# Supplementary material for: Virulence factors of Moraxella catarrhalis outer membrane vesicles are major targets for cross-reactive antibodies and have adapted during evolution
Source: Sci Rep. 2018 Mar 21;8:4955. doi: 10.1038/s41598-018-23029-7 (PMC5862889; doi:10.1038/s41598-018-23029-7)
Supplement: Supplementary file 2 — Data S1 [file 41598_2018_23029_MOESM2_ESM.xlsx]

## Sheet: OMV
Name	Locus in Moraxella catarrhalis BBH18	Orthologous group	Genomes	Cross-reactivity	CDD 1	CDD 2	CDD 3	CDD 4	Sequences without the CDD hit	Number of sequences	COG 1	Number of sequences	COG 2	Number of sequences	COG 3
TprA	MCR_0405	W1019	Acinetobacter & Moraxella		COG0790, FOG: TPR repeat, SEL1 subfamily (223861)	sd00010, SLR, Sel1-like repeat (276807)				37	General function prediction only
FhfP	MCR_0884	W1026	Acinetobacter & Moraxella		COG0179, MhpD, 2-keto-4-pentenoate hydratase/2-oxohepta-3-ene-1,7-dioic acid hydratase (223257)					36	Secondary metabolites biosynthesis, transport, and catabolism
OMP G1b	MCR_1380	W1041	Acinetobacter & Moraxella	Y
LolB	MCR_0186	W1068	Acinetobacter & Moraxella		PRK00022, lolB, outer membrane lipoprotein LolB (234578)	pfam03550, LolB, Outer membrane lipoprotein LolB (112372)				34	Cell envelope biogenesis, outer membrane
FbpA		W1089	Acinetobacter & Moraxella	N	cd13542, PBP2_FutA1_ilke, Substrate binding domain of ferric iron-binding protein (270260)	TIGR03261, phnS2, putative 2-aminoethylphosphonate ABC transporter (274494) for Acinetobacter calcoacaticus PHEA-2 and Acinetobacter oleivorans DR1	cd13590, PBP2_PotD_PotF_like, The periplasmic-binding component of ABC transporters involved in uptake of polyamines (270308) for Moraxella boevrei DSM 14165			33	Inorganic ion transport and metabolism	1	Amino acid transport and metabolism
CtpP	MCR_0264	W1101	Acinetobacter & Moraxella		PRK11186, carboxy-terminal protease (236873)					34	Cell envelope biogenesis, outer membrane
NusG	MCR_0252	W1108	Acinetobacter & Moraxella		PRK05609, nusG, transcription antitermination protein NusG (180161)					34	Transcription
RpsD	MCR_1562	W1181	Acinetobacter & Moraxella		PRK05327, rpsD, 30S ribosomal protein S4 (235411)					34	Translation, ribosomal structure and biogenesis
RpsH	MCR_1571	W1189	Acinetobacter & Moraxella		PRK00136, rpsH, 30S ribosomal protein S8 (234658)					34	Translation, ribosomal structure and biogenesis
RplN	MCR_1575	W1193	Acinetobacter & Moraxella		PRK05483, rplN, 50S ribosomal protein L14 (180117)					34	Translation, ribosomal structure and biogenesis
AceA	MCR_1622	W1221	Acinetobacter & Moraxella		PRK06498, PRK06498, isocitrate lyase (180592)					34	Energy production and conversion
OMP CD	MCR_1698	W1237	Acinetobacter & Moraxella	Y	cd07185, OmpA_C-like, Peptidoglycan binding domains similar to the C-terminal domain of outer-membrane protein OmpA (143586)					34	Cell envelope biogenesis, outer membrane
PmmA	MCR_1842	W1254	Acinetobacter & Moraxella		PRK15414, phosphomannomutase CpsG (185312)					34	Carbohydrate transport and metabolism
DSBA	MCR_1827	W1264	Acinetobacter & Moraxella		cd03019, DsbA_DsbA, DsbA family, DsbA subfamily, thiol disulfide oxidoreductase (239317)					27	Secondary metabolites biosynthesis, transport, and catabolism	7	Posttranslational modification, protein turnover, chaperones
Pgi	MCR_1808	W1274	Acinetobacter & Moraxella		PRK00179, pgi, glucose-6-phosphate isomerase (234679)					34	Carbohydrate transport and metabolism
Hp Mc4	MCR_1230	W1322	Acinetobacter & Moraxella	N	TIGR02917, TPR_domain_protein, putative PEP-CTERM system TPR-repeat lipoprotein (274350)	sd00006, TPR, Tetratricopeptide repeat (276809)	COG5010, TadD, Flp pilus assembly protein TadD, contains TPR repeats (227343)	sd00010, SLR, Sel1-like repeat (276807)	Acinetobacter sp. 114|WP_054581690.1, Moraxella boevrei DSM 14165|WP_019520420.1, Moraxella macacae 0408225|WP_009501169.1	26	General function prediction only	4	Posttranslational modification, protein turnover, chaperones	1	Intracellular trafficking and secretion
OMP M35	MCR_1247	W1327	Acinetobacter & Moraxella	N	cd00342, gram_neg_porins (238208)					34	Cell envelope biogenesis, outer membrane
PP-lfP	MCR_1101	W1451	Acinetobacter & Moraxella		PRK10696, tRNA 2-thiocytidine biosynthesis protein TtcA (236737)					34	Cell cycle control, cell division, chromosome partitioning
PmpL	MCR_0964	W1498	Acinetobacter & Moraxella		pfam05100, Phage_tail_L, Phage minor tail protein L (253007)	COG4672, gp18, Phage-related protein (227018)				34	Function unknown
OMP E	MCR_0858	W1529	Acinetobacter & Moraxella	Y	COG2067, FadL, Long-chain fatty acid transport protein (224978)					34	Lipid metabolism
GdhA		W1573	Acinetobacter & Moraxella		PRK09414, PTZ00079, PRK14030, PRK14031, glutamate dehydrogenase (181834, 185433, 184463, 184464)					34	Amino acid transport and metabolism
LpxD	MCR_0547	W1635	Acinetobacter & Moraxella		PRK00892, lpxD, UDP-3-O-[3-hydroxymyristoyl] glucosamine N-acyltransferase (234858)					34	3-hydroxymyristoyl
Lpd, DLD		W1674	Acinetobacter & Moraxella	Y	PRK06467, PRK06327, PRK06416, TIGR01350, dihydrolipoamide dehydrogenase (180579, 235779, 235798, 273568)	COG1249, Lpd, Pyruvate/2-oxoglutarate dehydrogenase complex, dihydrolipoamide dehydrogenase (E3) component, and related enzymes (224169)				34	Energy production and conversion
RsuA	MCR_0053	W1705	Acinetobacter & Moraxella		COG1187, RsuA, 16S rRNA uridine-516 pseudouridylate synthase and related pseudouridylate synthases (224108)	cd02553, PseudoU_synth_RsuA, Pseudouridine synthase, Escherichia coli RsuA like (211327)	PRK10839, PRK10839, 16S rRNA pseudouridylate synthase A (236774)			34	Translation, ribosomal structure and biogenesis
GluL	MCR_0367	W1749	Acinetobacter & Moraxella		PRK05710, glutamyl-Q tRNA(Asp) synthetase (235573)					34	Translation, ribosomal structure and biogenesis
GroEL		W1792	Acinetobacter & Moraxella	N	PRK00013, groEL, chaperonin GroEL (234573)					34	Posttranslational modification, protein turnover, chaperones
PepN	MCR_1376	W1798	Acinetobacter & Moraxella		PRK14015, pepN, aminopeptidase N (237585)					34	Amino acid transport and metabolism
RpoC	MCR_0258	W1821	Acinetobacter & Moraxella		PRK00566, DNA-directed RNA polymerase subunit beta' (234794)					33	Transcription
LysM	MCR_1551	W1837	Acinetobacter & Moraxella		PRK11198, LysM domain/BON superfamily protein (236880)					33	Function unknown
YfiO	MCR_1053	W1888	Acinetobacter & Moraxella		pfam13525, YfiO, Outer membrane lipoprotein (205703)	TIGR03302, OM_YfiO, outer membrane assembly lipoprotein YfiO (274513)	cd15830, BamD, BamD lipoprotein, a component of the beta-barrel assembly machinery (276939)			33	General function prediction only
Cysl	MCR_1130	W1923	Acinetobacter & Moraxella		COG0155, CysI, Sulfite reductase, beta subunit (223233)					33	Inorganic ion transport and metabolism
TatB	MCR_0126	W1934	Acinetobacter & Moraxella		PRK01770, sec-independent translocase (179334)	COG1826, TatA, Sec-independent protein secretion pathway components (224739)	PRK04654, sec-independent translocase (135173)			33	Intracellular trafficking and secretion
PpiC	MCR_1115	W1941	Acinetobacter & Moraxella		PRK10770, peptidyl-prolyl cis-trans isomerase SurA (236758)					33	Posttranslational modification, protein turnover, chaperones
cHP Mc8	MCR_0285	W1971	Acinetobacter & Moraxella		pfam01863, DUF45, Protein of unknown function DUF45 (145171)				Moraxella catarrhalis 12P80B1|WP_003665979.1	31	General function prediction only
pFlbP	MCR_1750	W1986	Acinetobacter & Moraxella		COG2823, OsmY, Predicted periplasmic or secreted lipoprotein (225379)					32	General function prediction only
HcbP	MCR_1347	W1991	Acinetobacter & Moraxella		cd12108, Hr-like, Hemerythrin-like domain (213983)				Moraxella caprae DSM 19149|WP_029103570.1	2	Cell division and chromosome partitioning
CcmE	MCR_0175	W2063	Moraxella		PRK13254, cytochrome c-type biogenesis protein CcmE (237317)					31	Posttranslational modification, protein turnover, chaperones
CcoP	MCR_1320	W2103	Moraxella		TIGR00782, di-heme_cytochrome_cp, cytochrome c oxidase, cbb3-type, subunit III (129864)					31	Energy production and conversion
pL Mc1	MCR_1393	W2114	Moraxella		pfam09864, MliC, Membrane-bound lysozyme-inhibitor of c-type lysozyme (255613)				Moraxella caprae DSM 19149|WP_029103890.1	2	General function prediction only
HP Mc7	MCR_0338	W2130	Moraxella		COG2075, RPL24A, Ribosomal protein L24E (224986) only for CAP|WP_051225811.1 Expect = 3e-05					1	Translation, ribosomal structure and biogenesis
OMPA/OMPJ	MCR_0366	W2150	Moraxella	Y	pfam13505, OMP_b-brl, Outer membrane protein beta-barrel domain (257825)					28	Cell envelope biogenesis, outer membrane
CopB	MCR_0492	W2163	Acinetobacter & Moraxella	N	TIGR01783, Ferrienterobactin_receptor, TonB-dependent siderophore receptor (273805)	TIGR01785, Heme/hemopexin_utilization_protein_C, TonB-dependent heme/hemoglobin receptor family protein (273807)	COG1629, CirA, Outer membrane receptor proteins, mostly Fe transport (224544)			31	Inorganic ion transport and metabolism
pL Mc2	MCR_0117	W2173	Moraxella		COG4719, Uncharacterized protein conserved in bacteria (227063)					31	Function unknown
Hag/MID	MCR_0617	W2195	Acinetobacter & Moraxella	Y	cd12820, LbR_YadA-like, YadA-like, left-handed beta-roll (240612)	pfam03895, YadA_anchor, YadA-like C-terminal region (309138)				25	[Intracellular trafficking and secretion / Extracellular structures]
UspA1/2		W2196	Acinetobacter & Moraxella	Y	pfam03895, YadA_anchor, YadA-like C-terminal region (252233)	cd12819, LbR_vir_like, Cell adhesion-like domain, left-handed beta-roll (240611)	cd12820, LbR_YadA-like, YadA-like, left-handed beta-roll (240612)			23	Cell division and chromosome partitioning	1	Inorganic ion transport and metabolism	1	DNA replication, recombination, and repair
MsrAB	MCR_0686	W2202	Moraxella		PRK14018, trifunctional thioredoxin/methionine sulfoxide reductase A/B protein (184456)					30	Posttranslational modification, protein turnover, chaperones
KWG LfP	MCR_1521	W2232	Moraxella		pfam14903, WG_beta_rep, WG containing repeat (259040)
MipA		W2238	Acinetobacter & Moraxella	Y	pfam06629, MipA, MltA-interacting protein MipA (253832)	COG3713, OmpV, Outer membrane protein V (226236)				30	Cell envelope biogenesis, outer membrane
RluB	MCR_0847	W2243	Acinetobacter & Moraxella		PRK10700, 23S rRNA pseudouridylate synthase B (1826590					30	Translation, ribosomal structure and biogenesis
OlpA	MCR_1761	W2272	Acinetobacter & Moraxella	Y	COG3637, Opacity protein and related surface antigens (226163)	pfam02462, Opacity, Opacity family porin protein (111368)				29	Cell envelope biogenesis, outer membrane
pPhaP	MCR_1252	W2295	Moraxella		pfam09650, PHA_gran_rgn, Putative polyhydroxyalkanoic acid system protein (PHA_gran_rgn) (150347)
cHP Mc1	MCR_1042	W2314	Moraxella		pfam14302, DUF4377, Domain of unknown function (DUF4377) (258481)
HP Mc2	MCR_0996	W2319	Moraxella							25	General function prediction only
HP Mc9	MCR_1288	W2356	Moraxella
TbpB	MCR_0694	W2385	Moraxella	N	pfam01298, Lipoprotein_5, Transferrin binding protein-like solute binding protein (250516)					2	Transcription	1	Inorganic ion transport and metabolism	2	DNA replication, recombination, and repair
IcIR	MCR_0785	W2387	Moraxella catarrhalis		COG1414, IclR, Transcriptional regulator (224332)					27	Transcription
MhuA		W2399	Moraxella	N	TIGR01785, Heme/hemopexin_utilization_protein_C, TonB-dependent heme/hemoglobin receptor family protein (273807)					27	Inorganic ion transport and metabolism
Lgt1	MCR_1095	W2401	Moraxella catarrhalis		cd03802, GT1_AviGT4_like, This family is most closely related to the GT1 family of glycosyltransferases (99975)					27	Cell envelope biogenesis, outer membrane
YceI		W2419	Acinetobacter & Moraxella	Y	COG2353, Uncharacterized conserved protein (225228)					27	Function unknown
LbpB		W2440	Moraxella	N	pfam01298, Lipoprotein_5, Transferrin binding protein-like solute binding protein (250516)
TbpA		W2441	Moraxella		TIGR01776, Lactoferrin-binding_protein_A, TonB-dependent lactoferrin and transferrin receptors (273799)					25	Inorganic ion transport and metabolism
OppB	MCR_1307	W2484	Moraxella catarrhalis		COG0601, DppB, ABC-type dipeptide/oligopeptide/nickel transport systems, permease components (223674)					24	Amino acid transport and metabolism / Inorganic ion transport and metabolism
cHP Mc10	MCR_0298	W2552	Moraxella catarrhalis
HP Mc12	MCR_0740	W2666	Moraxella catarrhalis
