# Supplementary material for: Virulence factors of Moraxella catarrhalis outer membrane vesicles are major targets for cross-reactive antibodies and have adapted during evolution
Source: Sci Rep. 2018 Mar 21;8:4955. doi: 10.1038/s41598-018-23029-7 (PMC5862889; doi:10.1038/s41598-018-23029-7)
Supplement: Supplementary file 3 — Data S2 [file 41598_2018_23029_MOESM3_ESM.xlsx]

## Sheet: The list
CopB.W2163.MC1_SP69_02275
55	60	EKDEST
158	158	R
160	162	SDK
164	164	Y
176	176	K
205	213	NDSDYKGGK
279	285	KNKKKRT
293	295	LDD
297	297	Y
308	312	TPDGK
333	334	TQ
336	337	ET
366	375	HGRNSSSDKG
387	391	INDNG
393	393	S
395	395	S
436	437	QE
439	439	V
443	443	G
452	452	E
489	489	K
491	491	G
545	545	K
547	551	EKARN
559	559	N
601	601	G
639	639	A
644	644	A
646	646	R
649	650	RT
688	690	FDD
710	710	W
712	714	PYG
716	716	D
735	736	HT
CopB.W2163.MC6_SQ01_06490
55	58	EKDE
158	158	R
160	162	SDK
164	164	Y
176	176	K
205	213	NDSDYKGGK
278	286	EKDKKKRTD
297	297	Y
308	313	TPDGKK
315	315	N
329	331	RNN
334	334	Q
366	375	HGRNSSSDQG
382	384	DVP
392	393	DT
489	489	K
491	491	G
544	545	AK
547	551	EKARN
559	559	N
592	592	N
605	605	G
641	641	F
643	646	GNPE
653	653	R
709	709	W
711	713	PYG
734	735	HT
CopB.W2163.MC8_SQ02_06550
55	57	EKD
158	158	R
160	162	SDK
164	164	Y
176	176	K
205	213	NDSDYKGGK
278	283	KKDDKT
285	285	T
289	289	L
305	312	GSKTPDGK
315	315	N
329	331	RNN
334	334	Q
337	337	T
366	375	HGRNSSSDQG
382	384	DVP
392	393	DT
452	452	E
489	489	K
491	491	G
544	545	AK
547	551	EKARN
559	559	N
605	605	G
641	641	F
643	646	GNPE
653	653	R
709	709	W
711	713	PYG
734	735	HT
FbpA.W1089.MC1_SP69_01350__MC8_SQ02_07515
65	65	E
109	111	DPK
145	145	P
147	148	WK
224	228	SKPQV
258	259	DN
FbpA.W1089.MC6_SQ01_07425
65	65	E
109	111	DPK
145	145	P
147	148	WK
224	228	SKPQV
258	258	D
GroEL.W1792.MC1_SP69_06775__MC6_SQ01_02125
12	12	A
67	67	E
78	78	A
80	80	K
83	85	DVA
138	139	AN
194	194	Q
205	205	A
352	366	QVEESTSDYDKEKLQ
389	394	MKEKKD
431	433	GDN
469	473	VKNGS
GroEL.W1792.MC8_SQ02_02135
11	11	A
77	77	A
79	79	K
82	84	DVA
137	138	AN
193	193	Q
351	366	QVEESTSDYDKEKLQE
388	393	MKEKKD
429	432	KGDN
468	469	VK
472	472	S
Hag_MID_MC1_SP69_02795
26	27	HS
112	114	KTV
118	118	S
160	160	G
162	163	PK
165	165	K
183	188	RDSNNN
190	192	VKY
Hag_MID_MC1_SP69_02800
26	27	HS
112	114	KTV
118	118	S
160	160	G
162	163	PK
165	165	K
183	188	RDSNNN
190	192	VKY
Hag_MID_MC6_SQ01_06005
113	120	KPYNGSGN
122	123	NN
184	193	NSSTKYRRTK
278	280	VTT
282	284	NNT
292	292	E
294	295	LM
299	300	KA
326	328	DNT
344	344	K
352	358	GDDNNNN
380	380	K
382	382	T
427	429	NGD
441	441	S
445	449	TGGAS
521	521	E
523	523	T
550	553	ANTN
596	597	KT
647	649	NNG
665	669	APNTN
735	735	N
822	822	N
861	864	SAKG
917	917	H
951	956	NDKTKG
977	977	S
1072	1073	DT
1098	1098	L
1185	1185	K
1187	1190	KEVA
1218	1224	QVNDANK
1226	1229	QGIN
1242	1245	ASDN
1273	1274	TT
1392	1394	NQS
1594	1594	K
1696	1696	K
1734	1742	KKDPNSGSS
1758	1762	GNNDT
1793	1796	KDGS
1926	1926	N
1932	1932	N
1935	1935	Q
2061	2062	NE
Hp_Mc4.W1322.MC1_SP69_05565__MC8_SQ02_03345
99	99	A
101	101	H
103	103	P
Hp_Mc4.W1322.MC6_SQ01_03330
99	99	A
101	101	H
103	103	P
LbpB.W2440.MC1_SP69_00975
61	66	DNTNNT
68	87	NQGNNTDNSTSTTDPNGDNN
108	108	R
110	118	TSPKNDPDY
120	120	D
138	138	R
181	181	D
200	207	SNNNTHIN
215	219	KAKKP
244	248	DNQND
251	251	R
289	292	KKRP
297	299	SDD
308	309	SG
312	312	N
342	342	T
353	360	DNPNKKTA
419	427	NPNNPDPNS
460	464	KRDKT
491	491	T
506	506	E
514	517	DNSY
524	525	KP
527	527	K
530	530	T
533	533	V
583	583	Y
602	603	KD
626	632	NDNKGNP
668	680	KKDKGYSNKEETI
684	684	G
697	700	EDDD
708	710	DSQ
715	716	HG
725	727	DSQ
731	733	THG
749	750	DG
752	754	DDS
780	780	E
789	794	PTHEKT
801	801	N
803	803	A
848	853	YREEVG
886	887	QY
889	889	K
LbpB.W2440.MC6_SQ01_07800
61	87	DNTNNTNNQGNNTDNSTSTTDPNGDNN
107	117	RDTSPKNDPDY
119	119	D
137	137	R
210	210	T
215	215	R
253	256	KKRP
263	263	D
272	273	SG
276	276	N
306	306	T
317	324	DNPNKKTA
340	340	N
382	391	ANPNNPDPNS
424	429	KRDKTA
447	447	N
455	455	T
473	474	ID
479	480	PT
482	486	DERYD
491	491	G
495	495	A
499	499	K
501	502	VS
558	558	K
560	561	NQ
571	571	K
614	614	T
637	641	KKDKG
643	654	SNNEETIKKKGH
665	670	PEDDDD
677	679	DSQ
696	696	Q
701	706	DGDDDS
732	732	E
741	746	PTHEKT
753	753	N
755	755	A
800	805	YREEVG
838	839	HH
841	841	K
844	844	G
LbpB.W2440.MC8_SQ02_07885
61	87	DNTNNTNNQGNNTDNSTSTTDPNGDNN
108	122	RDTSEKNDPDYTKDL
138	145	TKEPRPDG
204	204	A
214	214	Q
216	226	QNIKNKKPGDD
246	254	GADTQSDKN
302	303	TD
313	318	TRKSNE
348	350	NTL
358	361	DNPN
376	381	TDKKVN
408	410	NTN
423	432	ANPNNPDPNS
465	469	KRDKT
505	508	KLND
524	526	KEY
536	536	K
538	539	FT
572	574	EAN
579	580	SQ
582	584	TST
593	594	PD
599	599	T
601	602	NK
636	641	DNKGNP
683	688	SKDEET
690	694	KKKGH
704	710	TPEEDDD
719	723	QDDGA
Lpd.W1674.MC1_SP69_00335__MC6_SQ01_00050
39	39	K
133	133	V
Lpd.W1674.MC8_SQ02_00050
39	39	K
67	67	E
73	73	L
128	129	GA
133	133	V
268	269	TQ
271	272	DT
MhuA.W2399.MC1_SP69_03305
42	42	T
48	48	K
65	65	N
68	70	KKS
72	73	KP
104	109	FTQQDK
120	120	G
122	126	SGFGR
296	299	KLDK
301	301	T
326	329	EKFD
371	371	N
438	438	K
440	441	FE
478	479	YS
567	567	S
570	571	EF
586	587	CS
598	602	TTSGK
605	605	A
702	703	DT
705	705	N
756	760	TDQPT
763	763	S
765	777	ASESPRNSSKEDQ
821	821	P
834	845	HGGNTSHSDDKG
856	856	K
909	911	NDA
MhuA.W2399.MC6_SQ01_05485
42	42	T
48	48	K
65	66	NG
68	70	KKS
72	73	KP
104	109	FTQQDK
120	120	G
172	172	S
296	299	KLDK
301	301	T
326	329	EKFD
371	371	N
438	438	K
440	441	FE
478	479	YS
509	509	Q
567	567	S
570	571	EF
586	587	CS
598	602	TTSGK
605	605	A
702	703	DT
705	705	N
755	766	KTDQPTNYSDAS
768	769	SP
771	777	NSSKEDQ
821	821	P
835	837	GGN
840	845	HSDDKG
856	856	K
909	911	NDA
MhuA.W2399.MC8_SQ02_05535
42	42	T
48	48	K
65	66	NG
68	70	KKS
72	73	KP
104	109	FTQQDK
120	120	G
122	126	SGFGR
296	299	KLDK
301	301	T
326	329	EKFD
371	371	N
438	438	K
440	441	FE
478	479	YS
509	509	Q
567	568	SQ
570	572	EFQ
586	587	CS
598	602	TTSGK
605	605	A
756	760	TDQPT
763	763	S
765	777	ASESPRNSSKEDQ
821	821	P
834	845	HGGNTSHSDDKG
856	856	K
909	911	NDA
MipA.W2238.MC1_SP69_04710
76	83	KDNKHHVR
94	94	D
97	97	H
168	168	W
170	176	SKDYNQY
187	187	K
213	213	P
234	235	PM
238	242	NKIDS
MipA.W2238.MC6_SQ01_04155
76	83	KDNKHHVR
94	94	D
97	97	H
172	174	DYN
187	187	K
213	213	P
241	242	DS
MipA.W2238.MC8_SQ02_04180
76	83	KDNKHHVR
94	94	D
97	97	H
168	168	W
170	176	SKDYNQY
187	187	K
213	213	P
234	235	PM
238	242	NKIDS
OlpA.W2272.MC1_SP69_07895
43	54	NDNRPNDNKLED
153	153	H
155	159	QKQEN
192	196	DKLDT
198	198	S
OlpA.W2272.MC6_SQ01_01010
42	54	YNDNRPNDNKLED
84	84	S
86	87	YT
153	153	H
155	159	QKQEN
192	192	D
196	196	T
198	198	S
OlpA.W2272.MC8_SQ02_01010
42	54	YNDNRPNDNKFED
92	94	TNT
155	155	H
157	161	QKQEN
194	198	DKLDT
200	200	S
OMPA_J.W2150.MC1_SP69_01690__MC8_SQ02_07135
134	138	SNKSD
OMPA_J.W2150.MC6_SQ01_07075
134	138	SNKSD
OMP_CD.W1237.MC1_SP69_07585__MC6_SQ01_01315
44	47	HNDQ
103	113	RDAKSSDKSAH
140	140	N
178	178	V
185	188	VAES
268	270	PEP
338	338	I
342	346	QYREE
368	373	ASRDSA
421	421	T
423	423	A
427	428	AM
OMP_CD.W1237.MC8_SQ02_01320
43	47	AHNDQ
103	113	RDAKSSDKSAH
137	137	N
140	140	N
186	187	AE
268	270	PEP
338	338	I
342	344	QYR
368	373	ASRDSA
421	421	T
423	423	A
427	428	AM
OMP_E.W1529.MC1_SP69_03870__MC6_SQ01_04940
57	65	TGKDTAGKD
106	106	G
187	187	D
190	191	KT
248	248	T
279	279	H
294	294	G
296	298	KDF
OMP_E.W1529.MC8_SQ02_04980
57	65	TGKDTSGKD
106	106	G
116	116	A
187	187	D
190	191	KT
248	248	T
294	294	G
296	298	KDF
OMP_G1b.W1041.MC1_SP69_06250
85	85	N
130	130	I
135	137	NNT
147	150	KDYK
228	228	A
232	236	IEDKK
OMP_G1b.W1041.MC6_SQ01_02650
85	85	N
130	130	I
135	137	NNT
147	150	KDYK
217	217	T
228	229	AE
231	236	DIEDKK
OMP_G1b.W1041.MC8_SQ02_02660
85	85	N
130	130	I
135	137	NNT
147	150	KDYK
224	224	N
232	233	AE
235	240	DIEDKK
OMP_M35.W1327.MC1_SP69_05635__MC6_SQ01_03260__MC8_SQ02_03275
35	39	NNTDT
50	51	ED
59	60	SN
252	256	GDKKE
316	323	NSERKNVK
325	332	EGSNETHK
334	336	AHK
TbpB.W2385.MC1_SP69_03100
65	65	A
67	67	S
74	74	T
77	91	PKYQDVPTDKNEKAE
111	121	AHPENPNKETE
152	153	KK
155	155	P
162	164	NEQ
166	166	G
170	170	N
184	186	EQK
204	208	EKYKE
213	223	AHDKKSDARNR
239	239	T
241	248	TDHDKKTN
317	325	DKNNKPSNY
382	390	SDKAEDSKS
398	398	A
433	439	QEGKVEK
453	457	NNTNK
500	511	TKDKPTSATNKA
552	552	R
555	556	TT
561	561	V
565	566	GT
581	584	DTGA
607	608	SV
613	618	TTQGRQ
638	638	S
640	643	TKAN
648	653	KIDSSS
684	686	DTN
TbpB.W2385.MC6_SQ01_05710
62	64	TGG
71	89	SASTSEPKYQDVPTDKNEK
91	91	E
134	135	AE
137	137	E
170	177	KIKRDNKQ
179	179	S
188	191	KEDV
193	193	K
210	219	HSNDQTTKAT
221	221	R
243	245	TDN
289	289	Q
291	291	N
294	294	S
297	298	KE
309	314	SSKDEY
321	325	ADAAP
359	360	HK
363	367	VTKTK
369	369	Y
387	394	SNKDDASK
415	415	K
437	446	KRESKAEEKT
497	497	A
499	512	KNEFTKDKPESATN
556	558	TAE
561	561	V
565	566	GK
602	604	KTV
609	614	TTKDRK
644	644	N
647	649	SSS
681	684	NNGD
697	698	QE
TbpB.W2385.MC8_SQ02_05755
60	60	T
79	89	DVPTDKNEKEQ
112	112	G
114	117	EEHA
119	122	ISTD
145	148	KNSK
157	160	EKQN
169	172	NKQR
209	209	D
213	213	G
215	218	NKAR
259	259	Q
269	269	V
282	283	KN
314	323	TDEKNKPDDY
357	358	KV
360	362	KTK
364	364	Y
383	390	DKKEESKS
432	437	KRESKA
439	439	E
454	455	NT
457	457	K
469	469	L
498	511	EFTKDKPESATNKA
552	552	R
555	556	TT
561	561	V
565	566	GT
581	584	DTGA
608	608	V
615	617	QGR
642	642	A
647	648	YK
650	654	DSSST
685	688	NNGD
UspA1.W2196.MC1_SP69_01520
53	57	KAEGE
66	67	NN
99	103	AEGEK
110	117	DNNTAKGS
140	142	RDN
144	144	A
213	219	NTTGKAA
221	221	T
243	243	A
255	259	KDKER
UspA1.W2196.MC6_SQ01_03435
141	141	N
158	159	AT
161	162	NN
171	172	NQ
243	243	N
246	251	DGNDKK
312	316	KKGKE
328	330	SDD
385	385	A
389	390	AI
457	458	QD
466	466	T
468	468	K
470	471	NV
500	500	V
571	571	K
617	617	G
619	620	NT
673	678	AKNKAE
687	687	T
754	755	EK
778	787	NETNNRQDQK
UspA1.W2196.MC8_SQ02_03470
63	66	NGNQ
216	218	ANT
257	261	NTNTK
300	300	D
304	313	VVSVGSKNSE
382	382	A
386	387	AI
454	455	QD
463	463	T
465	465	K
467	468	NV
497	497	V
568	568	K
614	614	G
616	617	NT
670	670	A
674	674	A
684	684	T
751	754	EKNK
779	779	N
781	781	Q
YceI.W2419.MC1_SP69_02955__MC6_SQ01_05855__MC8_SQ02_05915
110	112	TGK
