# Supplementary material for: Virulence factors of Moraxella catarrhalis outer membrane vesicles are major targets for cross-reactive antibodies and have adapted during evolution
Source: Sci Rep. 2018 Mar 21;8:4955. doi: 10.1038/s41598-018-23029-7 (PMC5862889; doi:10.1038/s41598-018-23029-7)
Supplement: Supplementary file 4 — Data S3 [file 41598_2018_23029_MOESM4_ESM.xlsx]

## Sheet: Epitopes
Protein_name: strain_gene_locus	Length [aa]	Number of sites predicted as epitopes by > 50% methods	Percent of sites predicted as epitopes by > 50% methods
CopB: MC1_SP69_02275	759	88	11.5942
CopB: MC6_SQ01_06490	758	79	10.4222
CopB: MC8_SQ02_06550	758	79	10.4222
FbpA: MC1_SP69_01350, MC8_SQ02_07515	331	14	4.22961
FbpA: MC6_SQ01_07425	331	13	3.92749
GroEL: MC1_SP69_06775, MC6_SQ01_02125	546	40	7.32601
GroEL: MC8_SQ02_02135	545	38	6.97248
Hag_MID: MC1_SP69_02795	273	19	6.95971
Hag_MID: MC1_SP69_02800	278	19	6.83453
Hag_MID: MC6_SQ01_06005	2139	136	6.35811
Hp_Mc4: MC1_SP69_05565, MC8_SQ02_03345	274	3	1.09489
Hp_Mc4: MC6_SQ01_03330	274	3	1.09489
LbpB: MC1_SP69_00975	910	164	18.022
LbpB: MC6_SQ01_07800	862	149	17.2854
LbpB: MC8_SQ02_07885	738	163	22.0867
Lpd: MC1_SP69_00335, MC6_SQ01_00050	482	2	0.414938
Lpd: MC8_SQ02_00050	482	10	2.07469
MhuA: MC1_SP69_03305	954	85	8.90985
MhuA: MC6_SQ01_05485	954	82	8.59539
MhuA: MC8_SQ02_05535	954	86	9.01468
MipA: MC1_SP69_04710	252	27	10.7143
MipA: MC6_SQ01_04155	252	17	6.74603
MipA: MC8_SQ02_04180	252	27	10.7143
OlpA: MC1_SP69_07895	215	24	11.1628
OlpA: MC6_SQ01_01010	215	25	11.6279
OlpA: MC8_SQ02_01010	217	28	12.9032
OMP_CD: MC1_SP69_07585, MC6_SQ01_01315	453	40	8.83002
OMP_CD: MC8_SQ02_01320	453	37	8.16777
OMP_E: MC1_SP69_03870, MC6_SQ01_04940	459	19	4.13943
OMP_E: MC8_SQ02_04980	459	19	4.13943
OMP_G1b: MC1_SP69_06250	252	15	5.95238
OMP_G1b: MC6_SQ01_02650	252	18	7.14286
OMP_G1b: MC8_SQ02_02660	256	18	7.03125
OMP_M35: MC1_SP69_05635, MC6_SQ01_03260, MC8_SQ02_03275	358	33	9.21788
OMPA_J: MC1_SP69_01690, MC8_SQ02_07135	180	5	2.77778
OMPA_J: MC6_SQ01_07075	180	5	2.77778
TbpB: MC1_SP69_03100	703	140	19.9147
TbpB: MC6_SQ01_05710	701	137	19.5435
TbpB: MC8_SQ02_05755	705	118	16.7376
UspA1: MC1_SP69_01520	284	38	13.3803
UspA1: MC6_SQ01_03435	888	55	6.19369
UspA1: MC8_SQ02_03470	885	46	5.19774
YceI: MC1_SP69_02955, MC6_SQ01_05855, MC8_SQ02_05915	192	3	1.5625
