# Supplementary material for: Virulence factors of Moraxella catarrhalis outer membrane vesicles are major targets for cross-reactive antibodies and have adapted during evolution
Source: Sci Rep. 2018 Mar 21;8:4955. doi: 10.1038/s41598-018-23029-7 (PMC5862889; doi:10.1038/s41598-018-23029-7)
Supplement: Supplementary file 5 — Data S4 [file 41598_2018_23029_MOESM5_ESM.xlsx]

## Sheet: Groups
Orrthologous group	Moraxella catarrhalis																											Moraxella boevrei DSM 14165	Moraxella bovoculi 237	Moraxella caprae DSM 19149	Moraxella macacae 0408225	Acinetobacter sp. 114	Acinetobacter calcoacaticus PHEA-2	Acinetobacter oleivorans DR1	Genome|accession number of protein sequence
	7169	25240	101P30B1	103P14B1	12P80B1	157_rep1_MCAT	157_rep2_MCAT	304_MCAT	324_MCAT	339_MCAT	340_MCAT	46P47B1	489_MCAT	611_MCAT	613_MCAT	ATCC_25239	BBH18	BC1	BC7	BC8	CO72	MC1	MC5	MC6	MC8	O35E	RH4								1	2	3	4	5	6	7	8	9	10	11	12	13	14	15
W1000	2	2	2	2	1	2	2	2	2	2	2	2	2	2	2	2	2	2	2	2	2	2	2	2	2	2	2	2	2	1	2	1	2	1	101P30B1|WP_003657606.1	101P30B1|WP_003657607.1	103P14B1|WP_003657606.1	103P14B1|WP_003657607.1	157_rep1_MCAT|WP_049148946.1	157_rep1_MCAT|WP_049149013.1	157_rep2_MCAT|WP_049148946.1	157_rep2_MCAT|WP_049149013.1	25240|WP_038519172.1	25240|WP_051926242.1	304_MCAT|WP_049237359.1	304_MCAT|WP_053088786.1	324_MCAT|WP_049237359.1	324_MCAT|WP_053088786.1	339_MCAT|WP_003660343.1
W1001	1	2	2	2	2	2	2	3	3	1	1	1	1	1	1	1	2	1	2	2	2	1	2	1	1	1	2	3	2	2	2	3	4	4	101P30B1|WP_003656236.1	101P30B1|WP_003656675.1	103P14B1|WP_003656236.1	103P14B1|WP_003661481.1	12P80B1|WP_003665167.1	12P80B1|WP_003665872.1	157_rep1_MCAT|WP_042510192.1	157_rep1_MCAT|WP_049149618.1	157_rep2_MCAT|WP_042510192.1	157_rep2_MCAT|WP_049149618.1	25240|WP_038519804.1	25240|WP_038520085.1	304_MCAT|WP_049236173.1	304_MCAT|WP_049237893.1	324_MCAT|WP_049236173.1
W1002	2	2	2	2	2	2	2	1	1	2	2	2	2	2	2	2	2	2	2	2	2	2	2	2	2	2	2	1	2	2	1	1	1	1	101P30B1|WP_003657529.1	103P14B1|WP_003657529.1	12P80B1|WP_003665602.1	157_rep1_MCAT|WP_049149006.1	157_rep2_MCAT|WP_049149006.1	25240|WP_003667703.1	339_MCAT|WP_003667703.1	340_MCAT|WP_003667703.1	46P47B1|WP_003663041.1	489_MCAT|WP_049167022.1	611_MCAT|WP_049149006.1	613_MCAT|WP_049149006.1	7169|WP_036345060.1	A114|WP_054581111.1	Acal|YP_004996623.1
W1003	1	1	1	1	1	1	1	1	1	1	1	1	1	1	1	1	1	1	1	1	1	1	1	1	1	1	1	1	1	1	1	2	6	6	A114|WP_054580120.1	A114|WP_054582459.1	Acal|YP_004995402.1	Acal|YP_004996066.1	Acal|YP_004996349.1	Acal|YP_004996369.1	Acal|YP_004996453.1	Aole|WP_005307082.1	Aole|WP_013196964.1	Aole|WP_013197010.1	Aole|WP_013197032.1	Aole|WP_013197863.1	Aole|WP_013197935.1	101P30B1|WP_004460633.1	103P14B1|WP_003660772.1
W1004	1	1	1	1	1	1	1	2	2	1	1	1	1	1	1	1	1	1	1	1	1	1	1	1	1	1	1	1	3	2	1	1	2	2	101P30B1|WP_003660782.1	103P14B1|WP_003660782.1	12P80B1|WP_003666404.1	157_rep1_MCAT|WP_003659108.1	157_rep2_MCAT|WP_003659108.1	25240|WP_038519928.1	304_MCAT|WP_049236466.1	324_MCAT|WP_049236466.1	339_MCAT|WP_049156076.1	340_MCAT|WP_049156076.1	46P47B1|WP_003660782.1	489_MCAT|WP_049166858.1	611_MCAT|WP_003659108.1	613_MCAT|WP_003659108.1	7169|WP_003659108.1
W1005	2	1	1	1	1	2	2			1	1	2	1	2	2	1	2	1	2	1	2	1	2	2	1	1	1	1	1	1					101P30B1|WP_003657176.1	103P14B1|WP_003661365.1	12P80B1|WP_003664804.1	157_rep1_MCAT|WP_003668790.1	157_rep2_MCAT|WP_003668790.1	25240|WP_038518877.1	339_MCAT|WP_049156742.1	340_MCAT|WP_049156742.1	46P47B1|WP_003660394.1	489_MCAT|WP_003661365.1	611_MCAT|WP_003668790.1	613_MCAT|WP_003668790.1	7169|WP_003660394.1	ATCC_25239|WP_042510122.1	BBH18|WP_003668790.1
W1006	1	2	1	2	1	2	2	1	1	1	1	1	1	1	1	1	1	1		2	2	1	1	1	1	1	1	1	1	1	1	1	1	1	101P30B1|WP_003658237.1	103P14B1|WP_003661260.1	103P14B1|WP_003661585.1	12P80B1|WP_003658237.1	157_rep1_MCAT|WP_003659732.1	157_rep1_MCAT|WP_049149441.1	157_rep2_MCAT|WP_003659732.1	157_rep2_MCAT|WP_049149441.1	25240|WP_003661585.1	25240|WP_038519502.1	304_MCAT|WP_049235990.1	324_MCAT|WP_049235990.1	339_MCAT|WP_049155908.1	340_MCAT|WP_049155908.1	46P47B1|WP_003658237.1
W1007	1	1	1	4	2	2	2	1	1	1	1	2	1	1	1	1	1	1		2	1	1	1	1	1			2	1	2	1	1			101P30B1|WP_004461018.1	103P14B1|WP_003661906.1	12P80B1|WP_003665938.1	157_rep1_MCAT|WP_049149060.1	157_rep2_MCAT|WP_049149060.1	25240|WP_038519447.1	339_MCAT|WP_049155864.1	340_MCAT|WP_049155864.1	46P47B1|WP_003663118.1	611_MCAT|WP_049158104.1	613_MCAT|WP_049158104.1	BBH18|WP_013107939.1	BC1|WP_003667155.1	BOE|WP_019519893.1	CAP|WP_029103121.1
W1008	1	1	1	1		1	1	2	2	1	1	1	1	1	1	1	1	1	1	1	1	1	1	1	1	1	1	1	1	1	1	1	3	2	304_MCAT|WP_049236757.1	304_MCAT|WP_049237684.1	324_MCAT|WP_049236757.1	324_MCAT|WP_049237684.1	Acal|YP_004994388.1	Acal|YP_004994978.1	Acal|YP_004997011.1	Aole|WP_004705037.1	Aole|WP_013198783.1	101P30B1|WP_003656743.1	103P14B1|WP_003656743.1	157_rep1_MCAT|WP_003659639.1	157_rep2_MCAT|WP_003659639.1	25240|WP_038519710.1	339_MCAT|WP_049155978.1
W1009	1	1	1	1	1	1	1	1	1	1	1	1	1	1	1	1	1	1	1	1	1	1	1	1	1	1	1	2	1	1		3	2	2	A114|WP_054579994.1	A114|WP_054579995.1	A114|WP_054582338.1	101P30B1|WP_003657921.1	103P14B1|WP_003657921.1	12P80B1|WP_003665786.1	157_rep1_MCAT|WP_049149334.1	157_rep2_MCAT|WP_049149334.1	25240|WP_038519391.1	304_MCAT|WP_049237653.1	324_MCAT|WP_049237653.1	339_MCAT|WP_003659952.1	340_MCAT|WP_003659952.1	46P47B1|WP_003659952.1	489_MCAT|WP_049166970.1
W1010	1	1	1	1	1	1	1	2	2	1	1	1	1	1	1	1	1	1	1	1	1	1	1	1	1	1	1	1	1	1	1	1	2	2	101P30B1|WP_003657522.1	103P14B1|WP_003657522.1	12P80B1|WP_003657522.1	157_rep1_MCAT|WP_003657522.1	157_rep2_MCAT|WP_003657522.1	25240|WP_038519235.1	304_MCAT|WP_049236375.1	324_MCAT|WP_049236375.1	339_MCAT|WP_042510401.1	340_MCAT|WP_042510401.1	46P47B1|WP_003657522.1	489_MCAT|WP_003673305.1	611_MCAT|WP_003657522.1	613_MCAT|WP_003657522.1	7169|WP_003657522.1
W1011	1	1	1	1	1	1	1	1	1	1	1	1	1	1	1	1	1	1	1	1	1	1	1	1	1	1	1	1	1	1	1	2	3	2	101P30B1|WP_003660200.1	103P14B1|WP_003660200.1	12P80B1|WP_003660200.1	157_rep1_MCAT|WP_003660200.1	157_rep2_MCAT|WP_003660200.1	25240|WP_003660200.1	304_MCAT|WP_049235762.1	324_MCAT|WP_049235762.1	339_MCAT|WP_003660200.1	340_MCAT|WP_003660200.1	46P47B1|WP_003660200.1	489_MCAT|WP_003660200.1	611_MCAT|WP_049157955.1	613_MCAT|WP_049157955.1	7169|WP_003660200.1
W1012	1	1	1	1	1	1	1	1	1	1	1	1	1	1	1	1	1	1	1	1	1	1	1	1	1	1	1	1	1	1	1	3	2	1	A114|WP_054580108.1	A114|WP_054580627.1	A114|WP_054582298.1	Acal|YP_004996549.1	Acal|YP_004997191.1	101P30B1|WP_003660743.1	103P14B1|WP_003660743.1	12P80B1|WP_003666437.1	157_rep1_MCAT|WP_049148780.1	157_rep2_MCAT|WP_049148780.1	25240|WP_013107765.1	304_MCAT|WP_049236422.1	324_MCAT|WP_049236422.1	339_MCAT|WP_003659174.1	340_MCAT|WP_003659174.1
W1013	1	1	1	1	1	1	1	1	1	1	1	1	1	1	1	1	1	1	1	1	1	1	1	1	1	1	1	1	1	1	1	2	2	2	A114|WP_054582069.1	A114|WP_054582235.1	Acal|YP_004994616.1	Acal|YP_004995653.1	Aole|WP_013197652.1	Aole|WP_013198573.1	101P30B1|WP_003657716.1	103P14B1|WP_003657716.1	12P80B1|WP_003666053.1	157_rep1_MCAT|WP_049149032.1	157_rep2_MCAT|WP_049149032.1	25240|WP_038519086.1	304_MCAT|WP_049237053.1	324_MCAT|WP_049237053.1	339_MCAT|WP_003658598.1
W1014	1	1	1	1	1	1	1	1	1	1	1	1	1	1	1	1	1	1	1	1	1	1	1	1	1	1	1	1	1	1	1	2	2	2	101P30B1|WP_003656298.1	103P14B1|WP_003656298.1	12P80B1|WP_003656298.1	157_rep1_MCAT|WP_003656298.1	157_rep2_MCAT|WP_003656298.1	25240|WP_038520121.1	304_MCAT|WP_049238184.1	324_MCAT|WP_049238184.1	339_MCAT|WP_003656298.1	340_MCAT|WP_003656298.1	46P47B1|WP_003656298.1	489_MCAT|WP_049167096.1	611_MCAT|WP_003656298.1	613_MCAT|WP_003656298.1	7169|WP_003656298.1
W1015	1	1	1	1	1	1	1	1	1	1	1	1	1	1	1	1	1	1	1	1	1	1	1	1	1	1	1	2	1	1	2	2	1	1	101P30B1|WP_003656909.1	103P14B1|WP_003660976.1	12P80B1|WP_003665579.1	157_rep1_MCAT|WP_049148558.1	157_rep2_MCAT|WP_049148558.1	25240|WP_038519079.1	304_MCAT|WP_049236894.1	324_MCAT|WP_049236894.1	339_MCAT|WP_049156247.1	340_MCAT|WP_049156247.1	46P47B1|WP_003663178.1	489_MCAT|WP_049148558.1	611_MCAT|WP_049148558.1	613_MCAT|WP_049148558.1	7169|WP_003658607.1
W1016	1	2	1	2		1	1	2	2	2	2	1		1	1	1	1	1	1	1	1	1	1	1			1	2	2	1		2		1	101P30B1|WP_003657056.1	103P14B1|WP_003657056.1	157_rep1_MCAT|WP_003674202.1	157_rep2_MCAT|WP_003674202.1	25240|WP_003670257.1	304_MCAT|WP_049237216.1	324_MCAT|WP_049237216.1	339_MCAT|WP_003670257.1	340_MCAT|WP_003670257.1	46P47B1|WP_003663505.1	611_MCAT|WP_003667238.1	613_MCAT|WP_003667238.1	7169|WP_036344854.1	A114|WP_054581572.1	Aole|WP_013198746.1
W1017	1	1	1	1	1	1	1	2	2	1	1	1	1	1	1	1	1	1	1	1	1	1	1	1	1	1	1	1	1	1	1		2	2	101P30B1|WP_003657523.1	103P14B1|WP_003660286.1	12P80B1|WP_003660286.1	157_rep1_MCAT|WP_003660286.1	157_rep2_MCAT|WP_003660286.1	25240|WP_003660286.1	304_MCAT|WP_049236373.1	324_MCAT|WP_049236373.1	339_MCAT|WP_003660286.1	340_MCAT|WP_003660286.1	46P47B1|WP_003660286.1	489_MCAT|WP_003660286.1	611_MCAT|WP_003660286.1	613_MCAT|WP_003660286.1	7169|WP_003660286.1
W1018	1	1	1	1	1	1	1	1	1	1	1	1	1	1	1	1	1	1	1	1	1	1	1	1	1	1	1	1	1	1	1	2	2	2	101P30B1|WP_003658333.1	103P14B1|WP_003658333.1	12P80B1|WP_003658333.1	157_rep1_MCAT|WP_003658333.1	157_rep2_MCAT|WP_003658333.1	25240|WP_003658333.1	304_MCAT|WP_049235915.1	324_MCAT|WP_049235915.1	339_MCAT|WP_003658333.1	340_MCAT|WP_003658333.1	46P47B1|WP_003658333.1	489_MCAT|WP_003658333.1	611_MCAT|WP_003658333.1	613_MCAT|WP_003658333.1	7169|WP_003658333.1
W1019	1	1	1	1	1	1	1	1	1	1	1	1	1			1	1		1	1	1	1	1	1	1	1	1	1	3	1	1	1	3	3	101P30B1|WP_003660848.1	103P14B1|WP_003660848.1	12P80B1|WP_003665268.1	157_rep1_MCAT|WP_049148850.1	157_rep2_MCAT|WP_049148850.1	25240|WP_038519962.1	304_MCAT|WP_049236560.1	324_MCAT|WP_049236560.1	339_MCAT|WP_049156096.1	340_MCAT|WP_049156096.1	46P47B1|WP_003663331.1	489_MCAT|WP_049166871.1	7169|WP_003659013.1	A114|WP_054581640.1	Acal|YP_004997272.1
W1020	1	1	1	1	1	1	1	1	1	1	1	1	1	1	1	1	1	1	1	1	1	1	1	1	1	1	1	1	1	1	1	3	1	1	A114|WP_054580349.1	A114|WP_054581980.1	A114|WP_054582351.1	101P30B1|WP_003656324.1	103P14B1|WP_003656324.1	12P80B1|WP_003664052.1	157_rep1_MCAT|WP_003664052.1	157_rep2_MCAT|WP_003664052.1	25240|WP_003664052.1	304_MCAT|WP_049238199.1	324_MCAT|WP_049238199.1	339_MCAT|WP_003664052.1	340_MCAT|WP_003664052.1	46P47B1|WP_003664052.1	489_MCAT|WP_049167089.1
W1021	1	1	1	1	1	1	1	1	1	1	1	1	1	1	1	1	1	1	1	1	1	1	1	1	1	1	1	1	1	1	1	3	1	1	A114|WP_054580717.1	A114|WP_054580718.1	101P30B1|WP_003665494.1	103P14B1|WP_003665494.1	12P80B1|WP_003665494.1	157_rep1_MCAT|WP_003665494.1	157_rep2_MCAT|WP_003665494.1	25240|WP_003665494.1	304_MCAT|WP_049237523.1	324_MCAT|WP_049237523.1	339_MCAT|WP_003665494.1	340_MCAT|WP_003665494.1	46P47B1|WP_003665494.1	489_MCAT|WP_003665494.1	611_MCAT|WP_003665494.1
W1022	1	1	1	1	1	1	1	1	1	1	1	1	1	1	1	1	1	1	1	1	1	1	1	1	1	1	1	1	1	1	1	1	2	2	Acal|YP_004994721.1	Acal|YP_004995109.1	Aole|WP_013198157.1	Aole|WP_013198477.1	101P30B1|WP_003656434.1	103P14B1|WP_003656434.1	12P80B1|WP_003656434.1	157_rep1_MCAT|WP_003656434.1	157_rep2_MCAT|WP_003656434.1	25240|WP_003656434.1	304_MCAT|WP_049237871.1	324_MCAT|WP_049237871.1	339_MCAT|WP_003656434.1	340_MCAT|WP_003656434.1	46P47B1|WP_003656434.1
W1023	1	1	1	1	1	1	1	1	1	1	1	1	1	1	1	1	1	1	1	1	1	1	1	1	1	1	1	1	1	1	1	1	2	2	Acal|YP_004995328.1	Acal|YP_004996091.1	Aole|WP_013197206.1	Aole|WP_013197999.1	101P30B1|WP_003657797.1	103P14B1|WP_003657797.1	12P80B1|WP_003663581.1	157_rep1_MCAT|WP_003663581.1	157_rep2_MCAT|WP_003663581.1	25240|WP_003663581.1	304_MCAT|WP_049236677.1	324_MCAT|WP_049236677.1	339_MCAT|WP_003658860.1	340_MCAT|WP_003658860.1	46P47B1|WP_003663581.1
W1024	1	1	1	1	1	1	1	1	1	1	1	1	1	1	1	1	1	1	1	1	1	1	1	1	1	1	1	1	1	1	1	1	2	2	101P30B1|WP_003657123.1	103P14B1|WP_003657123.1	12P80B1|WP_003657123.1	157_rep1_MCAT|WP_003657123.1	157_rep2_MCAT|WP_003657123.1	25240|WP_003657123.1	304_MCAT|WP_049236955.1	324_MCAT|WP_049236955.1	339_MCAT|WP_003657123.1	340_MCAT|WP_003657123.1	46P47B1|WP_003657123.1	489_MCAT|WP_003657123.1	611_MCAT|WP_003657123.1	613_MCAT|WP_003657123.1	7169|WP_003657123.1
W1025	1	1	1	1	1	1	1	2	2	1	1	1	1	1	1	1	1	1	1	1	1	1	1	1	1	1	1	1	1	1	1	1	1	1	101P30B1|WP_003657568.1	103P14B1|WP_003661993.1	12P80B1|WP_003665633.1	157_rep1_MCAT|WP_003660320.1	157_rep2_MCAT|WP_003660320.1	25240|WP_038519209.1	304_MCAT|WP_049237307.1	324_MCAT|WP_049237307.1	339_MCAT|WP_003661993.1	340_MCAT|WP_003661993.1	46P47B1|WP_003663074.1	489_MCAT|WP_049166802.1	611_MCAT|WP_003660320.1	613_MCAT|WP_003660320.1	7169|WP_003660320.1
W1026	1	1	1	1	1	1	1	1	1	1	1	1	1	1	1	1	1	1	1	1	1	1	1	1	1	1	1	1	1	1	1	2	1	2	101P30B1|WP_003658260.1	103P14B1|WP_003662378.1	12P80B1|WP_003666245.1	157_rep1_MCAT|WP_003666245.1	157_rep2_MCAT|WP_003666245.1	25240|WP_003666245.1	304_MCAT|WP_049235966.1	324_MCAT|WP_049235966.1	339_MCAT|WP_003666245.1	340_MCAT|WP_003666245.1	46P47B1|WP_003658260.1	489_MCAT|WP_003666245.1	611_MCAT|WP_003666245.1	613_MCAT|WP_003666245.1	7169|WP_003658260.1
W1027	1	1	1	1	1	1	1	1	1	1	1	1	1	1	1	1	1	1	1	1	1	1	1	1	1	1	1	1	2	2	1	1	1	1	101P30B1|WP_003658336.1	103P14B1|WP_003658336.1	12P80B1|WP_003658336.1	157_rep1_MCAT|WP_049148332.1	157_rep2_MCAT|WP_049148332.1	25240|WP_003658336.1	304_MCAT|WP_049235913.1	324_MCAT|WP_049235913.1	339_MCAT|WP_049155951.1	340_MCAT|WP_049155951.1	46P47B1|WP_003663561.1	489_MCAT|WP_049166998.1	611_MCAT|WP_049148332.1	613_MCAT|WP_049148332.1	7169|WP_003658336.1
W1028	1	1	1	1	2	1	1	1	1	1	1	1	1	1	1	1	1	1	1	1	1	1	1	1	1	1	1	1	1	1	1	1	2	1	101P30B1|WP_003660702.1	103P14B1|WP_003660702.1	12P80B1|WP_003666140.1	157_rep1_MCAT|WP_049148755.1	157_rep2_MCAT|WP_049148755.1	25240|WP_003660702.1	304_MCAT|WP_049236348.1	324_MCAT|WP_049236348.1	339_MCAT|WP_049156044.1	340_MCAT|WP_049156044.1	46P47B1|WP_003660702.1	489_MCAT|WP_049166833.1	611_MCAT|WP_003659219.1	613_MCAT|WP_003659219.1	7169|WP_003659219.1
W1029	1	1	1	1	1	1	1	1	1	1	1	1	1	1	1	1	1	1	1	1	1	1	1	1	1	1	1	1	1	1	1	1	2	2	101P30B1|WP_003661123.1	103P14B1|WP_003661123.1	12P80B1|WP_003661123.1	157_rep1_MCAT|WP_003661123.1	157_rep2_MCAT|WP_003661123.1	25240|WP_003661123.1	304_MCAT|WP_049238125.1	324_MCAT|WP_049238125.1	339_MCAT|WP_003661123.1	340_MCAT|WP_003661123.1	46P47B1|WP_003661123.1	489_MCAT|WP_003661123.1	611_MCAT|WP_003661123.1	613_MCAT|WP_003661123.1	7169|WP_003661123.1
W1030	1	1	1	1	1	1	1	1	1	1	1	1	1	1	1	1	1	1	1	1	1	1	1	1	1	1	1	1	1	1	1	1	2	2	101P30B1|WP_003661127.1	103P14B1|WP_003661127.1	12P80B1|WP_003661127.1	157_rep1_MCAT|WP_003661127.1	157_rep2_MCAT|WP_003661127.1	25240|WP_003661127.1	304_MCAT|WP_049238127.1	324_MCAT|WP_049238127.1	339_MCAT|WP_003661127.1	340_MCAT|WP_003661127.1	46P47B1|WP_003661127.1	489_MCAT|WP_003661127.1	611_MCAT|WP_003661127.1	613_MCAT|WP_003661127.1	7169|WP_003661127.1
W1031	1	1	1	1	1	1	1	1	1	1	1	1	1	1	1	1	1	1	1	1	1	1	1	1	1	1	1	1	1		1	1	2	3	101P30B1|WP_003662165.1	103P14B1|WP_003662165.1	12P80B1|WP_003662165.1	157_rep1_MCAT|WP_003662165.1	157_rep2_MCAT|WP_003662165.1	25240|WP_003662165.1	304_MCAT|WP_049238017.1	324_MCAT|WP_049238017.1	339_MCAT|WP_003662165.1	340_MCAT|WP_003662165.1	46P47B1|WP_003662165.1	489_MCAT|WP_003662165.1	611_MCAT|WP_003662165.1	613_MCAT|WP_003662165.1	7169|WP_003662165.1
W1032	1	1	1	1	2	1	1	1	1	1	1	2	1	1	1	1	1	1	1	1	1	1	1	1	1	1	1	1	1	1	1	1	1	1	101P30B1|WP_003662234.1	103P14B1|WP_003662234.1	12P80B1|WP_003666732.1	157_rep1_MCAT|WP_003667384.1	157_rep2_MCAT|WP_003667384.1	25240|WP_003667384.1	304_MCAT|WP_049238250.1	324_MCAT|WP_049238250.1	339_MCAT|WP_003667384.1	340_MCAT|WP_003667384.1	46P47B1|WP_003664126.1	489_MCAT|WP_003667384.1	611_MCAT|WP_003667384.1	613_MCAT|WP_003667384.1	7169|WP_003667384.1
W1033	1	1	1	1	1	1	1	2	2	1	1	1	1	1	1	1	1	1	1	1	1	1	1	1	1	1	1	1	1	1	1	1	1	1	101P30B1|WP_003662281.1	103P14B1|WP_003662281.1	12P80B1|WP_003666762.1	157_rep1_MCAT|WP_003666762.1	157_rep2_MCAT|WP_003666762.1	25240|WP_003666762.1	304_MCAT|WP_049237786.1	324_MCAT|WP_049237786.1	339_MCAT|WP_003666762.1	340_MCAT|WP_003666762.1	46P47B1|WP_003664074.1	489_MCAT|WP_003662281.1	611_MCAT|WP_003666762.1	613_MCAT|WP_003666762.1	7169|WP_003667413.1
W1034	1	1	1	1	1	1	1	1	1	1	1	1	1	1	1	1	1	1	1	1	1	1	1	1	1	1	1	1	1	1	1	2	1	1	A114|WP_054580143.1	A114|WP_054582040.1	101P30B1|WP_003657018.1	103P14B1|WP_003657018.1	12P80B1|WP_003657018.1	157_rep1_MCAT|WP_003657018.1	157_rep2_MCAT|WP_003657018.1	25240|WP_003657018.1	304_MCAT|WP_049236742.1	324_MCAT|WP_049236742.1	339_MCAT|WP_003657018.1	340_MCAT|WP_003657018.1	46P47B1|WP_003657018.1	489_MCAT|WP_003657018.1	611_MCAT|WP_003657018.1
W1035	1	1	1	1	1	1	1	1	1	1	1	1	1	1	1	1	1	1	1	1	1	1	1	1	1	1	1	1	1	1	1	2	1	1	A114|WP_054580842.1	A114|WP_054581852.1	101P30B1|WP_003656441.1	103P14B1|WP_003656441.1	12P80B1|WP_003656441.1	157_rep1_MCAT|WP_003656441.1	157_rep2_MCAT|WP_003656441.1	25240|WP_003656441.1	304_MCAT|WP_049237867.1	324_MCAT|WP_049237867.1	339_MCAT|WP_003656441.1	340_MCAT|WP_003656441.1	46P47B1|WP_003656441.1	489_MCAT|WP_003656441.1	611_MCAT|WP_003656441.1
W1036	1	1	1	1	1	1	1	1	1	1	1	1	1	1	1	1	1	1	1	1	1	2	2	1	1		1		1	1	1	1	2	1	Acal|YP_004994400.1	Acal|YP_004997453.1	MC1|PRJNA272372:SP69_01030	MC1|PRJNA272372:SP69_01145	MC5|PRJNA272372:SQ00_01045	MC5|PRJNA272372:SQ00_01160	101P30B1|WP_003656211.1	103P14B1|WP_003656211.1	12P80B1|WP_003656211.1	157_rep1_MCAT|WP_003656211.1	157_rep2_MCAT|WP_003656211.1	25240|WP_003656211.1	304_MCAT|WP_049237885.1	324_MCAT|WP_049237885.1	339_MCAT|WP_003656211.1
W1037	1	1	1	1	1	1	1	1	1	1	1	1	1	1	1	1	1	1	1	1	1	1	1	1	1	1	1	1	1	1	1	1	2	1	101P30B1|WP_003656492.1	103P14B1|WP_003656492.1	12P80B1|WP_003665366.1	157_rep1_MCAT|WP_003656492.1	157_rep2_MCAT|WP_003656492.1	25240|WP_038520071.1	304_MCAT|WP_049237834.1	324_MCAT|WP_049237834.1	339_MCAT|WP_049155742.1	340_MCAT|WP_049155742.1	46P47B1|WP_003656492.1	489_MCAT|WP_003656492.1	611_MCAT|WP_003656492.1	613_MCAT|WP_003656492.1	7169|WP_003658758.1
W1038	1	1	1	1	1	1	1	1	1	1	1	1	1	1	1		1	1	1	1	1	1	1	1	1	1	1	1	1	1	1	1	2	2	101P30B1|WP_003656837.1	103P14B1|WP_003656837.1	12P80B1|WP_003656837.1	157_rep1_MCAT|WP_003656837.1	157_rep2_MCAT|WP_003656837.1	25240|WP_003656837.1	304_MCAT|WP_049238155.1	324_MCAT|WP_049238155.1	339_MCAT|WP_003656837.1	340_MCAT|WP_003656837.1	46P47B1|WP_003656837.1	489_MCAT|WP_003656837.1	611_MCAT|WP_003656837.1	613_MCAT|WP_003656837.1	7169|WP_003656837.1
W1039	1	1	1	1	1	1	1	1	1	1	1	1	1	1	1	1	1	1	1	1	1	1	1	1	1	1	1	1	1	1	1	2	1	1	101P30B1|WP_003657349.1	103P14B1|WP_003660488.1	12P80B1|WP_003664950.1	157_rep1_MCAT|WP_003657349.1	157_rep2_MCAT|WP_003657349.1	25240|WP_003660488.1	304_MCAT|WP_049237748.1	324_MCAT|WP_049237748.1	339_MCAT|WP_003657349.1	340_MCAT|WP_003657349.1	46P47B1|WP_003660488.1	489_MCAT|WP_003657349.1	611_MCAT|WP_003657349.1	613_MCAT|WP_003657349.1	7169|WP_003660488.1
W1040	1	1	1	1	1	1	1	1	1	1	1	1	1	1	1	1	1	1	1	1	1	1	1	1	1	1	1	1	2	1	1	1	1	1	101P30B1|WP_003657499.1	103P14B1|WP_003657499.1	12P80B1|WP_003665406.1	157_rep1_MCAT|WP_003665406.1	157_rep2_MCAT|WP_003665406.1	25240|WP_003670520.1	304_MCAT|WP_049235690.1	324_MCAT|WP_049235690.1	339_MCAT|WP_049156656.1	340_MCAT|WP_049156656.1	46P47B1|WP_003664572.1	489_MCAT|WP_003664572.1	611_MCAT|WP_003665406.1	613_MCAT|WP_003665406.1	7169|WP_003660263.1
W1041	1	1	1	1	1	1	1	1	1	1	1	1	1	1	1	1	1	1	1	1	1	1	1	1	1	1	1	1	1	1	1	2	1	1	101P30B1|WP_003657597.1	103P14B1|WP_003657597.1	12P80B1|WP_003665671.1	157_rep1_MCAT|WP_049148962.1	157_rep2_MCAT|WP_049148962.1	25240|WP_003660336.1	304_MCAT|WP_049237344.1	324_MCAT|WP_049237344.1	339_MCAT|WP_003665671.1	340_MCAT|WP_003665671.1	46P47B1|WP_003657597.1	489_MCAT|WP_003660336.1	611_MCAT|WP_049148962.1	613_MCAT|WP_049148962.1	7169|WP_003660336.1
W1042	1	1	1	1	1	1	1	1	1	1	1	1	1	1	1	1	1	1	1	1	1	1	1	1	1	1	1	1	1	1	1	2	1	1	101P30B1|WP_003657603.1	103P14B1|WP_003657603.1	12P80B1|WP_003663105.1	157_rep1_MCAT|WP_049148951.1	157_rep2_MCAT|WP_049148951.1	25240|WP_003673324.1	304_MCAT|WP_049237353.1	324_MCAT|WP_049237353.1	339_MCAT|WP_049156367.1	340_MCAT|WP_049156367.1	46P47B1|WP_003663105.1	489_MCAT|WP_049166809.1	611_MCAT|WP_049148951.1	613_MCAT|WP_049148951.1	7169|WP_003660340.1
W1043	1	1	1	1	1	1	1	1	1	1	1	1	1	1	1	1	1	1	1	1	1	1	1	1	1	1	1	1	1	1	1	2	1	1	101P30B1|WP_003657663.1	103P14B1|WP_003657663.1	12P80B1|WP_003660383.1	157_rep1_MCAT|WP_003657663.1	157_rep2_MCAT|WP_003657663.1	25240|WP_003657663.1	304_MCAT|WP_049237405.1	324_MCAT|WP_049237405.1	339_MCAT|WP_003657663.1	340_MCAT|WP_003657663.1	46P47B1|WP_003660383.1	489_MCAT|WP_003660383.1	611_MCAT|WP_003657663.1	613_MCAT|WP_003657663.1	7169|WP_003660383.1
W1044	1	1	1	1	1	1	1	1	1	1	1	1	1	1	1	1	1	1	1	1	1	1	1	1	1	1	1		1	1	1	1	2	2	101P30B1|WP_003657873.1	103P14B1|WP_003657873.1	12P80B1|WP_003657873.1	157_rep1_MCAT|WP_003657873.1	157_rep2_MCAT|WP_003657873.1	25240|WP_003657873.1	304_MCAT|WP_049237773.1	324_MCAT|WP_049237773.1	339_MCAT|WP_003657873.1	340_MCAT|WP_003657873.1	46P47B1|WP_003657873.1	489_MCAT|WP_003657873.1	611_MCAT|WP_003657873.1	613_MCAT|WP_003657873.1	7169|WP_003657873.1
W1045	1	1	1	1	1	1	1	1	1	1	1	1	1	1	1	1	1	1	1	1	1	1	1	1	1	1	1	1	1	2	1	1	1	1	101P30B1|WP_003657949.1	103P14B1|WP_003657949.1	12P80B1|WP_003665782.1	157_rep1_MCAT|WP_003657949.1	157_rep2_MCAT|WP_003657949.1	25240|WP_003665782.1	304_MCAT|WP_049237640.1	324_MCAT|WP_049237640.1	339_MCAT|WP_003671259.1	340_MCAT|WP_003671259.1	46P47B1|WP_003657949.1	489_MCAT|WP_003671259.1	611_MCAT|WP_003657949.1	613_MCAT|WP_003657949.1	7169|WP_003659928.1
W1046	1	1	1	1	1	1	1	1	1	1	1	1	1	1	1	1	1	1	1	1	1	1	1	1	1	1	1	1	1	1	2	1	1	1	101P30B1|WP_003658093.1	103P14B1|WP_003658093.1	12P80B1|WP_003658093.1	157_rep1_MCAT|WP_003658093.1	157_rep2_MCAT|WP_003658093.1	25240|WP_003658093.1	304_MCAT|WP_049236062.1	324_MCAT|WP_049236062.1	339_MCAT|WP_003658093.1	340_MCAT|WP_003658093.1	46P47B1|WP_003658093.1	489_MCAT|WP_003658093.1	611_MCAT|WP_003658093.1	613_MCAT|WP_003658093.1	7169|WP_003658093.1
W1047	1	1	1	1	1	1	1	2	2	1	1	1	1	1	1	1	1	1	1	1	1	1	1	1	1	1	1	1		1	1	1	1	1	101P30B1|WP_003658239.1	103P14B1|WP_003658239.1	12P80B1|WP_003666234.1	157_rep1_MCAT|WP_003658239.1	157_rep2_MCAT|WP_003658239.1	25240|WP_003658239.1	304_MCAT|WP_049236091.1	324_MCAT|WP_049236091.1	339_MCAT|WP_049155914.1	340_MCAT|WP_049155914.1	46P47B1|WP_003658239.1	489_MCAT|WP_049167011.1	611_MCAT|WP_003669709.1	613_MCAT|WP_003669709.1	7169|WP_003658239.1
W1048	1	1	1	1	1	1	1	1	1	1	1	1	1	1	1	1	1	1	1	1	1	1	1	1	1	1	1	1	1	1		1	2	2	101P30B1|WP_003658242.1	103P14B1|WP_003659729.1	12P80B1|WP_003666238.1	157_rep1_MCAT|WP_003658242.1	157_rep2_MCAT|WP_003658242.1	25240|WP_038519509.1	304_MCAT|WP_049235982.1	324_MCAT|WP_049235982.1	339_MCAT|WP_003658242.1	340_MCAT|WP_003658242.1	46P47B1|WP_003658242.1	489_MCAT|WP_049167009.1	611_MCAT|WP_003658242.1	613_MCAT|WP_003658242.1	7169|WP_003659729.1
W1049	1	1	1	1	1	1	1	1	1	1	1	1	1	1	1	1	1	1	1	1	1	1	1	1	1	1	1	1	1	1	1	2	1	1	101P30B1|WP_003659370.1	103P14B1|WP_003659370.1	12P80B1|WP_003662998.1	157_rep1_MCAT|WP_003659370.1	157_rep2_MCAT|WP_003659370.1	25240|WP_003662998.1	304_MCAT|WP_049236216.1	324_MCAT|WP_049236216.1	339_MCAT|WP_003659370.1	340_MCAT|WP_003659370.1	46P47B1|WP_003662998.1	489_MCAT|WP_003659370.1	611_MCAT|WP_003659370.1	613_MCAT|WP_003659370.1	7169|WP_003659370.1
W1050	1	1	1	1	2	1	1	1	1	1	1	1	1	1	1	1	1	1	1	1	1	1	1	1	1	1	1	1	1	1	1	1	1	1	101P30B1|WP_003660674.1	103P14B1|WP_003660674.1	12P80B1|WP_003666168.1	157_rep1_MCAT|WP_003660674.1	157_rep2_MCAT|WP_003660674.1	25240|WP_003660674.1	304_MCAT|WP_049236325.1	324_MCAT|WP_049236325.1	339_MCAT|WP_003660674.1	340_MCAT|WP_003660674.1	46P47B1|WP_003660674.1	489_MCAT|WP_003660674.1	611_MCAT|WP_003660674.1	613_MCAT|WP_003660674.1	7169|WP_003659273.1
W1051	1	1	1	1	1	1	1	1	1	1	1	1	1	1	1	1	1	1	1	1	1	1	1	1	1	1	1	1	1	1	1	1	2	1	101P30B1|WP_003660855.1	103P14B1|WP_003660855.1	12P80B1|WP_003665275.1	157_rep1_MCAT|WP_003660855.1	157_rep2_MCAT|WP_003660855.1	25240|WP_003660855.1	304_MCAT|WP_049236566.1	324_MCAT|WP_049236566.1	339_MCAT|WP_003659004.1	340_MCAT|WP_003659004.1	46P47B1|WP_003659004.1	489_MCAT|WP_049166763.1	611_MCAT|WP_003660855.1	613_MCAT|WP_003660855.1	7169|WP_003659004.1
W1052	1	1	1	1	1	1	1	1	1	1	1	1	1	1	1	1	1	1	1	1	1	1	1	1	1	1	1	1	2	1	1	1	1	1	101P30B1|WP_003662211.1	103P14B1|WP_003662211.1	12P80B1|WP_003664143.1	157_rep1_MCAT|WP_049149715.1	157_rep2_MCAT|WP_049149715.1	25240|WP_013107615.1	304_MCAT|WP_049237986.1	324_MCAT|WP_049237986.1	339_MCAT|WP_003664143.1	340_MCAT|WP_003664143.1	46P47B1|WP_003664143.1	489_MCAT|WP_003664143.1	611_MCAT|WP_049149715.1	613_MCAT|WP_049149715.1	7169|WP_003664143.1
W1053	1	1	1	1	1	1	1	1	1	1	1	1	1	1	1	1	1	1	1	1	1	1	1	1	1	1	1	1	1	1	1	2	1	1	101P30B1|WP_003662523.1	103P14B1|WP_003662523.1	12P80B1|WP_003665214.1	157_rep1_MCAT|WP_003667100.1	157_rep2_MCAT|WP_003667100.1	25240|WP_003669457.1	304_MCAT|WP_049235772.1	324_MCAT|WP_049235772.1	339_MCAT|WP_003673233.1	340_MCAT|WP_003673233.1	46P47B1|WP_003664716.1	489_MCAT|WP_049166934.1	611_MCAT|WP_003667100.1	613_MCAT|WP_003667100.1	7169|WP_003667100.1
W1054	1	1	1	1	1	1	1	2	2	1	1	1	1	1	1	1	1	1	1	1	1	1	1	1	1	1	1		2	3					304_MCAT|WP_049236367.1	304_MCAT|WP_049236369.1	324_MCAT|WP_049236367.1	324_MCAT|WP_049236369.1	BOV|WP_036363692.1	BOV|WP_036366813.1	CAP|WP_029102906.1	CAP|WP_029102907.1	CAP|WP_036388176.1	101P30B1|WP_003657520.1	103P14B1|WP_003657520.1	12P80B1|WP_003665387.1	157_rep1_MCAT|WP_003664248.1	157_rep2_MCAT|WP_003664248.1	25240|WP_038519238.1
W1055	1	1	1	1	1	1	1	1	1	1	1	1	1	1	1	1	1	1	1	1	1	1	1	1	1	1	1	1	1	1	1	2	1		A114|WP_054580387.1	A114|WP_054581899.1	101P30B1|WP_003657257.1	103P14B1|WP_003657257.1	12P80B1|WP_003663459.1	157_rep1_MCAT|WP_003660426.1	157_rep2_MCAT|WP_003660426.1	25240|WP_038518912.1	304_MCAT|WP_049235642.1	324_MCAT|WP_049235642.1	339_MCAT|WP_049156765.1	340_MCAT|WP_049156765.1	46P47B1|WP_003663459.1	489_MCAT|WP_049166916.1	611_MCAT|WP_003660426.1
W1056	1	1			1	1	1	1	1	1	1	1	1	1	1	1	1	1	1	1	1	1	1	1		1	1		1	1	1	2	2	3	A114|WP_054581226.1	A114|WP_054581950.1	Aole|WP_013197667.1	Aole|WP_013197703.1	12P80B1|WP_003659489.1	157_rep1_MCAT|WP_003659489.1	157_rep2_MCAT|WP_003659489.1	25240|WP_003668621.1	304_MCAT|WP_049237005.1	324_MCAT|WP_049237005.1	339_MCAT|WP_003663427.1	340_MCAT|WP_003663427.1	46P47B1|WP_003663427.1	489_MCAT|WP_003668621.1	611_MCAT|WP_003659489.1
W1057	1	1	1	1	1	1	1	1	1	1	1	1	1	1	1	1	1	1	1	1	1	1	1	1	1	1	1	2	1	1	1	2			A114|WP_054582217.1	A114|WP_054582220.1	101P30B1|WP_003657125.1	103P14B1|WP_003662670.1	12P80B1|WP_003665478.1	157_rep1_MCAT|WP_003665478.1	157_rep2_MCAT|WP_003665478.1	25240|WP_003657125.1	304_MCAT|WP_049236950.1	324_MCAT|WP_049236950.1	339_MCAT|WP_003665478.1	340_MCAT|WP_003665478.1	46P47B1|WP_003657125.1	489_MCAT|WP_003665478.1	611_MCAT|WP_003665478.1
W1058		1	1	1	1	1	1	1	1	1	1	1	1	1	1	1	1	1	1	1	1	1	1	1	1	1	1	1		1	1	1	2	2	Acal|YP_004994467.1	Acal|YP_004995110.1	Aole|WP_013198669.1	Aole|WP_035331446.1	101P30B1|WP_003657444.1	103P14B1|WP_003661396.1	12P80B1|WP_003665446.1	157_rep1_MCAT|WP_049149269.1	157_rep2_MCAT|WP_049149269.1	25240|WP_038519286.1	304_MCAT|WP_049235736.1	324_MCAT|WP_049235736.1	339_MCAT|WP_003670540.1	340_MCAT|WP_003670540.1	46P47B1|WP_003664624.1
W1059	1	1	1	1	1	1	1	1	1	1	1	1	1	1	1	1	1	1	1	1	1	1	1	1	1	1	1	1	1	1	1	1	1	1	101P30B1|WP_003656227.1	103P14B1|WP_003656227.1	12P80B1|WP_003658728.1	157_rep1_MCAT|WP_003663701.1	157_rep2_MCAT|WP_003663701.1	25240|WP_003658728.1	304_MCAT|WP_049237891.1	324_MCAT|WP_049237891.1	339_MCAT|WP_003663701.1	340_MCAT|WP_003663701.1	46P47B1|WP_003663701.1	489_MCAT|WP_003658728.1	611_MCAT|WP_003663701.1	613_MCAT|WP_003663701.1	7169|WP_003658728.1
W1060	1	1	1	1	1	1	1	1	1	1	1	1	1	1	1	1	1	1	1	1	1	1	1	1	1	1	1	1	1	1	1	1	1	1	101P30B1|WP_003656256.1	103P14B1|WP_003656256.1	12P80B1|WP_003663695.1	157_rep1_MCAT|WP_003656256.1	157_rep2_MCAT|WP_003656256.1	25240|WP_003656256.1	304_MCAT|WP_049237897.1	324_MCAT|WP_049237897.1	339_MCAT|WP_003663695.1	340_MCAT|WP_003663695.1	46P47B1|WP_003663695.1	489_MCAT|WP_003656256.1	611_MCAT|WP_003656256.1	613_MCAT|WP_003656256.1	7169|WP_003656256.1
W1061	1	1	1	1	1	1	1	1	1	1	1	1	1	1	1	1	1	1	1	1	1	1	1	1	1	1	1	1	1	1	1	1	1	1	101P30B1|WP_003656259.1	103P14B1|WP_003656259.1	12P80B1|WP_003656259.1	157_rep1_MCAT|WP_003656259.1	157_rep2_MCAT|WP_003656259.1	25240|WP_003656259.1	304_MCAT|WP_049237899.1	324_MCAT|WP_049237899.1	339_MCAT|WP_003656259.1	340_MCAT|WP_003656259.1	46P47B1|WP_003663692.1	489_MCAT|WP_003656259.1	611_MCAT|WP_003656259.1	613_MCAT|WP_003656259.1	7169|WP_003656259.1
W1062	1	1	1	1	1	1	1	1	1	1	1	1	1	1	1	1	1	1	1	1	1	1	1	1	1	1	1	1	1	1	1	1	1	1	101P30B1|WP_003656261.1	103P14B1|WP_003656261.1	12P80B1|WP_003665868.1	157_rep1_MCAT|WP_003656261.1	157_rep2_MCAT|WP_003656261.1	25240|WP_003656261.1	304_MCAT|WP_049237900.1	324_MCAT|WP_049237900.1	339_MCAT|WP_003656261.1	340_MCAT|WP_003656261.1	46P47B1|WP_003663691.1	489_MCAT|WP_003656261.1	611_MCAT|WP_003656261.1	613_MCAT|WP_003656261.1	7169|WP_003656261.1
W1063	1	1	1	1	1	1	1	1	1	1	1	1	1	1	1	1	1	1	1	1	1	1	1	1	1	1	1	1	1	1	1	1	1	1	101P30B1|WP_003656263.1	103P14B1|WP_003656263.1	12P80B1|WP_003665866.1	157_rep1_MCAT|WP_003656263.1	157_rep2_MCAT|WP_003656263.1	25240|WP_003673542.1	304_MCAT|WP_049237902.1	324_MCAT|WP_049237902.1	339_MCAT|WP_003656263.1	340_MCAT|WP_003656263.1	46P47B1|WP_003663689.1	489_MCAT|WP_003673542.1	611_MCAT|WP_003656263.1	613_MCAT|WP_003656263.1	7169|WP_003656263.1
W1064	1	1	1	1	1	1	1	1	1	1	1	1	1	1	1	1	1	1	1	1	1	1	1	1	1	1	1	1	1	1	1	1	1	1	101P30B1|WP_003656300.1	103P14B1|WP_003656300.1	12P80B1|WP_003665055.1	157_rep1_MCAT|WP_003665055.1	157_rep2_MCAT|WP_003665055.1	25240|WP_038520118.1	304_MCAT|WP_049238185.1	324_MCAT|WP_049238185.1	339_MCAT|WP_003665055.1	340_MCAT|WP_003665055.1	46P47B1|WP_003664060.1	489_MCAT|WP_003665055.1	611_MCAT|WP_003665055.1	613_MCAT|WP_003665055.1	7169|WP_003667029.1
W1065	1	1	1	1	1	1	1	1	1	1	1	1	1	1	1	1	1	1	1	1	1	1	1	1	1	1	1	1	1	1	1	1	1	1	101P30B1|WP_003656301.1	103P14B1|WP_003661797.1	12P80B1|WP_003665053.1	157_rep1_MCAT|WP_049149515.1	157_rep2_MCAT|WP_049149515.1	25240|WP_003673518.1	304_MCAT|WP_049238187.1	324_MCAT|WP_049238187.1	339_MCAT|WP_049156417.1	340_MCAT|WP_049156417.1	46P47B1|WP_003664058.1	489_MCAT|WP_003665053.1	611_MCAT|WP_049149515.1	613_MCAT|WP_049149515.1	7169|WP_003667027.1
W1066	1	1	1	1	1	1	1	1	1	1	1	1	1	1	1	1	1	1	1	1	1	1	1	1	1	1	1	1	1	1	1	1	1	1	101P30B1|WP_003656312.1	103P14B1|WP_003656312.1	12P80B1|WP_003664055.1	157_rep1_MCAT|WP_003668733.1	157_rep2_MCAT|WP_003668733.1	25240|WP_003668733.1	304_MCAT|WP_049238281.1	324_MCAT|WP_049238281.1	339_MCAT|WP_003664055.1	340_MCAT|WP_003664055.1	46P47B1|WP_003664055.1	489_MCAT|WP_049167160.1	611_MCAT|WP_003668733.1	613_MCAT|WP_003668733.1	7169|WP_003664055.1
W1067	1	1	1	1	1	1	1	1	1	1	1	1	1	1	1	1	1	1	1	1	1	1	1	1	1	1	1	1	1	1	1	1	1	1	101P30B1|WP_003656314.1	103P14B1|WP_003656314.1	12P80B1|WP_003656314.1	157_rep1_MCAT|WP_003656314.1	157_rep2_MCAT|WP_003656314.1	25240|WP_038520116.1	304_MCAT|WP_049238193.1	324_MCAT|WP_049238193.1	339_MCAT|WP_003656314.1	340_MCAT|WP_003656314.1	46P47B1|WP_003656314.1	489_MCAT|WP_003656314.1	611_MCAT|WP_003656314.1	613_MCAT|WP_003656314.1	7169|WP_003656314.1
W1068	1	1	1	1	1	1	1	1	1	1	1	1	1	1	1	1	1	1	1	1	1	1	1	1	1	1	1	1	1	1	1	1	1	1	101P30B1|WP_003656317.1	103P14B1|WP_003656317.1	12P80B1|WP_003665040.1	157_rep1_MCAT|WP_003668731.1	157_rep2_MCAT|WP_003668731.1	25240|WP_003665040.1	304_MCAT|WP_049238195.1	324_MCAT|WP_049238195.1	339_MCAT|WP_003656317.1	340_MCAT|WP_003656317.1	46P47B1|WP_003656317.1	489_MCAT|WP_003656317.1	611_MCAT|WP_003668731.1	613_MCAT|WP_003668731.1	7169|WP_003656317.1
W1069	1	1	1	1	1	1	1	1	1	1	1	1	1	1	1	1	1	1	1	1	1	1	1	1	1	1	1	1	1	1	1	1	1	1	101P30B1|WP_003656321.1	103P14B1|WP_003656321.1	12P80B1|WP_003665039.1	157_rep1_MCAT|WP_049149523.1	157_rep2_MCAT|WP_049149523.1	25240|WP_003667022.1	304_MCAT|WP_049238196.1	324_MCAT|WP_049238196.1	339_MCAT|WP_003667022.1	340_MCAT|WP_003667022.1	46P47B1|WP_003664054.1	489_MCAT|WP_049167091.1	611_MCAT|WP_003668729.1	613_MCAT|WP_003668729.1	7169|WP_003667022.1
W1070	1	1	1	1	1	1	1	1	1	1	1	1	1	1	1	1	1	1	1	1	1	1	1	1	1	1	1	1	1	1	1	1	1	1	101P30B1|WP_003656323.1	103P14B1|WP_003656323.1	12P80B1|WP_003656323.1	157_rep1_MCAT|WP_003656323.1	157_rep2_MCAT|WP_003656323.1	25240|WP_038520114.1	304_MCAT|WP_049238198.1	324_MCAT|WP_049238198.1	339_MCAT|WP_003656323.1	340_MCAT|WP_003656323.1	46P47B1|WP_003656323.1	489_MCAT|WP_003656323.1	611_MCAT|WP_003656323.1	613_MCAT|WP_003656323.1	7169|WP_003656323.1
W1071	1	1	1	1	1	1	1	1	1	1	1	1	1	1	1	1	1	1	1	1	1	1	1	1	1	1	1	1	1	1	1	1	1	1	101P30B1|WP_003656327.1	103P14B1|WP_003656327.1	12P80B1|WP_003665037.1	157_rep1_MCAT|WP_003665037.1	157_rep2_MCAT|WP_003665037.1	25240|WP_003671444.1	304_MCAT|WP_049238200.1	324_MCAT|WP_049238200.1	339_MCAT|WP_049155770.1	340_MCAT|WP_049155770.1	46P47B1|WP_003664051.1	489_MCAT|WP_049167158.1	611_MCAT|WP_003665037.1	613_MCAT|WP_003665037.1	7169|WP_004461297.1
W1072	1	1	1	1	1	1	1	1	1	1	1	1	1	1	1	1	1	1	1	1	1	1	1	1	1	1	1	1	1	1	1	1	1	1	101P30B1|WP_003656329.1	103P14B1|WP_003656329.1	12P80B1|WP_003664050.1	157_rep1_MCAT|WP_049149527.1	157_rep2_MCAT|WP_049149527.1	25240|WP_003664050.1	304_MCAT|WP_049238201.1	324_MCAT|WP_049238201.1	339_MCAT|WP_003671445.1	340_MCAT|WP_003671445.1	46P47B1|WP_003664050.1	489_MCAT|WP_049167088.1	611_MCAT|WP_049149527.1	613_MCAT|WP_049149527.1	7169|WP_003664050.1
W1073	1	1	1	1	1	1	1	1	1	1	1	1	1	1	1	1	1	1	1	1	1	1	1	1	1	1	1	1	1	1	1	1	1	1	101P30B1|WP_003656332.1	103P14B1|WP_003656332.1	12P80B1|WP_003665034.1	157_rep1_MCAT|WP_049149531.1	157_rep2_MCAT|WP_049149531.1	25240|WP_038520112.1	304_MCAT|WP_049238203.1	324_MCAT|WP_049238203.1	339_MCAT|WP_049155746.1	340_MCAT|WP_049155746.1	46P47B1|WP_003664048.1	489_MCAT|WP_049167087.1	611_MCAT|WP_049149531.1	613_MCAT|WP_049149531.1	7169|WP_003671446.1
W1074	1	1	1	1	1	1	1	1	1	1	1	1	1	1	1	1	1	1	1	1	1	1	1	1	1	1	1	1	1	1	1	1	1	1	101P30B1|WP_003656338.1	103P14B1|WP_003656338.1	12P80B1|WP_003656338.1	157_rep1_MCAT|WP_003671448.1	157_rep2_MCAT|WP_003671448.1	25240|WP_003656338.1	304_MCAT|WP_049238209.1	324_MCAT|WP_049238209.1	339_MCAT|WP_003672832.1	340_MCAT|WP_003672832.1	46P47B1|WP_003664046.1	489_MCAT|WP_049167086.1	611_MCAT|WP_003671448.1	613_MCAT|WP_003671448.1	7169|WP_004461304.1
W1075	1	1	1	1	1	1	1	1	1	1	1	1	1	1	1	1	1	1	1	1	1	1	1	1	1	1	1	1	1	1	1	1	1	1	101P30B1|WP_003656340.1	103P14B1|WP_003656340.1	12P80B1|WP_003656340.1	157_rep1_MCAT|WP_003667010.1	157_rep2_MCAT|WP_003667010.1	25240|WP_003664045.1	304_MCAT|WP_049238210.1	324_MCAT|WP_049238210.1	339_MCAT|WP_004461306.1	340_MCAT|WP_004461306.1	46P47B1|WP_003664045.1	489_MCAT|WP_003656340.1	611_MCAT|WP_003667010.1	613_MCAT|WP_003667010.1	7169|WP_004461306.1
W1076	1	1	1	1	1	1	1	1	1	1	1	1	1	1	1	1	1	1	1	1	1	1	1	1	1	1	1	1	1	1	1	1	1	1	101P30B1|WP_003656352.1	103P14B1|WP_003656352.1	12P80B1|WP_003656352.1	157_rep1_MCAT|WP_003656352.1	157_rep2_MCAT|WP_003656352.1	25240|WP_003656352.1	304_MCAT|WP_049238221.1	324_MCAT|WP_049238221.1	339_MCAT|WP_003656352.1	340_MCAT|WP_003656352.1	46P47B1|WP_003656352.1	489_MCAT|WP_003656352.1	611_MCAT|WP_003656352.1	613_MCAT|WP_003656352.1	7169|WP_003656352.1
W1077	1	1	1	1	1	1	1	1	1	1	1	1	1	1	1	1	1	1	1	1	1	1	1	1	1	1	1	1	1	1	1	1	1	1	101P30B1|WP_003656353.1	103P14B1|WP_003656353.1	12P80B1|WP_003665026.1	157_rep1_MCAT|WP_003656353.1	157_rep2_MCAT|WP_003656353.1	25240|WP_003656353.1	304_MCAT|WP_049238222.1	324_MCAT|WP_049238222.1	339_MCAT|WP_003665026.1	340_MCAT|WP_003665026.1	46P47B1|WP_003664025.1	489_MCAT|WP_003665026.1	611_MCAT|WP_003656353.1	613_MCAT|WP_003656353.1	7169|WP_003665026.1
W1078	1	1	1	1	1	1	1	1	1	1	1	1	1	1	1	1	1	1	1	1	1	1	1	1	1	1	1	1	1	1	1	1	1	1	101P30B1|WP_003656355.1	103P14B1|WP_003656355.1	12P80B1|WP_003665024.1	157_rep1_MCAT|WP_003665024.1	157_rep2_MCAT|WP_003665024.1	25240|WP_003656355.1	304_MCAT|WP_049238224.1	324_MCAT|WP_049238224.1	339_MCAT|WP_049155750.1	340_MCAT|WP_049155750.1	46P47B1|WP_003664024.1	489_MCAT|WP_003665024.1	611_MCAT|WP_003665024.1	613_MCAT|WP_003665024.1	7169|WP_003667004.1
W1079	1	1	1	1	1	1	1	1	1	1	1	1	1	1	1	1	1	1	1	1	1	1	1	1	1	1	1	1	1	1	1	1	1	1	101P30B1|WP_003656357.1	103P14B1|WP_003656357.1	12P80B1|WP_003656357.1	157_rep1_MCAT|WP_003656357.1	157_rep2_MCAT|WP_003656357.1	25240|WP_003656357.1	304_MCAT|WP_049238225.1	324_MCAT|WP_049238225.1	339_MCAT|WP_003656357.1	340_MCAT|WP_003656357.1	46P47B1|WP_003656357.1	489_MCAT|WP_003656357.1	611_MCAT|WP_003656357.1	613_MCAT|WP_003656357.1	7169|WP_003656357.1
W1080	1	1	1	1	1	1	1	1	1	1	1	1	1	1	1	1	1	1	1	1	1	1	1	1	1	1	1	1	1	1	1	1	1	1	101P30B1|WP_003656359.1	103P14B1|WP_003656359.1	12P80B1|WP_003664023.1	157_rep1_MCAT|WP_049149540.1	157_rep2_MCAT|WP_049149540.1	25240|WP_038520107.1	304_MCAT|WP_049238227.1	324_MCAT|WP_049238227.1	339_MCAT|WP_042510186.1	340_MCAT|WP_042510186.1	46P47B1|WP_003664023.1	489_MCAT|WP_003656359.1	611_MCAT|WP_049149540.1	613_MCAT|WP_049149540.1	7169|WP_003667002.1
W1081	1	1	1	1	1	1	1	1	1	1	1	1	1	1	1	1	1	1	1	1	1	1	1	1	1	1	1	1	1	1	1	1	1	1	101P30B1|WP_003656363.1	103P14B1|WP_003656363.1	12P80B1|WP_003665834.1	157_rep1_MCAT|WP_049149546.1	157_rep2_MCAT|WP_049149546.1	25240|WP_038520102.1	304_MCAT|WP_049238231.1	324_MCAT|WP_049238231.1	339_MCAT|WP_049155758.1	340_MCAT|WP_049155758.1	46P47B1|WP_036331873.1	489_MCAT|WP_049167083.1	611_MCAT|WP_049149546.1	613_MCAT|WP_049149546.1	7169|WP_003656363.1
W1082	1	1	1	1	1	1	1	1	1	1	1	1	1	1	1	1	1	1	1	1	1	1	1	1	1	1	1	1	1	1	1	1	1	1	101P30B1|WP_003656373.1	103P14B1|WP_003661780.1	12P80B1|WP_003665823.1	157_rep1_MCAT|WP_049149551.1	157_rep2_MCAT|WP_049149551.1	25240|WP_038520090.1	304_MCAT|WP_049238234.1	324_MCAT|WP_049238234.1	339_MCAT|WP_049155762.1	340_MCAT|WP_049155762.1	46P47B1|WP_003663652.1	489_MCAT|WP_049155762.1	611_MCAT|WP_049149551.1	613_MCAT|WP_049149551.1	7169|WP_003666992.1
W1083	1	1	1	1	1	1	1	1	1	1	1	1	1	1	1	1	1	1	1	1	1	1	1	1	1	1	1	1	1	1	1	1	1	1	101P30B1|WP_003656377.1	103P14B1|WP_003656377.1	12P80B1|WP_003656377.1	157_rep1_MCAT|WP_003656377.1	157_rep2_MCAT|WP_003656377.1	25240|WP_003656377.1	304_MCAT|WP_003656377.1	324_MCAT|WP_003656377.1	339_MCAT|WP_003656377.1	340_MCAT|WP_003656377.1	46P47B1|WP_003656377.1	489_MCAT|WP_003656377.1	611_MCAT|WP_003656377.1	613_MCAT|WP_003656377.1	7169|WP_003656377.1
W1084	1	1	1	1	1	1	1	1	1	1	1	1	1	1	1	1	1	1	1	1	1	1	1	1	1	1	1	1	1	1	1	1	1	1	101P30B1|WP_003656378.1	103P14B1|WP_003656378.1	12P80B1|WP_003656378.1	157_rep1_MCAT|WP_003656378.1	157_rep2_MCAT|WP_003656378.1	25240|WP_003656378.1	304_MCAT|WP_003656378.1	324_MCAT|WP_003656378.1	339_MCAT|WP_003656378.1	340_MCAT|WP_003656378.1	46P47B1|WP_003656378.1	489_MCAT|WP_003656378.1	611_MCAT|WP_003656378.1	613_MCAT|WP_003656378.1	7169|WP_003656378.1
W1085	1	1	1	1	1	1	1	1	1	1	1	1	1	1	1	1	1	1	1	1	1	1	1	1	1	1	1	1	1	1	1	1	1	1	101P30B1|WP_003656403.1	103P14B1|WP_003656403.1	12P80B1|WP_003656403.1	157_rep1_MCAT|WP_003656403.1	157_rep2_MCAT|WP_003656403.1	25240|WP_003656403.1	304_MCAT|WP_049237884.1	324_MCAT|WP_049237884.1	339_MCAT|WP_003656403.1	340_MCAT|WP_003656403.1	46P47B1|WP_003663225.1	489_MCAT|WP_003656403.1	611_MCAT|WP_003656403.1	613_MCAT|WP_003656403.1	7169|WP_003656403.1
W1086	1	1	1	1	1	1	1	1	1	1	1	1	1	1	1	1	1	1	1	1	1	1	1	1	1	1	1	1	1	1	1	1	1	1	101P30B1|WP_003656408.1	103P14B1|WP_003656408.1	12P80B1|WP_003665988.1	157_rep1_MCAT|WP_003656408.1	157_rep2_MCAT|WP_003656408.1	25240|WP_003656408.1	304_MCAT|WP_049237883.1	324_MCAT|WP_049237883.1	339_MCAT|WP_049155718.1	340_MCAT|WP_049155718.1	46P47B1|WP_003656408.1	489_MCAT|WP_003665988.1	611_MCAT|WP_003656408.1	613_MCAT|WP_003656408.1	7169|WP_003656408.1
W1087	1	1	1	1	1	1	1	1	1	1	1	1	1	1	1	1	1	1	1	1	1	1	1	1	1	1	1	1	1	1	1	1	1	1	101P30B1|WP_003656411.1	103P14B1|WP_003656411.1	12P80B1|WP_003665986.1	157_rep1_MCAT|WP_003658799.1	157_rep2_MCAT|WP_003658799.1	25240|WP_003658799.1	304_MCAT|WP_049237889.1	324_MCAT|WP_049237889.1	339_MCAT|WP_049155715.1	340_MCAT|WP_049155715.1	46P47B1|WP_003658799.1	489_MCAT|WP_003670896.1	611_MCAT|WP_003658799.1	613_MCAT|WP_003658799.1	7169|WP_003658799.1
W1088	1	1	1	1	1	1	1	1	1	1	1	1	1	1	1	1	1	1	1	1	1	1	1	1	1	1	1	1	1	1	1	1	1	1	101P30B1|WP_003656420.1	103P14B1|WP_003656420.1	12P80B1|WP_003658795.1	157_rep1_MCAT|WP_049148529.1	157_rep2_MCAT|WP_049148529.1	25240|WP_038520054.1	304_MCAT|WP_049237882.1	324_MCAT|WP_049237882.1	339_MCAT|WP_003658795.1	340_MCAT|WP_003658795.1	46P47B1|WP_003663223.1	489_MCAT|WP_049166981.1	611_MCAT|WP_049148529.1	613_MCAT|WP_049148529.1	7169|WP_003658795.1
W1089	1	1	1	1	1	1	1	1	1	1	1	1	1	1	1	1	1	1	1	1	1	1	1	1	1	1	1	2	1		2		1	1	101P30B1|WP_003656423.1	103P14B1|WP_003656423.1	12P80B1|WP_003658793.1	157_rep1_MCAT|WP_004463270.1	157_rep2_MCAT|WP_004463270.1	25240|WP_003658793.1	304_MCAT|WP_049237880.1	324_MCAT|WP_049237880.1	339_MCAT|WP_003658793.1	340_MCAT|WP_003658793.1	46P47B1|WP_003663222.1	489_MCAT|WP_003658793.1	611_MCAT|WP_004463270.1	613_MCAT|WP_004463270.1	7169|WP_003658793.1
W1090	1	1	1	1	1	1	1	1	1	1	1	1	1	1	1	1	1	1	1	1	1	1	1	1	1	1	1	1	1	1	1	1	1	1	101P30B1|WP_003656432.1	103P14B1|WP_003656432.1	12P80B1|WP_003656432.1	157_rep1_MCAT|WP_003656432.1	157_rep2_MCAT|WP_003656432.1	25240|WP_003656432.1	304_MCAT|WP_049237875.1	324_MCAT|WP_049237875.1	339_MCAT|WP_036335548.1	340_MCAT|WP_036335548.1	46P47B1|WP_003656432.1	489_MCAT|WP_003656432.1	611_MCAT|WP_003656432.1	613_MCAT|WP_003656432.1	7169|WP_003656432.1
W1091	1	1	1	1	1	1	1	1	1	1	1	1	1	1	1	1	1	1	1	1	1	1	1	1	1	1	1	1	1	1	1	1	1	1	101P30B1|WP_003656448.1	103P14B1|WP_003656448.1	12P80B1|WP_003656448.1	157_rep1_MCAT|WP_003656448.1	157_rep2_MCAT|WP_003656448.1	25240|WP_003656448.1	304_MCAT|WP_049237861.1	324_MCAT|WP_049237861.1	339_MCAT|WP_003656448.1	340_MCAT|WP_003656448.1	46P47B1|WP_003656448.1	489_MCAT|WP_003656448.1	611_MCAT|WP_003656448.1	613_MCAT|WP_003656448.1	7169|WP_003658780.1
W1092	1	1	1	1	1	1	1	1	1	1	1	1	1	1	1	1	1	1	1	1	1	1	1	1	1	1	1	1	1	1	1	1	1	1	101P30B1|WP_003656452.1	103P14B1|WP_003656452.1	12P80B1|WP_003665974.1	157_rep1_MCAT|WP_003656452.1	157_rep2_MCAT|WP_003656452.1	25240|WP_004463261.1	304_MCAT|WP_049237860.1	324_MCAT|WP_049237860.1	339_MCAT|WP_003656452.1	340_MCAT|WP_003656452.1	46P47B1|WP_003656452.1	489_MCAT|WP_004463261.1	611_MCAT|WP_003656452.1	613_MCAT|WP_003656452.1	7169|WP_003656452.1
W1093	1	1	1	1	1	1	1	1	1	1	1	1	1	1	1	1	1	1	1	1	1	1	1	1	1	1	1	1	1	1	1	1	1	1	101P30B1|WP_003656454.1	103P14B1|WP_003656454.1	12P80B1|WP_003665973.1	157_rep1_MCAT|WP_003658778.1	157_rep2_MCAT|WP_003658778.1	25240|WP_003673553.1	304_MCAT|WP_049237858.1	324_MCAT|WP_049237858.1	339_MCAT|WP_003656454.1	340_MCAT|WP_003656454.1	46P47B1|WP_003663217.1	489_MCAT|WP_003656454.1	611_MCAT|WP_003658778.1	613_MCAT|WP_003658778.1	7169|WP_003658778.1
W1094	1	1	1	1	1	1	1	1	1	1	1	1	1	1	1	1	1	1	1	1	1	1	1	1	1	1	1	1	1	1	1	1	1	1	101P30B1|WP_003656457.1	103P14B1|WP_003656457.1	12P80B1|WP_003665971.1	157_rep1_MCAT|WP_003656457.1	157_rep2_MCAT|WP_003656457.1	25240|WP_003665971.1	304_MCAT|WP_049237857.1	324_MCAT|WP_049237857.1	339_MCAT|WP_003665971.1	340_MCAT|WP_003665971.1	46P47B1|WP_003656457.1	489_MCAT|WP_003665971.1	611_MCAT|WP_003656457.1	613_MCAT|WP_003656457.1	7169|WP_003658776.1
W1095	1	1	1	1	1	1	1	1	1	1	1	1	1	1	1	1	1	1	1	1	1	1	1	1	1	1	1	1	1	1	1	1	1	1	101P30B1|WP_003656458.1	103P14B1|WP_003656458.1	12P80B1|WP_003656458.1	157_rep1_MCAT|WP_003656458.1	157_rep2_MCAT|WP_003656458.1	25240|WP_003656458.1	304_MCAT|WP_049237855.1	324_MCAT|WP_049237855.1	339_MCAT|WP_003656458.1	340_MCAT|WP_003656458.1	46P47B1|WP_003656458.1	489_MCAT|WP_003656458.1	611_MCAT|WP_003656458.1	613_MCAT|WP_003656458.1	7169|WP_003658774.1
W1096	1	1	1	1	1	1	1	1	1	1	1	1	1	1	1	1	1	1	1	1	1	1	1	1	1	1	1	1	1	1	1	1	1	1	101P30B1|WP_003656460.1	103P14B1|WP_003656460.1	12P80B1|WP_003656460.1	157_rep1_MCAT|WP_003656460.1	157_rep2_MCAT|WP_003656460.1	25240|WP_003656460.1	304_MCAT|WP_049237853.1	324_MCAT|WP_049237853.1	339_MCAT|WP_003656460.1	340_MCAT|WP_003656460.1	46P47B1|WP_003656460.1	489_MCAT|WP_003656460.1	611_MCAT|WP_003656460.1	613_MCAT|WP_003656460.1	7169|WP_003656460.1
W1097	1	1	1	1	1	1	1	1	1	1	1	1	1	1	1	1	1	1	1	1	1	1	1	1	1	1	1	1	1	1	1	1	1	1	101P30B1|WP_003656465.1	103P14B1|WP_003656465.1	12P80B1|WP_003656465.1	157_rep1_MCAT|WP_004463253.1	157_rep2_MCAT|WP_004463253.1	25240|WP_003656465.1	304_MCAT|WP_049237851.1	324_MCAT|WP_049237851.1	339_MCAT|WP_003656465.1	340_MCAT|WP_003656465.1	46P47B1|WP_003656465.1	489_MCAT|WP_004463253.1	611_MCAT|WP_004463253.1	613_MCAT|WP_004463253.1	7169|WP_003656465.1
W1098	1	1	1	1	1	1	1	1	1	1	1	1	1	1	1	1	1	1	1	1	1	1	1	1	1	1	1	1	1	1	1	1	1	1	101P30B1|WP_003656469.1	103P14B1|WP_003656469.1	12P80B1|WP_003656469.1	157_rep1_MCAT|WP_003656469.1	157_rep2_MCAT|WP_003656469.1	25240|WP_003656469.1	304_MCAT|WP_049237850.1	324_MCAT|WP_049237850.1	339_MCAT|WP_003656469.1	340_MCAT|WP_003656469.1	46P47B1|WP_003663215.1	489_MCAT|WP_003656469.1	611_MCAT|WP_003656469.1	613_MCAT|WP_003656469.1	7169|WP_003656469.1
W1099	1	1	1	1	1	1	1	1	1	1	1	1	1	1	1	1	1	1	1	1	1	1	1	1	1	1	1	1	1	1	1	1	1	1	101P30B1|WP_003656473.1	103P14B1|WP_003656473.1	12P80B1|WP_003656473.1	157_rep1_MCAT|WP_049148539.1	157_rep2_MCAT|WP_049148539.1	25240|WP_003656473.1	304_MCAT|WP_049237887.1	324_MCAT|WP_049237887.1	339_MCAT|WP_003656473.1	340_MCAT|WP_003656473.1	46P47B1|WP_003656473.1	489_MCAT|WP_049166978.1	611_MCAT|WP_003656473.1	613_MCAT|WP_003656473.1	7169|WP_003656473.1
W1100	1	1	1	1	1	1	1	1	1	1	1	1	1	1	1	1	1	1	1	1	1	1	1	1	1	1	1	1	1	1	1	1	1	1	101P30B1|WP_003656477.1	103P14B1|WP_003656477.1	12P80B1|WP_003656477.1	157_rep1_MCAT|WP_003656477.1	157_rep2_MCAT|WP_003656477.1	25240|WP_003656477.1	304_MCAT|WP_049237844.1	324_MCAT|WP_049237844.1	339_MCAT|WP_003656477.1	340_MCAT|WP_003656477.1	46P47B1|WP_003656477.1	489_MCAT|WP_003656477.1	611_MCAT|WP_003656477.1	613_MCAT|WP_003656477.1	7169|WP_003656477.1
W1101	1	1	1	1	1	1	1	1	1	1	1	1	1	1	1	1	1	1	1	1	1	1	1	1	1	1	1	1	1	1	1	1	1	1	101P30B1|WP_003656482.1	103P14B1|WP_003656482.1	12P80B1|WP_003656482.1	157_rep1_MCAT|WP_049148540.1	157_rep2_MCAT|WP_049148540.1	25240|WP_003656482.1	304_MCAT|WP_049237841.1	324_MCAT|WP_049237841.1	339_MCAT|WP_003656482.1	340_MCAT|WP_003656482.1	46P47B1|WP_003656482.1	489_MCAT|WP_003656482.1	611_MCAT|WP_049148540.1	613_MCAT|WP_049148540.1	7169|WP_003658765.1
W1102	1	1	1	1	1	1	1	1	1	1	1	1	1	1	1	1	1	1	1	1	1	1	1	1	1	1	1	1	1	1	1	1	1	1	101P30B1|WP_003656484.1	103P14B1|WP_003656484.1	12P80B1|WP_003656484.1	157_rep1_MCAT|WP_003656484.1	157_rep2_MCAT|WP_003656484.1	25240|WP_003656484.1	304_MCAT|WP_049237839.1	324_MCAT|WP_049237839.1	339_MCAT|WP_003656484.1	340_MCAT|WP_003656484.1	46P47B1|WP_003663186.1	489_MCAT|WP_003656484.1	611_MCAT|WP_003656484.1	613_MCAT|WP_003656484.1	7169|WP_003656484.1
W1103	1	1	1	1	1	1	1	1	1	1	1	1	1	1	1	1	1	1	1	1	1	1	1	1	1	1	1	1	1	1	1	1	1	1	101P30B1|WP_003656489.1	103P14B1|WP_003656489.1	12P80B1|WP_003658761.1	157_rep1_MCAT|WP_003658761.1	157_rep2_MCAT|WP_003658761.1	25240|WP_003658761.1	304_MCAT|WP_049237836.1	324_MCAT|WP_049237836.1	339_MCAT|WP_003658761.1	340_MCAT|WP_003658761.1	46P47B1|WP_003663188.1	489_MCAT|WP_003658761.1	611_MCAT|WP_003658761.1	613_MCAT|WP_003658761.1	7169|WP_003658761.1
W1104	1	1	1	1	1	1	1	1	1	1	1	1	1	1	1	1	1	1	1	1	1	1	1	1	1	1	1	1	1	1	1	1	1	1	101P30B1|WP_003656495.1	103P14B1|WP_003656495.1	12P80B1|WP_003656495.1	157_rep1_MCAT|WP_003656495.1	157_rep2_MCAT|WP_003656495.1	25240|WP_003656495.1	304_MCAT|WP_049237832.1	324_MCAT|WP_049237832.1	339_MCAT|WP_003656495.1	340_MCAT|WP_003656495.1	46P47B1|WP_003656495.1	489_MCAT|WP_003656495.1	611_MCAT|WP_003656495.1	613_MCAT|WP_003656495.1	7169|WP_003656495.1
W1105	1	1	1	1	1	1	1	1	1	1	1	1	1	1	1	1	1	1	1	1	1	1	1	1	1	1	1	1	1	1	1	1	1	1	101P30B1|WP_003656498.1	103P14B1|WP_003656498.1	12P80B1|WP_003656498.1	157_rep1_MCAT|WP_003656498.1	157_rep2_MCAT|WP_003656498.1	25240|WP_003656498.1	304_MCAT|WP_049237830.1	324_MCAT|WP_049237830.1	339_MCAT|WP_003656498.1	340_MCAT|WP_003656498.1	46P47B1|WP_003656498.1	489_MCAT|WP_003656498.1	611_MCAT|WP_003656498.1	613_MCAT|WP_003656498.1	7169|WP_003656498.1
W1106	1	1	1	1	1	1	1	1	1	1	1	1	1	1	1	1	1	1	1	1	1	1	1	1	1	1	1	1	1	1	1	1	1	1	101P30B1|WP_003656500.1	103P14B1|WP_003656500.1	12P80B1|WP_003656500.1	157_rep1_MCAT|WP_003656500.1	157_rep2_MCAT|WP_003656500.1	25240|WP_003656500.1	304_MCAT|WP_049237828.1	324_MCAT|WP_049237828.1	339_MCAT|WP_003656500.1	340_MCAT|WP_003656500.1	46P47B1|WP_003656500.1	489_MCAT|WP_003656500.1	611_MCAT|WP_049157845.1	613_MCAT|WP_049157845.1	7169|WP_003656500.1
W1107	1	1	1	1	1	1	1	1	1	1	1	1	1	1	1	1	1	1	1	1	1	1	1	1	1	1	1	1	1	1	1	1	1	1	101P30B1|WP_003656501.1	103P14B1|WP_003656501.1	12P80B1|WP_003658756.1	157_rep1_MCAT|WP_003658756.1	157_rep2_MCAT|WP_003658756.1	25240|WP_003658756.1	304_MCAT|WP_049237827.1	324_MCAT|WP_049237827.1	339_MCAT|WP_003656501.1	340_MCAT|WP_003656501.1	46P47B1|WP_003658756.1	489_MCAT|WP_003658756.1	611_MCAT|WP_003658756.1	613_MCAT|WP_003658756.1	7169|WP_003658756.1
W1108	1	1	1	1	1	1	1	1	1	1	1	1	1	1	1	1	1	1	1	1	1	1	1	1	1	1	1	1	1	1	1	1	1	1	101P30B1|WP_003656503.1	103P14B1|WP_003656503.1	12P80B1|WP_003656503.1	157_rep1_MCAT|WP_003658755.1	157_rep2_MCAT|WP_003658755.1	25240|WP_003658755.1	304_MCAT|WP_049237825.1	324_MCAT|WP_049237825.1	339_MCAT|WP_003658755.1	340_MCAT|WP_003658755.1	46P47B1|WP_003658755.1	489_MCAT|WP_003658755.1	611_MCAT|WP_003658755.1	613_MCAT|WP_003658755.1	7169|WP_003658755.1
W1109	1	1	1	1	1	1	1	1	1	1	1	1	1	1	1	1	1	1	1	1	1	1	1	1	1	1	1	1	1	1	1	1	1	1	101P30B1|WP_003656505.1	103P14B1|WP_003656505.1	12P80B1|WP_003656505.1	157_rep1_MCAT|WP_003656505.1	157_rep2_MCAT|WP_003656505.1	25240|WP_003656505.1	304_MCAT|WP_049237823.1	324_MCAT|WP_049237823.1	339_MCAT|WP_003656505.1	340_MCAT|WP_003656505.1	46P47B1|WP_003656505.1	489_MCAT|WP_003656505.1	611_MCAT|WP_003656505.1	613_MCAT|WP_003656505.1	7169|WP_003656505.1
W1110	1	1	1	1	1	1	1	1	1	1	1	1	1	1	1	1	1	1	1	1	1	1	1	1	1	1	1	1	1	1	1	1	1	1	101P30B1|WP_003656511.1	103P14B1|WP_003656511.1	12P80B1|WP_003656511.1	157_rep1_MCAT|WP_003668624.1	157_rep2_MCAT|WP_003668624.1	25240|WP_003656511.1	304_MCAT|WP_049235885.1	324_MCAT|WP_049235885.1	339_MCAT|WP_003672336.1	340_MCAT|WP_003672336.1	46P47B1|WP_003663795.1	489_MCAT|WP_003656511.1	611_MCAT|WP_003668624.1	613_MCAT|WP_003668624.1	7169|WP_003659487.1
W1111	1	1	1	1	1	1	1	1	1	1	1	1	1	1	1	1	1	1	1	1	1	1	1	1	1	1	1	1	1	1	1	1	1	1	101P30B1|WP_003656512.1	103P14B1|WP_003656512.1	12P80B1|WP_003656512.1	157_rep1_MCAT|WP_003656512.1	157_rep2_MCAT|WP_003656512.1	25240|WP_003656512.1	304_MCAT|WP_049235881.1	324_MCAT|WP_049235881.1	339_MCAT|WP_003656512.1	340_MCAT|WP_003656512.1	46P47B1|WP_003656512.1	489_MCAT|WP_003656512.1	611_MCAT|WP_003656512.1	613_MCAT|WP_003656512.1	7169|WP_003656512.1
W1112	1	1	1	1	1	1	1	1	1	1	1	1	1	1	1	1	1	1	1	1	1	1	1	1	1	1	1	1	1	1	1	1	1	1	101P30B1|WP_003656513.1	103P14B1|WP_003656513.1	12P80B1|WP_003664818.1	157_rep1_MCAT|WP_003659486.1	157_rep2_MCAT|WP_003659486.1	25240|WP_003663792.1	304_MCAT|WP_049235880.1	324_MCAT|WP_049235880.1	339_MCAT|WP_003664818.1	340_MCAT|WP_003664818.1	46P47B1|WP_003663792.1	489_MCAT|WP_003659486.1	611_MCAT|WP_003659486.1	613_MCAT|WP_003659486.1	7169|WP_003659486.1
W1113	1	1	1	1	1	1	1	1	1	1	1	1	1	1	1	1	1	1	1	1	1	1	1	1	1	1	1	1	1	1	1	1	1	1	101P30B1|WP_003656517.1	103P14B1|WP_003656517.1	12P80B1|WP_003664823.1	157_rep1_MCAT|WP_049148448.1	157_rep2_MCAT|WP_049148448.1	25240|WP_038519756.1	304_MCAT|WP_049235876.1	324_MCAT|WP_049235876.1	339_MCAT|WP_049155806.1	340_MCAT|WP_049155806.1	46P47B1|WP_003663784.1	489_MCAT|WP_038519756.1	611_MCAT|WP_049148448.1	613_MCAT|WP_049148448.1	7169|WP_003659480.1
W1114	1	1	1	1	1	1	1	1	1	1	1	1	1	1	1	1	1	1	1	1	1	1	1	1	1	1	1	1	1	1	1	1	1	1	101P30B1|WP_003656518.1	103P14B1|WP_003656518.1	12P80B1|WP_003663782.1	157_rep1_MCAT|WP_003663782.1	157_rep2_MCAT|WP_003663782.1	25240|WP_003663782.1	304_MCAT|WP_049235884.1	324_MCAT|WP_049235884.1	339_MCAT|WP_003656518.1	340_MCAT|WP_003656518.1	46P47B1|WP_003663782.1	489_MCAT|WP_049166960.1	611_MCAT|WP_003663782.1	613_MCAT|WP_003663782.1	7169|WP_003659479.1
W1115	1	1	1	1	1	1	1	1	1	1	1	1	1	1	1	1	1	1	1	1	1	1	1	1	1	1	1	1	1	1	1	1	1	1	101P30B1|WP_003656520.1	103P14B1|WP_003656520.1	12P80B1|WP_003664830.1	157_rep1_MCAT|WP_003663811.1	157_rep2_MCAT|WP_003663811.1	25240|WP_003664830.1	304_MCAT|WP_049236116.1	324_MCAT|WP_049236116.1	339_MCAT|WP_003659474.1	340_MCAT|WP_003659474.1	46P47B1|WP_003663811.1	489_MCAT|WP_049166771.1	611_MCAT|WP_003663811.1	613_MCAT|WP_003663811.1	7169|WP_003659474.1
W1116	1	1	1	1	1	1	1	1	1	1	1	1	1	1	1	1	1	1	1	1	1	1	1	1	1	1	1	1	1	1	1	1	1	1	101P30B1|WP_003656523.1	103P14B1|WP_003656523.1	12P80B1|WP_003656523.1	157_rep1_MCAT|WP_003668638.1	157_rep2_MCAT|WP_003668638.1	25240|WP_038519761.1	304_MCAT|WP_049236121.1	324_MCAT|WP_049236121.1	339_MCAT|WP_003668638.1	340_MCAT|WP_003668638.1	46P47B1|WP_003663809.1	489_MCAT|WP_003656523.1	611_MCAT|WP_003668638.1	613_MCAT|WP_003668638.1	7169|WP_003656523.1
W1117	1	1	1	1	1	1	1	1	1	1	1	1	1	1	1	1	1	1	1	1	1	1	1	1	1	1	1	1	1	1	1	1	1	1	101P30B1|WP_003656524.1	103P14B1|WP_003656524.1	12P80B1|WP_003659469.1	157_rep1_MCAT|WP_049149659.1	157_rep2_MCAT|WP_049149659.1	25240|WP_003656524.1	304_MCAT|WP_049236123.1	324_MCAT|WP_049236123.1	339_MCAT|WP_003659469.1	340_MCAT|WP_003659469.1	46P47B1|WP_003663808.1	489_MCAT|WP_003659469.1	611_MCAT|WP_049149659.1	613_MCAT|WP_049149659.1	7169|WP_003659469.1
W1118	1	1	1	1	1	1	1	1	1	1	1	1	1	1	1	1	1	1	1	1	1	1	1	1	1	1	1	1	1	1	1	1	1	1	101P30B1|WP_003656528.1	103P14B1|WP_003656528.1	12P80B1|WP_003659463.1	157_rep1_MCAT|WP_003659463.1	157_rep2_MCAT|WP_003659463.1	25240|WP_003659463.1	304_MCAT|WP_049236127.1	324_MCAT|WP_049236127.1	339_MCAT|WP_003659463.1	340_MCAT|WP_003659463.1	46P47B1|WP_003659463.1	489_MCAT|WP_003659463.1	611_MCAT|WP_003659463.1	613_MCAT|WP_003659463.1	7169|WP_003659463.1
W1119	1	1	1	1	1	1	1	1	1	1	1	1	1	1	1	1	1	1	1	1	1	1	1	1	1	1	1	1	1	1	1	1	1	1	101P30B1|WP_003656532.1	103P14B1|WP_003656532.1	12P80B1|WP_003659459.1	157_rep1_MCAT|WP_049149657.1	157_rep2_MCAT|WP_049149657.1	25240|WP_038519766.1	304_MCAT|WP_049236130.1	324_MCAT|WP_049236130.1	339_MCAT|WP_003659459.1	340_MCAT|WP_003659459.1	46P47B1|WP_003663806.1	489_MCAT|WP_049166772.1	611_MCAT|WP_049157942.1	613_MCAT|WP_049157942.1	7169|WP_003659459.1
W1120	1	1	1	1	1	1	1	1	1	1	1	1	1	1	1	1	1	1	1	1	1	1	1	1	1	1	1	1	1	1	1	1	1	1	101P30B1|WP_003656534.1	103P14B1|WP_003661861.1	12P80B1|WP_003663805.1	157_rep1_MCAT|WP_003656534.1	157_rep2_MCAT|WP_003656534.1	25240|WP_038519769.1	304_MCAT|WP_049236296.1	324_MCAT|WP_049236296.1	339_MCAT|WP_049155612.1	340_MCAT|WP_049155612.1	46P47B1|WP_003663805.1	489_MCAT|WP_049166773.1	611_MCAT|WP_003656534.1	613_MCAT|WP_003656534.1	7169|WP_003659457.1
W1121	1	1	1	1	1	1	1	1	1	1	1	1	1	1	1	1	1	1	1	1	1	1	1	1	1	1	1	1	1	1	1	1	1	1	101P30B1|WP_003656540.1	103P14B1|WP_003661296.1	12P80B1|WP_003664840.1	157_rep1_MCAT|WP_049149654.1	157_rep2_MCAT|WP_049149654.1	25240|WP_038519772.1	304_MCAT|WP_049236133.1	324_MCAT|WP_049236133.1	339_MCAT|WP_003673032.1	340_MCAT|WP_003673032.1	46P47B1|WP_003664417.1	489_MCAT|WP_003673748.1	611_MCAT|WP_049158030.1	613_MCAT|WP_049239651.1	7169|WP_003659451.1
W1122	1	1	1	1	1	1	1	1	1	1	1	1	1	1	1	1	1	1	1	1	1	1	1	1	1	1	1	1	1	1	1	1	1	1	101P30B1|WP_003656549.1	103P14B1|WP_003656549.1	12P80B1|WP_003664413.1	157_rep1_MCAT|WP_003667625.1	157_rep2_MCAT|WP_003667625.1	25240|WP_038519775.1	304_MCAT|WP_049236134.1	324_MCAT|WP_049236134.1	339_MCAT|WP_003664413.1	340_MCAT|WP_003664413.1	46P47B1|WP_003664413.1	489_MCAT|WP_003664413.1	611_MCAT|WP_003667625.1	613_MCAT|WP_003667625.1	7169|WP_003659449.1
W1123	1	1	1	1	1	1	1	1	1	1	1	1	1	1	1	1	1	1	1	1	1	1	1	1	1	1	1	1	1	1	1	1	1	1	101P30B1|WP_003656554.1	103P14B1|WP_003656554.1	12P80B1|WP_003656554.1	157_rep1_MCAT|WP_003656554.1	157_rep2_MCAT|WP_003656554.1	25240|WP_038519778.1	304_MCAT|WP_049236135.1	324_MCAT|WP_049236135.1	339_MCAT|WP_003656554.1	340_MCAT|WP_003656554.1	46P47B1|WP_003656554.1	489_MCAT|WP_003656554.1	611_MCAT|WP_003656554.1	613_MCAT|WP_049239650.1	7169|WP_003656554.1
W1124	1	1	1	1	1	1	1	1	1	1	1	1	1	1	1	1	1	1	1	1	1	1	1	1	1	1	1	1	1	1	1	1	1	1	101P30B1|WP_003656560.1	103P14B1|WP_003661306.1	12P80B1|WP_003659445.1	157_rep1_MCAT|WP_003659445.1	157_rep2_MCAT|WP_003673744.1	25240|WP_003659445.1	304_MCAT|WP_049236139.1	324_MCAT|WP_049236139.1	339_MCAT|WP_003659445.1	340_MCAT|WP_003659445.1	46P47B1|WP_003659445.1	489_MCAT|WP_003659445.1	611_MCAT|WP_003673744.1	613_MCAT|WP_003659445.1	7169|WP_003659445.1
W1125	1	1	1	1	1	1	1	1	1	1	1	1	1	1	1	1	1	1	1	1	1	1	1	1	1	1	1	1	1	1	1	1	1	1	101P30B1|WP_003656564.1	103P14B1|WP_003656564.1	12P80B1|WP_003659443.1	157_rep1_MCAT|WP_003659443.1	157_rep2_MCAT|WP_003659443.1	25240|WP_003672311.1	304_MCAT|WP_049236140.1	324_MCAT|WP_049236140.1	339_MCAT|WP_003659443.1	340_MCAT|WP_003659443.1	46P47B1|WP_003659443.1	489_MCAT|WP_003659443.1	611_MCAT|WP_003659443.1	613_MCAT|WP_003659443.1	7169|WP_003659443.1
W1126	1	1	1	1	1	1	1	1	1	1	1	1	1	1	1	1	1	1	1	1	1	1	1	1	1	1	1	1	1	1	1	1	1	1	101P30B1|WP_003656566.1	103P14B1|WP_003656566.1	12P80B1|WP_003659441.1	157_rep1_MCAT|WP_003659441.1	157_rep2_MCAT|WP_003659441.1	25240|WP_003659441.1	304_MCAT|WP_049236141.1	324_MCAT|WP_049236141.1	339_MCAT|WP_003656566.1	340_MCAT|WP_003656566.1	46P47B1|WP_003664408.1	489_MCAT|WP_003656566.1	611_MCAT|WP_003659441.1	613_MCAT|WP_003659441.1	7169|WP_003659441.1
W1127	1	1	1	1	1	1	1	1	1	1	1	1	1	1	1	1	1	1	1	1	1	1	1	1	1	1	1	1	1	1	1	1	1	1	101P30B1|WP_003656573.1	103P14B1|WP_003656573.1	12P80B1|WP_003665192.1	157_rep1_MCAT|WP_003665192.1	157_rep2_MCAT|WP_003665192.1	25240|WP_003673740.1	304_MCAT|WP_049236147.1	324_MCAT|WP_049236147.1	339_MCAT|WP_003673740.1	340_MCAT|WP_003673740.1	46P47B1|WP_003664402.1	489_MCAT|WP_003673740.1	611_MCAT|WP_003665192.1	613_MCAT|WP_003665192.1	7169|WP_003659436.1
W1128	1	1	1	1	1	1	1	1	1	1	1	1	1	1	1	1	1	1	1	1	1	1	1	1	1	1	1	1	1	1	1	1	1	1	101P30B1|WP_003656588.1	103P14B1|WP_003656588.1	12P80B1|WP_003665183.1	157_rep1_MCAT|WP_003656588.1	157_rep2_MCAT|WP_003656588.1	25240|WP_003668683.1	304_MCAT|WP_049236156.1	324_MCAT|WP_049236156.1	339_MCAT|WP_049155632.1	340_MCAT|WP_049155632.1	46P47B1|WP_003664389.1	489_MCAT|WP_049155632.1	611_MCAT|WP_003656588.1	613_MCAT|WP_003656588.1	7169|WP_003656588.1
W1129	1	1	1	1	1	1	1	1	1	1	1	1	1	1	1	1	1	1	1	1	1	1	1	1	1	1	1	1	1	1	1	1	1	1	101P30B1|WP_003656591.1	103P14B1|WP_003656591.1	12P80B1|WP_003665179.1	157_rep1_MCAT|WP_049149630.1	157_rep2_MCAT|WP_049149630.1	25240|WP_003656591.1	304_MCAT|WP_049236158.1	324_MCAT|WP_049236158.1	339_MCAT|WP_003656591.1	340_MCAT|WP_003656591.1	46P47B1|WP_003656591.1	489_MCAT|WP_003656591.1	611_MCAT|WP_049149630.1	613_MCAT|WP_049149630.1	7169|WP_003659425.1
W1130	1	1	1	1	1	1	1	1	1	1	1	1	1	1	1	1	1	1	1	1	1	1	1	1	1	1	1	1	1	1	1	1	1	1	101P30B1|WP_003656593.1	103P14B1|WP_003656593.1	12P80B1|WP_003656593.1	157_rep1_MCAT|WP_003656593.1	157_rep2_MCAT|WP_003656593.1	25240|WP_003656593.1	304_MCAT|WP_049236159.1	324_MCAT|WP_049236159.1	339_MCAT|WP_003656593.1	340_MCAT|WP_003656593.1	46P47B1|WP_003656593.1	489_MCAT|WP_003656593.1	611_MCAT|WP_003656593.1	613_MCAT|WP_003656593.1	7169|WP_036344904.1
W1131	1	1	1	1	1	1	1	1	1	1	1	1	1	1	1	1	1	1	1	1	1	1	1	1	1	1	1	1	1	1	1	1	1	1	101P30B1|WP_003656594.1	103P14B1|WP_003656594.1	12P80B1|WP_003659422.1	157_rep1_MCAT|WP_049149627.1	157_rep2_MCAT|WP_049149627.1	25240|WP_003664385.1	304_MCAT|WP_049236161.1	324_MCAT|WP_049236161.1	339_MCAT|WP_003659422.1	340_MCAT|WP_003659422.1	46P47B1|WP_003664385.1	489_MCAT|WP_003659422.1	611_MCAT|WP_049158038.1	613_MCAT|WP_049158038.1	7169|WP_003659422.1
W1132	1	1	1	1	1	1	1	1	1	1	1	1	1	1	1	1	1	1	1	1	1	1	1	1	1	1	1	1	1	1	1	1	1	1	101P30B1|WP_003656668.1	103P14B1|WP_003656668.1	12P80B1|WP_003656668.1	157_rep1_MCAT|WP_003656668.1	157_rep2_MCAT|WP_003656668.1	25240|WP_003656668.1	304_MCAT|WP_049236303.1	324_MCAT|WP_049236303.1	339_MCAT|WP_003656668.1	340_MCAT|WP_003656668.1	46P47B1|WP_003656668.1	489_MCAT|WP_003656668.1	611_MCAT|WP_003656668.1	613_MCAT|WP_003656668.1	7169|WP_003659417.1
W1133	1	1	1	1	1	1	1	1	1	1	1	1	1	1	1	1	1	1	1	1	1	1	1	1	1	1	1	1	1	1	1	1	1	1	101P30B1|WP_003656669.1	103P14B1|WP_003656669.1	12P80B1|WP_003656669.1	157_rep1_MCAT|WP_049149621.1	157_rep2_MCAT|WP_049149621.1	25240|WP_003656669.1	304_MCAT|WP_049236164.1	324_MCAT|WP_049236164.1	339_MCAT|WP_003662960.1	340_MCAT|WP_003662960.1	46P47B1|WP_003662960.1	489_MCAT|WP_003656669.1	611_MCAT|WP_003656669.1	613_MCAT|WP_003656669.1	7169|WP_003656669.1
W1134	1	1	1	1	1	1	1	1	1	1	1	1	1	1	1	1	1	1	1	1	1	1	1	1	1	1	1	1	1	1	1	1	1	1	101P30B1|WP_003656671.1	103P14B1|WP_003656671.1	12P80B1|WP_003665173.1	157_rep1_MCAT|WP_003656671.1	157_rep2_MCAT|WP_003656671.1	25240|WP_003656671.1	304_MCAT|WP_049236167.1	324_MCAT|WP_049236167.1	339_MCAT|WP_003656671.1	340_MCAT|WP_003656671.1	46P47B1|WP_003656671.1	489_MCAT|WP_049166780.1	611_MCAT|WP_003656671.1	613_MCAT|WP_003656671.1	7169|WP_003656671.1
W1135	1	1	1	1	1	1	1	1	1	1	1	1	1	1	1	1	1	1	1	1	1	1	1	1	1	1	1	1	1	1	1	1	1	1	101P30B1|WP_003656673.1	103P14B1|WP_003656673.1	12P80B1|WP_003662963.1	157_rep1_MCAT|WP_003659412.1	157_rep2_MCAT|WP_003659412.1	25240|WP_013107824.1	304_MCAT|WP_053088772.1	324_MCAT|WP_053088772.1	339_MCAT|WP_003662963.1	340_MCAT|WP_003662963.1	46P47B1|WP_003662963.1	489_MCAT|WP_003659412.1	611_MCAT|WP_049158043.1	613_MCAT|WP_049158043.1	7169|WP_003659412.1
W1136	1	1	1	1	1	1	1	1	1	1	1	1	1	1	1	1	1	1	1	1	1	1	1	1	1	1	1	1	1	1	1	1	1	1	101P30B1|WP_003656680.1	103P14B1|WP_003656680.1	12P80B1|WP_003656680.1	157_rep1_MCAT|WP_003656680.1	157_rep2_MCAT|WP_003656680.1	25240|WP_003656680.1	304_MCAT|WP_049236176.1	324_MCAT|WP_049236176.1	339_MCAT|WP_003656680.1	340_MCAT|WP_003656680.1	46P47B1|WP_036331344.1	489_MCAT|WP_003656680.1	611_MCAT|WP_049158046.1	613_MCAT|WP_049158046.1	7169|WP_003656680.1
W1137	1	1	1	1	1	1	1	1	1	1	1	1	1	1	1	1	1	1	1	1	1	1	1	1	1	1	1	1	1	1	1	1	1	1	101P30B1|WP_003656687.1	103P14B1|WP_003656687.1	12P80B1|WP_003656687.1	157_rep1_MCAT|WP_038519810.1	157_rep2_MCAT|WP_038519810.1	25240|WP_038519810.1	304_MCAT|WP_049236183.1	324_MCAT|WP_049236183.1	339_MCAT|WP_049155645.1	340_MCAT|WP_049155645.1	46P47B1|WP_003662976.1	489_MCAT|WP_003656687.1	611_MCAT|WP_003656687.1	613_MCAT|WP_003656687.1	7169|WP_003659400.1
W1138	1	1	1	1	1	1	1	1	1	1	1	1	1	1	1	1	1	1	1	1	1	1	1	1	1	1	1	1	1	1	1	1	1	1	101P30B1|WP_003656691.1	103P14B1|WP_003656691.1	12P80B1|WP_003666095.1	157_rep1_MCAT|WP_049149611.1	157_rep2_MCAT|WP_049149611.1	25240|WP_038519814.1	304_MCAT|WP_049236185.1	324_MCAT|WP_049236185.1	339_MCAT|WP_049155648.1	340_MCAT|WP_049155648.1	46P47B1|WP_003662978.1	489_MCAT|WP_003669105.1	611_MCAT|WP_003656691.1	613_MCAT|WP_003656691.1	7169|WP_003659397.1
W1139	1	1	1	1	1	1	1	1	1	1	1	1	1	1	1	1	1	1	1	1	1	1	1	1	1	1	1	1	1	1	1	1	1	1	101P30B1|WP_003656692.1	103P14B1|WP_003656692.1	12P80B1|WP_003666093.1	157_rep1_MCAT|WP_003656692.1	157_rep2_MCAT|WP_003656692.1	25240|WP_003666093.1	304_MCAT|WP_049236187.1	324_MCAT|WP_049236187.1	339_MCAT|WP_003656692.1	340_MCAT|WP_003656692.1	46P47B1|WP_003656692.1	489_MCAT|WP_003666093.1	611_MCAT|WP_003656692.1	613_MCAT|WP_003656692.1	7169|WP_003656692.1
W1140	1	1	1	1	1	1	1	1	1	1	1	1	1	1	1	1	1	1	1	1	1	1	1	1	1	1	1	1	1	1	1	1	1	1	101P30B1|WP_003656695.1	103P14B1|WP_003656695.1	12P80B1|WP_003656695.1	157_rep1_MCAT|WP_003659396.1	157_rep2_MCAT|WP_003659396.1	25240|WP_003656695.1	304_MCAT|WP_049236188.1	324_MCAT|WP_049236188.1	339_MCAT|WP_003656695.1	340_MCAT|WP_003656695.1	46P47B1|WP_003659396.1	489_MCAT|WP_003656695.1	611_MCAT|WP_003656695.1	613_MCAT|WP_003656695.1	7169|WP_003659396.1
W1141	1	1	1	1	1	1	1	1	1	1	1	1	1	1	1	1	1	1	1	1	1	1	1	1	1	1	1	1	1	1	1	1	1	1	101P30B1|WP_003656697.1	103P14B1|WP_003656697.1	12P80B1|WP_003656697.1	157_rep1_MCAT|WP_003656697.1	157_rep2_MCAT|WP_003656697.1	25240|WP_003656697.1	304_MCAT|WP_049236192.1	324_MCAT|WP_049236192.1	339_MCAT|WP_003656697.1	340_MCAT|WP_003656697.1	46P47B1|WP_003656697.1	489_MCAT|WP_003656697.1	611_MCAT|WP_003656697.1	613_MCAT|WP_003656697.1	7169|WP_003656697.1
W1142	1	1	1	1	1	1	1	1	1	1	1	1	1	1	1	1	1	1	1	1	1	1	1	1	1	1	1	1	1	1	1	1	1	1	101P30B1|WP_003656748.1	103P14B1|WP_003662355.1	12P80B1|WP_003656748.1	157_rep1_MCAT|WP_003656748.1	157_rep2_MCAT|WP_003656748.1	25240|WP_003656748.1	304_MCAT|WP_049237690.1	324_MCAT|WP_049237690.1	339_MCAT|WP_003656748.1	340_MCAT|WP_003656748.1	46P47B1|WP_003656748.1	489_MCAT|WP_003656748.1	611_MCAT|WP_003656748.1	613_MCAT|WP_003656748.1	7169|WP_003656748.1
W1143	1	1	1	1	1	1	1	1	1	1	1	1	1	1	1	1	1	1	1	1	1	1	1	1	1	1	1	1	1	1	1	1	1	1	101P30B1|WP_003656764.1	103P14B1|WP_003656764.1	12P80B1|WP_003656764.1	157_rep1_MCAT|WP_003669761.1	157_rep2_MCAT|WP_003669761.1	25240|WP_003659649.1	304_MCAT|WP_049237701.1	324_MCAT|WP_049237701.1	339_MCAT|WP_003669761.1	340_MCAT|WP_003669761.1	46P47B1|WP_003663970.1	489_MCAT|WP_003656764.1	611_MCAT|WP_003669761.1	613_MCAT|WP_003669761.1	7169|WP_003659649.1
W1144	1	1	1	1	1	1	1	1	1	1	1	1	1	1	1	1	1	1	1	1	1	1	1	1	1	1	1	1	1	1	1	1	1	1	101P30B1|WP_003656766.1	103P14B1|WP_003656766.1	12P80B1|WP_003656766.1	157_rep1_MCAT|WP_003656766.1	157_rep2_MCAT|WP_003656766.1	25240|WP_003656766.1	304_MCAT|WP_049237703.1	324_MCAT|WP_049237703.1	339_MCAT|WP_003656766.1	340_MCAT|WP_003656766.1	46P47B1|WP_003663968.1	489_MCAT|WP_003656766.1	611_MCAT|WP_003656766.1	613_MCAT|WP_003656766.1	7169|WP_003656766.1
W1145	1	1	1	1	1	1	1	1	1	1	1	1	1	1	1	1	1	1	1	1	1	1	1	1	1	1	1	1	1	1	1	1	1	1	101P30B1|WP_003656771.1	103P14B1|WP_003656771.1	12P80B1|WP_003663964.1	157_rep1_MCAT|WP_003663964.1	157_rep2_MCAT|WP_003663964.1	25240|WP_038519581.1	304_MCAT|WP_049237706.1	324_MCAT|WP_049237706.1	339_MCAT|WP_003663964.1	340_MCAT|WP_003663964.1	46P47B1|WP_003663964.1	489_MCAT|WP_003663964.1	611_MCAT|WP_003663964.1	613_MCAT|WP_003663964.1	7169|WP_003659650.1
W1146	1	1	1	1	1	1	1	1	1	1	1	1	1	1	1	1	1	1	1	1	1	1	1	1	1	1	1	1	1	1	1	1	1	1	101P30B1|WP_003656780.1	103P14B1|WP_003656780.1	12P80B1|WP_003656780.1	157_rep1_MCAT|WP_003656780.1	157_rep2_MCAT|WP_003656780.1	25240|WP_003656780.1	304_MCAT|WP_049237709.1	324_MCAT|WP_049237709.1	339_MCAT|WP_003656780.1	340_MCAT|WP_003656780.1	46P47B1|WP_003656780.1	489_MCAT|WP_003656780.1	611_MCAT|WP_003656780.1	613_MCAT|WP_003656780.1	7169|WP_003656780.1
W1147	1	1	1	1	1	1	1	1	1	1	1	1	1	1	1	1	1	1	1	1	1	1	1	1	1	1	1	1	1	1	1	1	1	1	101P30B1|WP_003656788.1	103P14B1|WP_003656788.1	12P80B1|WP_003666337.1	157_rep1_MCAT|WP_003656788.1	157_rep2_MCAT|WP_003656788.1	25240|WP_038519574.1	304_MCAT|WP_049235892.1	324_MCAT|WP_049235892.1	339_MCAT|WP_003656788.1	340_MCAT|WP_003656788.1	46P47B1|WP_003656788.1	489_MCAT|WP_003656788.1	611_MCAT|WP_003656788.1	613_MCAT|WP_003656788.1	7169|WP_003656788.1
W1148	1	1	1	1	1	1	1	1	1	1	1	1	1	1	1	1	1	1	1	1	1	1	1	1	1	1	1	1	1	1	1	1	1	1	101P30B1|WP_003656793.1	103P14B1|WP_003656793.1	12P80B1|WP_003666330.1	157_rep1_MCAT|WP_003656793.1	157_rep2_MCAT|WP_003656793.1	25240|WP_003656793.1	304_MCAT|WP_049235894.1	324_MCAT|WP_049235894.1	339_MCAT|WP_003656793.1	340_MCAT|WP_003656793.1	46P47B1|WP_003656793.1	489_MCAT|WP_003656793.1	611_MCAT|WP_003656793.1	613_MCAT|WP_003656793.1	7169|WP_003656793.1
W1149	1	1	1	1	1	1	1	1	1	1	1	1	1	1	1	1	1	1	1	1	1	1	1	1	1	1	1	1	1	1	1	1	1	1	101P30B1|WP_003656801.1	103P14B1|WP_003656801.1	12P80B1|WP_003666326.1	157_rep1_MCAT|WP_038519565.1	157_rep2_MCAT|WP_038519565.1	25240|WP_038519565.1	304_MCAT|WP_049235899.1	324_MCAT|WP_049235899.1	339_MCAT|WP_003671103.1	340_MCAT|WP_003671103.1	46P47B1|WP_003663944.1	489_MCAT|WP_003659665.1	611_MCAT|WP_038519565.1	613_MCAT|WP_038519565.1	7169|WP_003659665.1
W1150	1	1	1	1	1	1	1	1	1	1	1	1	1	1	1	1	1	1	1	1	1	1	1	1	1	1	1	1	1	1	1	1	1	1	101P30B1|WP_003656804.1	103P14B1|WP_003656804.1	12P80B1|WP_003656804.1	157_rep1_MCAT|WP_003656804.1	157_rep2_MCAT|WP_003656804.1	25240|WP_003656804.1	304_MCAT|WP_049235900.1	324_MCAT|WP_049235900.1	339_MCAT|WP_049155962.1	340_MCAT|WP_049155962.1	46P47B1|WP_003663942.1	489_MCAT|WP_003656804.1	611_MCAT|WP_003656804.1	613_MCAT|WP_003656804.1	7169|WP_003656804.1
W1151	1	1	1	1	1	1	1	1	1	1	1	1	1	1	1	1	1	1	1	1	1	1	1	1	1	1	1	1	1	1	1	1	1	1	101P30B1|WP_003656825.1	103P14B1|WP_003656825.1	12P80B1|WP_003656825.1	157_rep1_MCAT|WP_003656825.1	157_rep2_MCAT|WP_003656825.1	25240|WP_003669976.1	304_MCAT|WP_049238174.1	324_MCAT|WP_049238174.1	339_MCAT|WP_003656825.1	340_MCAT|WP_003656825.1	46P47B1|WP_003656825.1	489_MCAT|WP_003669976.1	611_MCAT|WP_003656825.1	613_MCAT|WP_003656825.1	7169|WP_003656825.1
W1152	1	1	1	1	1	1	1	1	1	1	1	1	1	1	1	1	1	1	1	1	1	1	1	1	1	1	1	1	1	1	1	1	1	1	101P30B1|WP_003656829.1	103P14B1|WP_003656829.1	12P80B1|WP_003666638.1	157_rep1_MCAT|WP_003656829.1	157_rep2_MCAT|WP_003656829.1	25240|WP_003656829.1	304_MCAT|WP_049238169.1	324_MCAT|WP_049238169.1	339_MCAT|WP_003666638.1	340_MCAT|WP_003666638.1	46P47B1|WP_003656829.1	489_MCAT|WP_003656829.1	611_MCAT|WP_003656829.1	613_MCAT|WP_003656829.1	7169|WP_003656829.1
W1153	1	1	1	1	1	1	1	1	1	1	1	1	1	1	1	1	1	1	1	1	1	1	1	1	1	1	1	1	1	1	1	1	1	1	101P30B1|WP_003656830.1	103P14B1|WP_003656830.1	12P80B1|WP_003666636.1	157_rep1_MCAT|WP_049149506.1	157_rep2_MCAT|WP_049149506.1	25240|WP_003667253.1	304_MCAT|WP_049238168.1	324_MCAT|WP_049238168.1	339_MCAT|WP_049156421.1	340_MCAT|WP_049156421.1	46P47B1|WP_003663423.1	489_MCAT|WP_003663423.1	611_MCAT|WP_049149506.1	613_MCAT|WP_049149506.1	7169|WP_003667253.1
W1154	1	1	1	1	1	1	1	1	1	1	1	1	1	1	1	1	1	1	1	1	1	1	1	1	1	1	1	1	1	1	1	1	1	1	101P30B1|WP_003656832.1	103P14B1|WP_003656832.1	12P80B1|WP_003663421.1	157_rep1_MCAT|WP_003663421.1	157_rep2_MCAT|WP_003663421.1	25240|WP_003663421.1	304_MCAT|WP_049238165.1	324_MCAT|WP_049238165.1	339_MCAT|WP_003663421.1	340_MCAT|WP_003663421.1	46P47B1|WP_003663421.1	489_MCAT|WP_003663421.1	611_MCAT|WP_003663421.1	613_MCAT|WP_003663421.1	7169|WP_003663421.1
W1155	1	1	1	1	1	1	1	1	1	1	1	1	1	1	1	1	1	1	1	1	1	1	1	1	1	1	1	1	1	1	1	1	1	1	101P30B1|WP_003656838.1	103P14B1|WP_003656838.1	12P80B1|WP_003666629.1	157_rep1_MCAT|WP_003663416.1	157_rep2_MCAT|WP_003663416.1	25240|WP_003663416.1	304_MCAT|WP_049238151.1	324_MCAT|WP_049238151.1	339_MCAT|WP_003656838.1	340_MCAT|WP_003656838.1	46P47B1|WP_003663416.1	489_MCAT|WP_003666629.1	611_MCAT|WP_003663416.1	613_MCAT|WP_003663416.1	7169|WP_003663416.1
W1156	1	1	1	1	1	1	1	1	1	1	1	1	1	1	1	1	1	1	1	1	1	1	1	1	1	1	1	1	1	1	1	1	1	1	101P30B1|WP_003656842.1	103P14B1|WP_003656842.1	12P80B1|WP_003656842.1	157_rep1_MCAT|WP_003656842.1	157_rep2_MCAT|WP_003656842.1	25240|WP_003656842.1	304_MCAT|WP_049238148.1	324_MCAT|WP_049238148.1	339_MCAT|WP_003656842.1	340_MCAT|WP_003656842.1	46P47B1|WP_003656842.1	489_MCAT|WP_003673512.1	611_MCAT|WP_003656842.1	613_MCAT|WP_003656842.1	7169|WP_003656842.1
W1157	1	1	1	1	1	1	1	1	1	1	1	1	1	1	1	1	1	1	1	1	1	1	1	1	1	1	1	1	1	1	1	1	1	1	101P30B1|WP_003656858.1	103P14B1|WP_003656858.1	12P80B1|WP_003656858.1	157_rep1_MCAT|WP_003656858.1	157_rep2_MCAT|WP_003656858.1	25240|WP_003656858.1	304_MCAT|WP_049238141.1	324_MCAT|WP_049238141.1	339_MCAT|WP_003656858.1	340_MCAT|WP_003656858.1	46P47B1|WP_003656858.1	489_MCAT|WP_003656858.1	611_MCAT|WP_003656858.1	613_MCAT|WP_003656858.1	7169|WP_003656858.1
W1158	1	1	1	1	1	1	1	1	1	1	1	1	1	1	1	1	1	1	1	1	1	1	1	1	1	1	1	1	1	1	1	1	1	1	101P30B1|WP_003656860.1	103P14B1|WP_003656860.1	12P80B1|WP_003656860.1	157_rep1_MCAT|WP_003656860.1	157_rep2_MCAT|WP_003656860.1	25240|WP_003656860.1	304_MCAT|WP_049238139.1	324_MCAT|WP_049238139.1	339_MCAT|WP_003656860.1	340_MCAT|WP_003656860.1	46P47B1|WP_003656860.1	489_MCAT|WP_003670694.1	611_MCAT|WP_003656860.1	613_MCAT|WP_003656860.1	7169|WP_004461244.1
W1159	1	1	1	1	1	1	1	1	1	1	1	1	1	1	1	1	1	1	1	1	1	1	1	1	1	1	1	1	1	1	1	1	1	1	101P30B1|WP_003656862.1	103P14B1|WP_003656862.1	12P80B1|WP_003656862.1	157_rep1_MCAT|WP_049149490.1	157_rep2_MCAT|WP_049149490.1	25240|WP_003656862.1	304_MCAT|WP_049238137.1	324_MCAT|WP_049238137.1	339_MCAT|WP_049156434.1	340_MCAT|WP_049156434.1	46P47B1|WP_003656862.1	489_MCAT|WP_003656862.1	611_MCAT|WP_049149490.1	613_MCAT|WP_049149490.1	7169|WP_003656862.1
W1160	1	1	1	1	1	1	1	1	1	1	1	1	1	1	1	1	1	1	1	1	1	1	1	1	1	1	1	1	1	1	1	1	1	1	101P30B1|WP_003656864.1	103P14B1|WP_003656864.1	12P80B1|WP_003656864.1	157_rep1_MCAT|WP_003656864.1	157_rep2_MCAT|WP_003656864.1	25240|WP_003656864.1	304_MCAT|WP_049238136.1	324_MCAT|WP_049238136.1	339_MCAT|WP_049156436.1	340_MCAT|WP_049156436.1	46P47B1|WP_003656864.1	489_MCAT|WP_003669998.1	611_MCAT|WP_003656864.1	613_MCAT|WP_003656864.1	7169|WP_003656864.1
W1161	1	1	1	1	1	1	1	1	1	1	1	1	1	1	1	1	1	1	1	1	1	1	1	1	1	1	1	1	1	1	1	1	1	1	101P30B1|WP_003656865.1	103P14B1|WP_003656865.1	12P80B1|WP_003656865.1	157_rep1_MCAT|WP_003656865.1	157_rep2_MCAT|WP_003656865.1	25240|WP_003656865.1	304_MCAT|WP_049238135.1	324_MCAT|WP_049238135.1	339_MCAT|WP_003656865.1	340_MCAT|WP_003656865.1	46P47B1|WP_003656865.1	489_MCAT|WP_049167110.1	611_MCAT|WP_003656865.1	613_MCAT|WP_003656865.1	7169|WP_003656865.1
W1162	1	1	1	1	1	1	1	1	1	1	1	1	1	1	1	1	1	1	1	1	1	1	1	1	1	1	1	1	1	1	1	1	1	1	101P30B1|WP_003656867.1	103P14B1|WP_003656867.1	12P80B1|WP_003666616.1	157_rep1_MCAT|WP_049149486.1	157_rep2_MCAT|WP_049149486.1	25240|WP_038520133.1	304_MCAT|WP_049238133.1	324_MCAT|WP_049238133.1	339_MCAT|WP_003667269.1	340_MCAT|WP_003667269.1	46P47B1|WP_003663413.1	489_MCAT|WP_049167112.1	611_MCAT|WP_003667269.1	613_MCAT|WP_003667269.1	7169|WP_003667269.1
W1163	1	1	1	1	1	1	1	1	1	1	1	1	1	1	1	1	1	1	1	1	1	1	1	1	1	1	1	1	1	1	1	1	1	1	101P30B1|WP_003656869.1	103P14B1|WP_003656869.1	12P80B1|WP_003666615.1	157_rep1_MCAT|WP_003656869.1	157_rep2_MCAT|WP_003656869.1	25240|WP_003656869.1	304_MCAT|WP_049238132.1	324_MCAT|WP_049238132.1	339_MCAT|WP_003656869.1	340_MCAT|WP_003656869.1	46P47B1|WP_003656869.1	489_MCAT|WP_003656869.1	611_MCAT|WP_003656869.1	613_MCAT|WP_003656869.1	7169|WP_003656869.1
W1164	1	1	1	1	1	1	1	1	1	1	1	1	1	1	1	1	1	1	1	1	1	1	1	1	1	1	1	1	1	1	1	1	1	1	101P30B1|WP_003656903.1	103P14B1|WP_003658604.1	12P80B1|WP_003658604.1	157_rep1_MCAT|WP_049148556.1	157_rep2_MCAT|WP_049148556.1	25240|WP_003658604.1	304_MCAT|WP_053088778.1	324_MCAT|WP_053088778.1	339_MCAT|WP_003658604.1	340_MCAT|WP_003658604.1	46P47B1|WP_003663181.1	489_MCAT|WP_049166830.1	611_MCAT|WP_049148556.1	613_MCAT|WP_049148556.1	7169|WP_003658604.1
W1165	1	1	1	1	1	1	1	1	1	1	1	1	1	1	1	1	1	1	1	1	1	1	1	1	1	1	1	1	1	1	1	1	1	1	101P30B1|WP_003656907.1	103P14B1|WP_003660978.1	12P80B1|WP_003665580.1	157_rep1_MCAT|WP_049148557.1	157_rep2_MCAT|WP_049148557.1	25240|WP_003656907.1	304_MCAT|WP_049236896.1	324_MCAT|WP_049236896.1	339_MCAT|WP_049156250.1	340_MCAT|WP_049156250.1	46P47B1|WP_003663180.1	489_MCAT|WP_049166829.1	611_MCAT|WP_049157924.1	613_MCAT|WP_049148557.1	7169|WP_003658605.1
W1166	1	1	1	1	1	1	1	1	1	1	1	1	1	1	1	1	1	1	1	1	1	1	1	1	1	1	1	1	1	1	1	1	1	1	101P30B1|WP_003656923.1	103P14B1|WP_003656923.1	12P80B1|WP_003656923.1	157_rep1_MCAT|WP_003656923.1	157_rep2_MCAT|WP_003656923.1	25240|WP_003656923.1	304_MCAT|WP_049236890.1	324_MCAT|WP_049236890.1	339_MCAT|WP_003656923.1	340_MCAT|WP_003656923.1	46P47B1|WP_003656923.1	489_MCAT|WP_003656923.1	611_MCAT|WP_003656923.1	613_MCAT|WP_003656923.1	7169|WP_003656923.1
W1167	1	1	1	1	1	1	1	1	1	1	1	1	1	1	1	1	1	1	1	1	1	1	1	1	1	1	1	1	1	1	1	1	1	1	101P30B1|WP_003656928.1	103P14B1|WP_003656928.1	12P80B1|WP_003665574.1	157_rep1_MCAT|WP_003656928.1	157_rep2_MCAT|WP_003656928.1	25240|WP_003656928.1	304_MCAT|WP_049236887.1	324_MCAT|WP_049236887.1	339_MCAT|WP_003656928.1	340_MCAT|WP_003656928.1	46P47B1|WP_003656928.1	489_MCAT|WP_003656928.1	611_MCAT|WP_003656928.1	613_MCAT|WP_003656928.1	7169|WP_003656928.1
W1168	1	1	1	1	1	1	1	1	1	1	1	1	1	1	1	1	1	1	1	1	1	1	1	1	1	1	1	1	1	1	1	1	1	1	101P30B1|WP_003656929.1	103P14B1|WP_003656929.1	12P80B1|WP_003656929.1	157_rep1_MCAT|WP_049148561.1	157_rep2_MCAT|WP_049148561.1	25240|WP_003656929.1	304_MCAT|WP_049236885.1	324_MCAT|WP_049236885.1	339_MCAT|WP_003656929.1	340_MCAT|WP_003656929.1	46P47B1|WP_003656929.1	489_MCAT|WP_049166826.1	611_MCAT|WP_049148561.1	613_MCAT|WP_049148561.1	7169|WP_003656929.1
W1169	1	1	1	1	1	1	1	1	1	1	1	1	1	1	1	1	1	1	1	1	1	1	1	1	1	1	1	1	1	1	1	1	1	1	101P30B1|WP_003656930.1	103P14B1|WP_003656930.1	12P80B1|WP_003656930.1	157_rep1_MCAT|WP_003656930.1	157_rep2_MCAT|WP_003656930.1	25240|WP_003656930.1	304_MCAT|WP_049236882.1	324_MCAT|WP_049236882.1	339_MCAT|WP_003656930.1	340_MCAT|WP_003656930.1	46P47B1|WP_003656930.1	489_MCAT|WP_003656930.1	611_MCAT|WP_003656930.1	613_MCAT|WP_003656930.1	7169|WP_003656930.1
W1170	1	1	1	1	1	1	1	1	1	1	1	1	1	1	1	1	1	1	1	1	1	1	1	1	1	1	1	1	1	1	1	1	1	1	101P30B1|WP_003656932.1	103P14B1|WP_003656932.1	12P80B1|WP_003656932.1	157_rep1_MCAT|WP_003656932.1	157_rep2_MCAT|WP_003656932.1	25240|WP_003656932.1	304_MCAT|WP_003656932.1	324_MCAT|WP_003656932.1	339_MCAT|WP_003656932.1	340_MCAT|WP_003656932.1	46P47B1|WP_003656932.1	489_MCAT|WP_003656932.1	611_MCAT|WP_003656932.1	613_MCAT|WP_003656932.1	7169|WP_003656932.1
W1171	1	1	1	1	1	1	1	1	1	1	1	1	1	1	1	1	1	1	1	1	1	1	1	1	1	1	1	1	1	1	1	1	1	1	101P30B1|WP_003656936.1	103P14B1|WP_003656936.1	12P80B1|WP_003656936.1	157_rep1_MCAT|WP_003656936.1	157_rep2_MCAT|WP_003656936.1	25240|WP_003656936.1	304_MCAT|WP_049236875.1	324_MCAT|WP_049236875.1	339_MCAT|WP_003656936.1	340_MCAT|WP_003656936.1	46P47B1|WP_003656936.1	489_MCAT|WP_003656936.1	611_MCAT|WP_003656936.1	613_MCAT|WP_003656936.1	7169|WP_003656936.1
W1172	1	1	1	1	1	1	1	1	1	1	1	1	1	1	1	1	1	1	1	1	1	1	1	1	1	1	1	1	1	1	1	1	1	1	101P30B1|WP_003656937.1	103P14B1|WP_003656937.1	12P80B1|WP_003656937.1	157_rep1_MCAT|WP_003656937.1	157_rep2_MCAT|WP_003656937.1	25240|WP_003656937.1	304_MCAT|WP_049236872.1	324_MCAT|WP_049236872.1	339_MCAT|WP_003656937.1	340_MCAT|WP_003656937.1	46P47B1|WP_003656937.1	489_MCAT|WP_003656937.1	611_MCAT|WP_003656937.1	613_MCAT|WP_003656937.1	7169|WP_003656937.1
W1173	1	1	1	1	1	1	1	1	1	1	1	1	1	1	1	1	1	1	1	1	1	1	1	1	1	1	1	1	1	1	1	1	1	1	101P30B1|WP_003656939.1	103P14B1|WP_003656939.1	12P80B1|WP_003656939.1	157_rep1_MCAT|WP_003668041.1	157_rep2_MCAT|WP_003668041.1	25240|WP_003656939.1	304_MCAT|WP_049236871.1	324_MCAT|WP_049236871.1	339_MCAT|WP_003668041.1	340_MCAT|WP_003668041.1	46P47B1|WP_003656939.1	489_MCAT|WP_003656939.1	611_MCAT|WP_003668041.1	613_MCAT|WP_003668041.1	7169|WP_003656939.1
W1174	1	1	1	1	1	1	1	1	1	1	1	1	1	1	1	1	1	1	1	1	1	1	1	1	1	1	1	1	1	1	1	1	1	1	101P30B1|WP_003656945.1	103P14B1|WP_003656945.1	12P80B1|WP_003656945.1	157_rep1_MCAT|WP_003656945.1	157_rep2_MCAT|WP_003656945.1	25240|WP_003656945.1	304_MCAT|WP_049236863.1	324_MCAT|WP_049236863.1	339_MCAT|WP_003656945.1	340_MCAT|WP_003656945.1	46P47B1|WP_003656945.1	489_MCAT|WP_003656945.1	611_MCAT|WP_003656945.1	613_MCAT|WP_003656945.1	7169|WP_003656945.1
W1175	1	1	1	1	1	1	1	1	1	1	1	1	1	1	1	1	1	1	1	1	1	1	1	1	1	1	1	1	1	1	1	1	1	1	101P30B1|WP_003656948.1	103P14B1|WP_003656948.1	12P80B1|WP_003665563.1	157_rep1_MCAT|WP_003656948.1	157_rep2_MCAT|WP_003656948.1	25240|WP_003656948.1	304_MCAT|WP_049236861.1	324_MCAT|WP_049236861.1	339_MCAT|WP_003656948.1	340_MCAT|WP_003656948.1	46P47B1|WP_003656948.1	489_MCAT|WP_003656948.1	611_MCAT|WP_003656948.1	613_MCAT|WP_003656948.1	7169|WP_003656948.1
W1176	1	1	1	1	1	1	1	1	1	1	1	1	1	1	1	1	1	1	1	1	1	1	1	1	1	1	1	1	1	1	1	1	1	1	101P30B1|WP_003656950.1	103P14B1|WP_003656950.1	12P80B1|WP_003656950.1	157_rep1_MCAT|WP_003656950.1	157_rep2_MCAT|WP_003656950.1	25240|WP_003656950.1	304_MCAT|WP_049236859.1	324_MCAT|WP_049236859.1	339_MCAT|WP_003656950.1	340_MCAT|WP_003656950.1	46P47B1|WP_003656950.1	489_MCAT|WP_003656950.1	611_MCAT|WP_003656950.1	613_MCAT|WP_003656950.1	7169|WP_003658616.1
W1177	1	1	1	1	1	1	1	1	1	1	1	1	1	1	1	1	1	1	1	1	1	1	1	1	1	1	1	1	1	1	1	1	1	1	101P30B1|WP_003656952.1	103P14B1|WP_003656952.1	12P80B1|WP_003656952.1	157_rep1_MCAT|WP_003656952.1	157_rep2_MCAT|WP_003656952.1	25240|WP_003656952.1	304_MCAT|WP_049236855.1	324_MCAT|WP_049236855.1	339_MCAT|WP_003656952.1	340_MCAT|WP_003656952.1	46P47B1|WP_003656952.1	489_MCAT|WP_003656952.1	611_MCAT|WP_003656952.1	613_MCAT|WP_003656952.1	7169|WP_003656952.1
W1178	1	1	1	1	1	1	1	1	1	1	1	1	1	1	1	1	1	1	1	1	1	1	1	1	1	1	1	1	1	1	1	1	1	1	101P30B1|WP_003656953.1	103P14B1|WP_003656953.1	12P80B1|WP_003656953.1	157_rep1_MCAT|WP_049148564.1	157_rep2_MCAT|WP_049148564.1	25240|WP_003656953.1	304_MCAT|WP_049236852.1	324_MCAT|WP_049236852.1	339_MCAT|WP_003656953.1	340_MCAT|WP_003656953.1	46P47B1|WP_003656953.1	489_MCAT|WP_003656953.1	611_MCAT|WP_049148564.1	613_MCAT|WP_049148564.1	7169|WP_003656953.1
W1179	1	1	1	1	1	1	1	1	1	1	1	1	1	1	1	1	1	1	1	1	1	1	1	1	1	1	1	1	1	1	1	1	1	1	101P30B1|WP_003656955.1	103P14B1|WP_003656955.1	12P80B1|WP_003665560.1	157_rep1_MCAT|WP_049148619.1	157_rep2_MCAT|WP_049148619.1	25240|WP_003663173.1	304_MCAT|WP_049236851.1	324_MCAT|WP_049236851.1	339_MCAT|WP_003674236.1	340_MCAT|WP_003674236.1	46P47B1|WP_003663173.1	489_MCAT|WP_003663173.1	611_MCAT|WP_049157930.1	613_MCAT|WP_049157930.1	7169|WP_036344856.1
W1180	1	1	1	1	1	1	1	1	1	1	1	1	1	1	1	1	1	1	1	1	1	1	1	1	1	1	1	1	1	1	1	1	1	1	101P30B1|WP_003656958.1	103P14B1|WP_003656958.1	12P80B1|WP_003658620.1	157_rep1_MCAT|WP_003658620.1	157_rep2_MCAT|WP_003658620.1	25240|WP_003658620.1	304_MCAT|WP_003658620.1	324_MCAT|WP_003658620.1	339_MCAT|WP_003658620.1	340_MCAT|WP_003658620.1	46P47B1|WP_003658620.1	489_MCAT|WP_003658620.1	611_MCAT|WP_003658620.1	613_MCAT|WP_003658620.1	7169|WP_003658620.1
W1181	1	1	1	1	1	1	1	1	1	1	1	1	1	1	1	1	1	1	1	1	1	1	1	1	1	1	1	1	1	1	1	1	1	1	101P30B1|WP_003656961.1	103P14B1|WP_003656961.1	12P80B1|WP_003665557.1	157_rep1_MCAT|WP_003674240.1	157_rep2_MCAT|WP_003674240.1	25240|WP_003674240.1	304_MCAT|WP_049236843.1	324_MCAT|WP_049236843.1	339_MCAT|WP_003656961.1	340_MCAT|WP_003656961.1	46P47B1|WP_003656961.1	489_MCAT|WP_003674240.1	611_MCAT|WP_003656961.1	613_MCAT|WP_003656961.1	7169|WP_003656961.1
W1182	1	1	1	1	1	1	1	1	1	1	1	1	1	1	1	1	1	1	1	1	1	1	1	1	1	1	1	1	1	1	1	1	1	1	101P30B1|WP_003656963.1	103P14B1|WP_003656963.1	12P80B1|WP_003656963.1	157_rep1_MCAT|WP_003656963.1	157_rep2_MCAT|WP_003656963.1	25240|WP_003656963.1	304_MCAT|WP_003656963.1	324_MCAT|WP_003656963.1	339_MCAT|WP_003656963.1	340_MCAT|WP_003656963.1	46P47B1|WP_003656963.1	489_MCAT|WP_003656963.1	611_MCAT|WP_003656963.1	613_MCAT|WP_003656963.1	7169|WP_003656963.1
W1183	1	1	1	1	1	1	1	1	1	1	1	1	1	1	1	1	1	1	1	1	1	1	1	1	1	1	1	1	1	1	1	1	1	1	101P30B1|WP_003656965.1	103P14B1|WP_003656965.1	12P80B1|WP_003656965.1	157_rep1_MCAT|WP_003656965.1	157_rep2_MCAT|WP_003656965.1	25240|WP_003656965.1	304_MCAT|WP_049236841.1	324_MCAT|WP_049236841.1	339_MCAT|WP_003656965.1	340_MCAT|WP_003656965.1	46P47B1|WP_003656965.1	489_MCAT|WP_003656965.1	611_MCAT|WP_003656965.1	613_MCAT|WP_003656965.1	7169|WP_003656965.1
W1184	1	1	1	1	1	1	1	1	1	1	1	1	1	1	1	1	1	1	1	1	1	1	1	1	1	1	1	1	1	1	1	1	1	1	101P30B1|WP_003656967.1	103P14B1|WP_003656967.1	12P80B1|WP_003656967.1	157_rep1_MCAT|WP_003656967.1	157_rep2_MCAT|WP_003656967.1	25240|WP_003656967.1	304_MCAT|WP_049236832.1	324_MCAT|WP_049236832.1	339_MCAT|WP_003656967.1	340_MCAT|WP_003656967.1	46P47B1|WP_003656967.1	489_MCAT|WP_003656967.1	611_MCAT|WP_003658622.1	613_MCAT|WP_003658622.1	7169|WP_003658622.1
W1185	1	1	1	1	1	1	1	1	1	1	1	1	1	1	1	1	1	1	1	1	1	1	1	1	1	1	1	1	1	1	1	1	1	1	101P30B1|WP_003656968.1	103P14B1|WP_003656968.1	12P80B1|WP_003656968.1	157_rep1_MCAT|WP_003656968.1	157_rep2_MCAT|WP_003656968.1	25240|WP_003656968.1	304_MCAT|WP_049236829.1	324_MCAT|WP_049236829.1	339_MCAT|WP_003656968.1	340_MCAT|WP_003656968.1	46P47B1|WP_003656968.1	489_MCAT|WP_003656968.1	611_MCAT|WP_003656968.1	613_MCAT|WP_003656968.1	7169|WP_003656968.1
W1186	1	1	1	1	1	1	1	1	1	1	1	1	1	1	1	1	1	1	1	1	1	1	1	1	1	1	1	1	1	1	1	1	1	1	101P30B1|WP_003656969.1	103P14B1|WP_003656969.1	12P80B1|WP_003656969.1	157_rep1_MCAT|WP_003656969.1	157_rep2_MCAT|WP_003656969.1	25240|WP_003656969.1	304_MCAT|WP_003656969.1	324_MCAT|WP_003656969.1	339_MCAT|WP_003656969.1	340_MCAT|WP_003656969.1	46P47B1|WP_003656969.1	489_MCAT|WP_003656969.1	611_MCAT|WP_003656969.1	613_MCAT|WP_003656969.1	7169|WP_003656969.1
W1187	1	1	1	1	1	1	1	1	1	1	1	1	1	1	1	1	1	1	1	1	1	1	1	1	1	1	1	1	1	1	1	1	1	1	101P30B1|WP_003656970.1	103P14B1|WP_003656970.1	12P80B1|WP_003656970.1	157_rep1_MCAT|WP_003656970.1	157_rep2_MCAT|WP_003656970.1	25240|WP_003656970.1	304_MCAT|WP_003656970.1	324_MCAT|WP_003656970.1	339_MCAT|WP_003656970.1	340_MCAT|WP_003656970.1	46P47B1|WP_003656970.1	489_MCAT|WP_003656970.1	611_MCAT|WP_003656970.1	613_MCAT|WP_003656970.1	7169|WP_003656970.1
W1188	1	1	1	1	1	1	1	1	1	1	1	1	1	1	1	1	1	1	1	1	1	1	1	1	1	1	1	1	1	1	1	1	1	1	101P30B1|WP_003656971.1	103P14B1|WP_003656971.1	12P80B1|WP_003656971.1	157_rep1_MCAT|WP_003656971.1	157_rep2_MCAT|WP_003656971.1	25240|WP_003656971.1	304_MCAT|WP_049236827.1	324_MCAT|WP_049236827.1	339_MCAT|WP_003656971.1	340_MCAT|WP_003656971.1	46P47B1|WP_003656971.1	489_MCAT|WP_003656971.1	611_MCAT|WP_003656971.1	613_MCAT|WP_003656971.1	7169|WP_003656971.1
W1189	1	1	1	1	1	1	1	1	1	1	1	1	1	1	1	1	1	1	1	1	1	1	1	1	1	1	1	1	1	1	1	1	1	1	101P30B1|WP_003656972.1	103P14B1|WP_003656972.1	12P80B1|WP_003656972.1	157_rep1_MCAT|WP_003656972.1	157_rep2_MCAT|WP_003656972.1	25240|WP_003656972.1	304_MCAT|WP_049236825.1	324_MCAT|WP_049236825.1	339_MCAT|WP_003656972.1	340_MCAT|WP_003656972.1	46P47B1|WP_003656972.1	489_MCAT|WP_003656972.1	611_MCAT|WP_003668053.1	613_MCAT|WP_003668053.1	7169|WP_003656972.1
W1190	1	1	1	1	1	1	1	1	1	1	1	1	1	1	1	1	1	1	1	1	1	1	1	1	1	1	1	1	1	1	1	1	1	1	101P30B1|WP_003656973.1	103P14B1|WP_003656973.1	12P80B1|WP_003656973.1	157_rep1_MCAT|WP_003656973.1	157_rep2_MCAT|WP_003656973.1	25240|WP_003656973.1	304_MCAT|WP_003656973.1	324_MCAT|WP_003656973.1	339_MCAT|WP_049156238.1	340_MCAT|WP_049156238.1	46P47B1|WP_003656973.1	489_MCAT|WP_003656973.1	611_MCAT|WP_003656973.1	613_MCAT|WP_003656973.1	7169|WP_003656973.1
W1191	1	1	1	1	1	1	1	1	1	1	1	1	1	1	1	1	1	1	1	1	1	1	1	1	1	1	1	1	1	1	1	1	1	1	101P30B1|WP_003656974.1	103P14B1|WP_003656974.1	12P80B1|WP_003663163.1	157_rep1_MCAT|WP_003656974.1	157_rep2_MCAT|WP_003656974.1	25240|WP_003656974.1	304_MCAT|WP_003656974.1	324_MCAT|WP_003656974.1	339_MCAT|WP_003656974.1	340_MCAT|WP_003656974.1	46P47B1|WP_003663163.1	489_MCAT|WP_003656974.1	611_MCAT|WP_003663163.1	613_MCAT|WP_003663163.1	7169|WP_003656974.1
W1192	1	1	1	1	1	1	1	1	1	1	1	1	1	1	1	1	1	1	1	1	1	1	1	1	1	1	1	1	1	1	1	1	1	1	101P30B1|WP_003656975.1	103P14B1|WP_003656975.1	12P80B1|WP_003658625.1	157_rep1_MCAT|WP_003658625.1	157_rep2_MCAT|WP_003658625.1	25240|WP_003658625.1	304_MCAT|WP_049236823.1	324_MCAT|WP_049236823.1	339_MCAT|WP_003658625.1	340_MCAT|WP_003658625.1	46P47B1|WP_003658625.1	489_MCAT|WP_003658625.1	611_MCAT|WP_003658625.1	613_MCAT|WP_003658625.1	7169|WP_003658625.1
W1193	1	1	1	1	1	1	1	1	1	1	1	1	1	1	1	1	1	1	1	1	1	1	1	1	1	1	1	1	1	1	1	1	1	1	101P30B1|WP_003656976.1	103P14B1|WP_003656976.1	12P80B1|WP_003656976.1	157_rep1_MCAT|WP_003656976.1	157_rep2_MCAT|WP_003656976.1	25240|WP_038519070.1	304_MCAT|WP_049236821.1	324_MCAT|WP_049236821.1	339_MCAT|WP_003656976.1	340_MCAT|WP_003656976.1	46P47B1|WP_003656976.1	489_MCAT|WP_003656976.1	611_MCAT|WP_003656976.1	613_MCAT|WP_003656976.1	7169|WP_003656976.1
W1194	1	1	1	1	1	1	1	1	1	1	1	1	1	1	1	1	1	1	1	1	1	1	1	1	1	1	1	1	1	1	1	1	1	1	101P30B1|WP_003656978.1	103P14B1|WP_003656978.1	12P80B1|WP_003656978.1	157_rep1_MCAT|WP_003656978.1	157_rep2_MCAT|WP_003656978.1	25240|WP_003656978.1	304_MCAT|WP_049236820.1	324_MCAT|WP_049236820.1	339_MCAT|WP_003656978.1	340_MCAT|WP_003656978.1	46P47B1|WP_003656978.1	489_MCAT|WP_003656978.1	611_MCAT|WP_003656978.1	613_MCAT|WP_003656978.1	7169|WP_003656978.1
W1195	1	1	1	1	1	1	1	1	1	1	1	1	1	1	1	1	1	1	1	1	1	1	1	1	1	1	1	1	1	1	1	1	1	1	101P30B1|WP_003656979.1	103P14B1|WP_003656979.1	12P80B1|WP_003656979.1	157_rep1_MCAT|WP_003656979.1	157_rep2_MCAT|WP_003656979.1	25240|WP_003656979.1	304_MCAT|WP_049236819.1	324_MCAT|WP_049236819.1	339_MCAT|WP_003656979.1	340_MCAT|WP_003656979.1	46P47B1|WP_003656979.1	489_MCAT|WP_003656979.1	611_MCAT|WP_003656979.1	613_MCAT|WP_003656979.1	7169|WP_003656979.1
W1196	1	1	1	1	1	1	1	1	1	1	1	1	1	1	1	1	1	1	1	1	1	1	1	1	1	1	1	1	1	1	1	1	1	1	101P30B1|WP_003656980.1	103P14B1|WP_003656980.1	12P80B1|WP_003656980.1	157_rep1_MCAT|WP_003656980.1	157_rep2_MCAT|WP_003656980.1	25240|WP_003656980.1	304_MCAT|WP_049236817.1	324_MCAT|WP_049236817.1	339_MCAT|WP_003656980.1	340_MCAT|WP_003656980.1	46P47B1|WP_003656980.1	489_MCAT|WP_003656980.1	611_MCAT|WP_003656980.1	613_MCAT|WP_003656980.1	7169|WP_003656980.1
W1197	1	1	1	1	1	1	1	1	1	1	1	1	1	1	1	1	1	1	1	1	1	1	1	1	1	1	1	1	1	1	1	1	1	1	101P30B1|WP_003656981.1	103P14B1|WP_003656981.1	12P80B1|WP_003656981.1	157_rep1_MCAT|WP_003656981.1	157_rep2_MCAT|WP_003656981.1	25240|WP_003656981.1	304_MCAT|WP_049236816.1	324_MCAT|WP_049236816.1	339_MCAT|WP_003656981.1	340_MCAT|WP_003656981.1	46P47B1|WP_003656981.1	489_MCAT|WP_049166825.1	611_MCAT|WP_003656981.1	613_MCAT|WP_003656981.1	7169|WP_003656981.1
W1198	1	1	1	1	1	1	1	1	1	1	1	1	1	1	1	1	1	1	1	1	1	1	1	1	1	1	1	1	1	1	1	1	1	1	101P30B1|WP_003656983.1	103P14B1|WP_003656983.1	12P80B1|WP_003656983.1	157_rep1_MCAT|WP_003656983.1	157_rep2_MCAT|WP_003656983.1	25240|WP_003656983.1	304_MCAT|WP_003656983.1	324_MCAT|WP_003656983.1	339_MCAT|WP_003656983.1	340_MCAT|WP_003656983.1	46P47B1|WP_003656983.1	489_MCAT|WP_049166824.1	611_MCAT|WP_003656983.1	613_MCAT|WP_003656983.1	7169|WP_003656983.1
W1199	1	1	1	1	1	1	1	1	1	1	1	1	1	1	1	1	1	1	1	1	1	1	1	1	1	1	1	1	1	1	1	1	1	1	101P30B1|WP_003656984.1	103P14B1|WP_003656984.1	12P80B1|WP_003656984.1	157_rep1_MCAT|WP_003656984.1	157_rep2_MCAT|WP_003656984.1	25240|WP_003656984.1	304_MCAT|WP_049236815.1	324_MCAT|WP_049236815.1	339_MCAT|WP_003656984.1	340_MCAT|WP_003656984.1	46P47B1|WP_003656984.1	489_MCAT|WP_003656984.1	611_MCAT|WP_003656984.1	613_MCAT|WP_003656984.1	7169|WP_003656984.1
W1200	1	1	1	1	1	1	1	1	1	1	1	1	1	1	1	1	1	1	1	1	1	1	1	1	1	1	1	1	1	1	1	1	1	1	101P30B1|WP_003656985.1	103P14B1|WP_003656985.1	12P80B1|WP_003656985.1	157_rep1_MCAT|WP_003656985.1	157_rep2_MCAT|WP_003656985.1	25240|WP_003656985.1	304_MCAT|WP_049236813.1	324_MCAT|WP_049236813.1	339_MCAT|WP_003656985.1	340_MCAT|WP_003656985.1	46P47B1|WP_003656985.1	489_MCAT|WP_003656985.1	611_MCAT|WP_003656985.1	613_MCAT|WP_003656985.1	7169|WP_003656985.1
W1201	1	1	1	1	1	1	1	1	1	1	1	1	1	1	1	1	1	1	1	1	1	1	1	1	1	1	1	1	1	1	1	1	1	1	101P30B1|WP_003656987.1	103P14B1|WP_003656987.1	12P80B1|WP_003656987.1	157_rep1_MCAT|WP_049148570.1	157_rep2_MCAT|WP_049148570.1	25240|WP_003656987.1	304_MCAT|WP_003656987.1	324_MCAT|WP_003656987.1	339_MCAT|WP_003656987.1	340_MCAT|WP_003656987.1	46P47B1|WP_003656987.1	489_MCAT|WP_003656987.1	611_MCAT|WP_003656987.1	613_MCAT|WP_003656987.1	7169|WP_003656987.1
W1202	1	1	1	1	1	1	1	1	1	1	1	1	1	1	1	1	1	1	1	1	1	1	1	1	1	1	1	1	1	1	1	1	1	1	101P30B1|WP_003656988.1	103P14B1|WP_003656988.1	12P80B1|WP_003656988.1	157_rep1_MCAT|WP_049148571.1	157_rep2_MCAT|WP_049148571.1	25240|WP_003656988.1	304_MCAT|WP_049236811.1	324_MCAT|WP_049236811.1	339_MCAT|WP_003656988.1	340_MCAT|WP_003656988.1	46P47B1|WP_003656988.1	489_MCAT|WP_003656988.1	611_MCAT|WP_003656988.1	613_MCAT|WP_003656988.1	7169|WP_003656988.1
W1203	1	1	1	1	1	1	1	1	1	1	1	1	1	1	1	1	1	1	1	1	1	1	1	1	1	1	1	1	1	1	1	1	1	1	101P30B1|WP_003656990.1	103P14B1|WP_003656990.1	12P80B1|WP_003656990.1	157_rep1_MCAT|WP_003656990.1	157_rep2_MCAT|WP_003656990.1	25240|WP_003656990.1	304_MCAT|WP_003656990.1	324_MCAT|WP_003656990.1	339_MCAT|WP_003656990.1	340_MCAT|WP_003656990.1	46P47B1|WP_003656990.1	489_MCAT|WP_003656990.1	611_MCAT|WP_003656990.1	613_MCAT|WP_003656990.1	7169|WP_003656990.1
W1204	1	1	1	1	1	1	1	1	1	1	1	1	1	1	1	1	1	1	1	1	1	1	1	1	1	1	1	1	1	1	1	1	1	1	101P30B1|WP_003656991.1	103P14B1|WP_003656991.1	12P80B1|WP_003656991.1	157_rep1_MCAT|WP_003656991.1	157_rep2_MCAT|WP_003656991.1	25240|WP_003656991.1	304_MCAT|WP_003656991.1	324_MCAT|WP_003656991.1	339_MCAT|WP_003656991.1	340_MCAT|WP_003656991.1	46P47B1|WP_003656991.1	489_MCAT|WP_003656991.1	611_MCAT|WP_003656991.1	613_MCAT|WP_003656991.1	7169|WP_003656991.1
W1205	1	1	1	1	1	1	1	1	1	1	1	1	1	1	1	1	1	1	1	1	1	1	1	1	1	1	1	1	1	1	1	1	1	1	101P30B1|WP_003656993.1	103P14B1|WP_003656993.1	12P80B1|WP_003665549.1	157_rep1_MCAT|WP_049148573.1	157_rep2_MCAT|WP_049148573.1	25240|WP_038519066.1	304_MCAT|WP_049236810.1	324_MCAT|WP_049236810.1	339_MCAT|WP_003658629.1	340_MCAT|WP_003658629.1	46P47B1|WP_003658629.1	489_MCAT|WP_049166823.1	611_MCAT|WP_003656993.1	613_MCAT|WP_003656993.1	7169|WP_003658629.1
W1206	1	1	1	1	1	1	1	1	1	1	1	1	1	1	1	1	1	1	1	1	1	1	1	1	1	1	1	1	1	1	1	1	1	1	101P30B1|WP_003656998.1	103P14B1|WP_003656998.1	12P80B1|WP_003658632.1	157_rep1_MCAT|WP_003658632.1	157_rep2_MCAT|WP_003658632.1	25240|WP_003658632.1	304_MCAT|WP_049236808.1	324_MCAT|WP_049236808.1	339_MCAT|WP_003658632.1	340_MCAT|WP_003658632.1	46P47B1|WP_003663160.1	489_MCAT|WP_003658632.1	611_MCAT|WP_003658632.1	613_MCAT|WP_003658632.1	7169|WP_003658632.1
W1207	1	1	1	1	1	1	1	1	1	1	1	1	1	1	1	1	1	1	1	1	1	1	1	1	1	1	1	1	1	1	1	1	1	1	101P30B1|WP_003656999.1	103P14B1|WP_003656999.1	12P80B1|WP_003665546.1	157_rep1_MCAT|WP_049148575.1	157_rep2_MCAT|WP_049148575.1	25240|WP_038519062.1	304_MCAT|WP_049236806.1	324_MCAT|WP_049236806.1	339_MCAT|WP_049156232.1	340_MCAT|WP_049156232.1	46P47B1|WP_003663159.1	489_MCAT|WP_049166822.1	611_MCAT|WP_049157921.1	613_MCAT|WP_049157921.1	7169|WP_003658633.1
W1208	1	1	1	1	1	1	1	1	1	1	1	1	1	1	1	1	1	1	1	1	1	1	1	1	1	1	1	1	1	1	1	1	1	1	101P30B1|WP_003657004.1	103P14B1|WP_003657004.1	12P80B1|WP_003665542.1	157_rep1_MCAT|WP_049148577.1	157_rep2_MCAT|WP_049148577.1	25240|WP_003663158.1	304_MCAT|WP_049236802.1	324_MCAT|WP_049236802.1	339_MCAT|WP_003668060.1	340_MCAT|WP_003668060.1	46P47B1|WP_003663158.1	489_MCAT|WP_049166821.1	611_MCAT|WP_049157918.1	613_MCAT|WP_049157918.1	7169|WP_003658636.1
W1209	1	1	1	1	1	1	1	1	1	1	1	1	1	1	1	1	1	1	1	1	1	1	1	1	1	1	1	1	1	1	1	1	1	1	101P30B1|WP_003657008.1	103P14B1|WP_003658639.1	12P80B1|WP_003658639.1	157_rep1_MCAT|WP_003658639.1	157_rep2_MCAT|WP_003658639.1	25240|WP_003657008.1	304_MCAT|WP_049236795.1	324_MCAT|WP_049236795.1	339_MCAT|WP_003657008.1	340_MCAT|WP_003657008.1	46P47B1|WP_003657008.1	489_MCAT|WP_049167069.1	611_MCAT|WP_003657008.1	613_MCAT|WP_003657008.1	7169|WP_003658639.1
W1210	1	1	1	1	1	1	1	1	1	1	1	1	1	1	1	1	1	1	1	1	1	1	1	1	1	1	1	1	1	1	1	1	1	1	101P30B1|WP_003657011.1	103P14B1|WP_003657011.1	12P80B1|WP_003657011.1	157_rep1_MCAT|WP_003657011.1	157_rep2_MCAT|WP_003657011.1	25240|WP_003657011.1	304_MCAT|WP_049236790.1	324_MCAT|WP_049236790.1	339_MCAT|WP_003657011.1	340_MCAT|WP_003657011.1	46P47B1|WP_003657011.1	489_MCAT|WP_049167067.1	611_MCAT|WP_003657011.1	613_MCAT|WP_003657011.1	7169|WP_003657011.1
W1211	1	1	1	1	1	1	1	1	1	1	1	1	1	1	1	1	1	1	1	1	1	1	1	1	1	1	1	1	1	1	1	1	1	1	101P30B1|WP_003657013.1	103P14B1|WP_003657013.1	12P80B1|WP_003657013.1	157_rep1_MCAT|WP_003657013.1	157_rep2_MCAT|WP_003657013.1	25240|WP_003657013.1	304_MCAT|WP_049236788.1	324_MCAT|WP_049236788.1	339_MCAT|WP_003657013.1	340_MCAT|WP_003657013.1	46P47B1|WP_003657013.1	489_MCAT|WP_049167066.1	611_MCAT|WP_003657013.1	613_MCAT|WP_003657013.1	7169|WP_003657013.1
W1212	1	1	1	1	1	1	1	1	1	1	1	1	1	1	1	1	1	1	1	1	1	1	1	1	1	1	1	1	1	1	1	1	1	1	101P30B1|WP_003657015.1	103P14B1|WP_003657015.1	12P80B1|WP_003657015.1	157_rep1_MCAT|WP_003657015.1	157_rep2_MCAT|WP_003657015.1	25240|WP_003657015.1	304_MCAT|WP_049236787.1	324_MCAT|WP_049236787.1	339_MCAT|WP_003657015.1	340_MCAT|WP_003657015.1	46P47B1|WP_003657015.1	489_MCAT|WP_003657015.1	611_MCAT|WP_003657015.1	613_MCAT|WP_003657015.1	7169|WP_003657015.1
W1213	1	1	1	1	1	1	1	1	1	1	1	1	1	1	1	1	1	1	1	1	1	1	1	1	1	1	1	1	1	1	1	1	1	1	101P30B1|WP_003657016.1	103P14B1|WP_003657016.1	12P80B1|WP_003657016.1	157_rep1_MCAT|WP_003657016.1	157_rep2_MCAT|WP_003657016.1	25240|WP_003657016.1	304_MCAT|WP_003657016.1	324_MCAT|WP_003657016.1	339_MCAT|WP_003657016.1	340_MCAT|WP_003657016.1	46P47B1|WP_003657016.1	489_MCAT|WP_003657016.1	611_MCAT|WP_003657016.1	613_MCAT|WP_003657016.1	7169|WP_003657016.1
W1214	1	1	1	1	1	1	1	1	1	1	1	1	1	1	1	1	1	1	1	1	1	1	1	1	1	1	1	1	1	1	1	1	1	1	101P30B1|WP_003657019.1	103P14B1|WP_003658644.1	12P80B1|WP_003658644.1	157_rep1_MCAT|WP_003658644.1	157_rep2_MCAT|WP_003658644.1	25240|WP_003658644.1	304_MCAT|WP_049236743.1	324_MCAT|WP_049236743.1	339_MCAT|WP_003658644.1	340_MCAT|WP_003658644.1	46P47B1|WP_003657019.1	489_MCAT|WP_049167065.1	611_MCAT|WP_003658644.1	613_MCAT|WP_003658644.1	7169|WP_003658644.1
W1215	1	1	1	1	1	1	1	1	1	1	1	1	1	1	1	1	1	1	1	1	1	1	1	1	1	1	1	1	1	1	1	1	1	1	101P30B1|WP_003657021.1	103P14B1|WP_003657021.1	12P80B1|WP_003665537.1	157_rep1_MCAT|WP_003657021.1	157_rep2_MCAT|WP_003657021.1	25240|WP_038519056.1	304_MCAT|WP_049236773.1	324_MCAT|WP_049236773.1	339_MCAT|WP_038519056.1	340_MCAT|WP_038519056.1	46P47B1|WP_003657021.1	489_MCAT|WP_003673379.1	611_MCAT|WP_003657021.1	613_MCAT|WP_003657021.1	7169|WP_003657021.1
W1216	1	1	1	1	1	1	1	1	1	1	1	1	1	1	1	1	1	1	1	1	1	1	1	1	1	1	1	1	1	1	1	1	1	1	101P30B1|WP_003657027.1	103P14B1|WP_003657027.1	12P80B1|WP_003665531.1	157_rep1_MCAT|WP_003657027.1	157_rep2_MCAT|WP_003657027.1	25240|WP_038519051.1	304_MCAT|WP_049236748.1	324_MCAT|WP_049236748.1	339_MCAT|WP_003657027.1	340_MCAT|WP_003657027.1	46P47B1|WP_003657027.1	489_MCAT|WP_003657027.1	611_MCAT|WP_003657027.1	613_MCAT|WP_003657027.1	7169|WP_003657027.1
W1217	1	1	1	1	1	1	1	1	1	1	1	1	1	1	1	1	1	1	1	1	1	1	1	1	1	1	1	1	1	1	1	1	1	1	101P30B1|WP_003657029.1	103P14B1|WP_003658648.1	12P80B1|WP_003665529.1	157_rep1_MCAT|WP_003657029.1	157_rep2_MCAT|WP_003657029.1	25240|WP_003658648.1	304_MCAT|WP_049236749.1	324_MCAT|WP_049236749.1	339_MCAT|WP_003657029.1	340_MCAT|WP_003657029.1	46P47B1|WP_003657029.1	489_MCAT|WP_049167063.1	611_MCAT|WP_003657029.1	613_MCAT|WP_003657029.1	7169|WP_003658648.1
W1218	1	1	1	1	1	1	1	1	1	1	1	1	1	1	1	1	1	1	1	1	1	1	1	1	1	1	1	1	1	1	1	1	1	1	101P30B1|WP_003657030.1	103P14B1|WP_003660955.1	12P80B1|WP_003665526.1	157_rep1_MCAT|WP_042510448.1	157_rep2_MCAT|WP_042510448.1	25240|WP_038519048.1	304_MCAT|WP_049236750.1	324_MCAT|WP_049236750.1	339_MCAT|WP_042510448.1	340_MCAT|WP_042510448.1	46P47B1|WP_003657030.1	489_MCAT|WP_049167071.1	611_MCAT|WP_042510448.1	613_MCAT|WP_042510448.1	7169|WP_003658651.1
W1219	1	1	1	1	1	1	1	1	1	1	1	1	1	1	1	1	1	1	1	1	1	1	1	1	1	1	1	1	1	1	1	1	1	1	101P30B1|WP_003657031.1	103P14B1|WP_003657031.1	12P80B1|WP_003657031.1	157_rep1_MCAT|WP_003657031.1	157_rep2_MCAT|WP_003657031.1	25240|WP_003657031.1	304_MCAT|WP_049236751.1	324_MCAT|WP_049236751.1	339_MCAT|WP_003657031.1	340_MCAT|WP_003657031.1	46P47B1|WP_003657031.1	489_MCAT|WP_003657031.1	611_MCAT|WP_003657031.1	613_MCAT|WP_003657031.1	7169|WP_003658652.1
W1220	1	1	1	1	1	1	1	1	1	1	1	1	1	1	1	1	1	1	1	1	1	1	1	1	1	1	1	1	1	1	1	1	1	1	101P30B1|WP_003657033.1	103P14B1|WP_003660950.1	12P80B1|WP_003657033.1	157_rep1_MCAT|WP_003657033.1	157_rep2_MCAT|WP_003657033.1	25240|WP_003657033.1	304_MCAT|WP_049236752.1	324_MCAT|WP_049236752.1	339_MCAT|WP_049156226.1	340_MCAT|WP_049156226.1	46P47B1|WP_003657033.1	489_MCAT|WP_003668072.1	611_MCAT|WP_003657033.1	613_MCAT|WP_003657033.1	7169|WP_003657033.1
W1221	1	1	1	1	1	1	1	1	1	1	1	1	1	1	1	1	1	1	1	1	1	1	1	1	1	1	1	1	1	1	1	1	1	1	101P30B1|WP_003657035.1	103P14B1|WP_003657035.1	12P80B1|WP_003657035.1	157_rep1_MCAT|WP_003657035.1	157_rep2_MCAT|WP_003657035.1	25240|WP_003672029.1	304_MCAT|WP_049236759.1	324_MCAT|WP_049236759.1	339_MCAT|WP_003670238.1	340_MCAT|WP_003670238.1	46P47B1|WP_003663868.1	489_MCAT|WP_003668075.1	611_MCAT|WP_003657035.1	613_MCAT|WP_003657035.1	7169|WP_003657035.1
W1222	1	1	1	1	1	1	1	1	1	1	1	1	1	1	1	1	1	1	1	1	1	1	1	1	1	1	1	1	1	1	1	1	1	1	101P30B1|WP_003657036.1	103P14B1|WP_003657036.1	12P80B1|WP_003657036.1	157_rep1_MCAT|WP_042510453.1	157_rep2_MCAT|WP_042510453.1	25240|WP_003657036.1	304_MCAT|WP_049236760.1	324_MCAT|WP_049236760.1	339_MCAT|WP_003658662.1	340_MCAT|WP_003658662.1	46P47B1|WP_003657036.1	489_MCAT|WP_003657036.1	611_MCAT|WP_042510453.1	613_MCAT|WP_042510453.1	7169|WP_003658662.1
W1223	1	1	1	1	1	1	1	1	1	1	1	1	1	1	1	1	1	1	1	1	1	1	1	1	1	1	1	1	1	1	1	1	1	1	101P30B1|WP_003657037.1	103P14B1|WP_003657037.1	12P80B1|WP_003657037.1	157_rep1_MCAT|WP_049148588.1	157_rep2_MCAT|WP_049148588.1	25240|WP_003657037.1	304_MCAT|WP_049236761.1	324_MCAT|WP_049236761.1	339_MCAT|WP_003657037.1	340_MCAT|WP_003657037.1	46P47B1|WP_003657037.1	489_MCAT|WP_003657037.1	611_MCAT|WP_049148588.1	613_MCAT|WP_049148588.1	7169|WP_003657037.1
W1224	1	1	1	1	1	1	1	1	1	1	1	1	1	1	1	1	1	1	1	1	1	1	1	1	1	1	1	1	1	1	1	1	1	1	101P30B1|WP_003657038.1	103P14B1|WP_003657038.1	12P80B1|WP_003657038.1	157_rep1_MCAT|WP_003657038.1	157_rep2_MCAT|WP_003657038.1	25240|WP_038519041.1	304_MCAT|WP_049236762.1	324_MCAT|WP_049236762.1	339_MCAT|WP_049156220.1	340_MCAT|WP_049156220.1	46P47B1|WP_003657038.1	489_MCAT|WP_049167060.1	611_MCAT|WP_003657038.1	613_MCAT|WP_003657038.1	7169|WP_003657038.1
W1225	1	1	1	1	1	1	1	1	1	1	1	1	1	1	1	1	1	1	1	1	1	1	1	1	1	1	1	1	1	1	1	1	1	1	101P30B1|WP_003657057.1	103P14B1|WP_003662645.1	12P80B1|WP_003665516.1	157_rep1_MCAT|WP_003670260.1	157_rep2_MCAT|WP_003670260.1	25240|WP_038519031.1	304_MCAT|WP_049236763.1	324_MCAT|WP_049236763.1	339_MCAT|WP_049156204.1	340_MCAT|WP_049156204.1	46P47B1|WP_003663871.1	489_MCAT|WP_049167059.1	611_MCAT|WP_003670260.1	613_MCAT|WP_003670260.1	7169|WP_003658664.1
W1226	1	1	1	1	1	1	1	1	1	1	1	1	1	1	1	1	1	1	1	1	1	1	1	1	1	1	1	1	1	1	1	1	1	1	101P30B1|WP_003657059.1	103P14B1|WP_003657059.1	12P80B1|WP_003665513.1	157_rep1_MCAT|WP_003670262.1	157_rep2_MCAT|WP_003670262.1	25240|WP_038519029.1	304_MCAT|WP_049236781.1	324_MCAT|WP_049236781.1	339_MCAT|WP_049156201.1	340_MCAT|WP_049156201.1	46P47B1|WP_003663873.1	489_MCAT|WP_003668079.1	611_MCAT|WP_003670262.1	613_MCAT|WP_003670262.1	7169|WP_003658666.1
W1227	1	1	1	1	1	1	1	1	1	1	1	1	1	1	1	1	1	1	1	1	1	1	1	1	1	1	1	1	1	1	1	1	1	1	101P30B1|WP_003657061.1	103P14B1|WP_003657061.1	12P80B1|WP_003657061.1	157_rep1_MCAT|WP_003657061.1	157_rep2_MCAT|WP_003657061.1	25240|WP_003657061.1	304_MCAT|WP_049236767.1	324_MCAT|WP_049236767.1	339_MCAT|WP_003657061.1	340_MCAT|WP_003657061.1	46P47B1|WP_003657061.1	489_MCAT|WP_003657061.1	611_MCAT|WP_003657061.1	613_MCAT|WP_003657061.1	7169|WP_003657061.1
W1228	1	1	1	1	1	1	1	1	1	1	1	1	1	1	1	1	1	1	1	1	1	1	1	1	1	1	1	1	1	1	1	1	1	1	101P30B1|WP_003657069.1	103P14B1|WP_003657069.1	12P80B1|WP_003657069.1	157_rep1_MCAT|WP_003657069.1	157_rep2_MCAT|WP_003657069.1	25240|WP_003657069.1	304_MCAT|WP_049237506.1	324_MCAT|WP_049237506.1	339_MCAT|WP_003657069.1	340_MCAT|WP_003657069.1	46P47B1|WP_003657069.1	489_MCAT|WP_003657069.1	611_MCAT|WP_003657069.1	613_MCAT|WP_003657069.1	7169|WP_003657069.1
W1229	1	1	1	1	1	1	1	1	1	1	1	1	1	1	1	1	1	1	1	1	1	1	1	1	1	1	1	1	1	1	1	1	1	1	101P30B1|WP_003657071.1	103P14B1|WP_003662650.1	12P80B1|WP_003665508.1	157_rep1_MCAT|WP_003670270.1	157_rep2_MCAT|WP_003670270.1	25240|WP_013108192.1	304_MCAT|WP_049237508.1	324_MCAT|WP_049237508.1	339_MCAT|WP_049156200.1	340_MCAT|WP_049156200.1	46P47B1|WP_003663878.1	489_MCAT|WP_049167056.1	611_MCAT|WP_003670270.1	613_MCAT|WP_003670270.1	7169|WP_003658672.1
W1230	1	1	1	1	1	1	1	1	1	1	1	1	1	1	1	1	1	1	1	1	1	1	1	1	1	1	1	1	1	1	1	1	1	1	101P30B1|WP_003657074.1	103P14B1|WP_003657074.1	12P80B1|WP_003665504.1	157_rep1_MCAT|WP_003665504.1	157_rep2_MCAT|WP_003665504.1	25240|WP_003665504.1	304_MCAT|WP_049237514.1	324_MCAT|WP_049237514.1	339_MCAT|WP_049156195.1	340_MCAT|WP_049156195.1	46P47B1|WP_003663880.1	489_MCAT|WP_003665504.1	611_MCAT|WP_003665504.1	613_MCAT|WP_003665504.1	7169|WP_003657074.1
W1231	1	1	1	1	1	1	1	1	1	1	1	1	1	1	1	1	1	1	1	1	1	1	1	1	1	1	1	1	1	1	1	1	1	1	101P30B1|WP_003657076.1	103P14B1|WP_003657076.1	12P80B1|WP_003657076.1	157_rep1_MCAT|WP_003657076.1	157_rep2_MCAT|WP_003657076.1	25240|WP_003657076.1	304_MCAT|WP_049237516.1	324_MCAT|WP_049237516.1	339_MCAT|WP_003657076.1	340_MCAT|WP_003657076.1	46P47B1|WP_003657076.1	489_MCAT|WP_049167055.1	611_MCAT|WP_003657076.1	613_MCAT|WP_003657076.1	7169|WP_003657076.1
W1232	1	1	1	1	1	1	1	1	1	1	1	1	1	1	1	1	1	1	1	1	1	1	1	1	1	1	1	1	1	1	1	1	1	1	101P30B1|WP_003657110.1	103P14B1|WP_003657110.1	12P80B1|WP_003658694.1	157_rep1_MCAT|WP_003657110.1	157_rep2_MCAT|WP_003657110.1	25240|WP_003657110.1	304_MCAT|WP_049236974.1	324_MCAT|WP_049236974.1	339_MCAT|WP_003658694.1	340_MCAT|WP_003658694.1	46P47B1|WP_003657110.1	489_MCAT|WP_003657110.1	611_MCAT|WP_003657110.1	613_MCAT|WP_003657110.1	7169|WP_003658694.1
W1233	1	1	1	1	1	1	1	1	1	1	1	1	1	1	1	1	1	1	1	1	1	1	1	1	1	1	1	1	1	1	1	1	1	1	101P30B1|WP_003657115.1	103P14B1|WP_003662665.1	12P80B1|WP_003665481.1	157_rep1_MCAT|WP_049148601.1	157_rep2_MCAT|WP_049148601.1	25240|WP_004463484.1	304_MCAT|WP_049236968.1	324_MCAT|WP_049236968.1	339_MCAT|WP_049156190.1	340_MCAT|WP_049156190.1	46P47B1|WP_003663909.1	489_MCAT|WP_049167052.1	611_MCAT|WP_049148601.1	613_MCAT|WP_049148601.1	7169|WP_003668101.1
W1234	1	1	1	1	1	1	1	1	1	1	1	1	1	1	1	1	1	1	1	1	1	1	1	1	1	1	1	1	1	1	1	1	1	1	101P30B1|WP_003657119.1	103P14B1|WP_003658700.1	12P80B1|WP_003657119.1	157_rep1_MCAT|WP_003658700.1	157_rep2_MCAT|WP_003658700.1	25240|WP_003657119.1	304_MCAT|WP_049236964.1	324_MCAT|WP_049236964.1	339_MCAT|WP_003658700.1	340_MCAT|WP_003658700.1	46P47B1|WP_003663913.1	489_MCAT|WP_003670656.1	611_MCAT|WP_003658700.1	613_MCAT|WP_003658700.1	7169|WP_003658700.1
W1235	1	1	1	1	1	1	1	1	1	1	1	1	1	1	1	1	1	1	1	1	1	1	1	1	1	1	1	1	1	1	1	1	1	1	101P30B1|WP_003657133.1	103P14B1|WP_003662678.1	12P80B1|WP_003665473.1	157_rep1_MCAT|WP_003670657.1	157_rep2_MCAT|WP_003670657.1	25240|WP_003658705.1	304_MCAT|WP_049236943.1	324_MCAT|WP_049236943.1	339_MCAT|WP_049156187.1	340_MCAT|WP_049156187.1	46P47B1|WP_003663922.1	489_MCAT|WP_003658705.1	611_MCAT|WP_003670657.1	613_MCAT|WP_003670657.1	7169|WP_003658705.1
W1236	1	1	1	1	1	1	1	1	1	1	1	1	1	1	1	1	1	1	1	1	1	1	1	1	1	1	1	1	1	1	1	1	1	1	101P30B1|WP_003657135.1	103P14B1|WP_003662680.1	12P80B1|WP_003657135.1	157_rep1_MCAT|WP_003662680.1	157_rep2_MCAT|WP_003662680.1	25240|WP_038518993.1	304_MCAT|WP_049236939.1	324_MCAT|WP_049236939.1	339_MCAT|WP_003662680.1	340_MCAT|WP_003662680.1	46P47B1|WP_003658706.1	489_MCAT|WP_003662680.1	611_MCAT|WP_003662680.1	613_MCAT|WP_003662680.1	7169|WP_003658706.1
W1237	1	1	1	1	1	1	1	1	1	1	1	1	1	1	1	1	1	1	1	1	1	1	1	1	1	1	1	1	1	1	1	1	1	1	101P30B1|WP_003657138.1	103P14B1|WP_003662682.1	12P80B1|WP_003665470.1	157_rep1_MCAT|WP_049148608.1	157_rep2_MCAT|WP_049148608.1	25240|WP_003662682.1	304_MCAT|WP_049236936.1	324_MCAT|WP_049236936.1	339_MCAT|WP_003657138.1	340_MCAT|WP_003657138.1	46P47B1|WP_003657138.1	489_MCAT|WP_003662682.1	611_MCAT|WP_003657138.1	613_MCAT|WP_003657138.1	7169|WP_003657138.1
W1238	1	1	1	1	1	1	1	1	1	1	1	1	1	1	1	1	1	1	1	1	1	1	1	1	1	1	1	1	1	1	1	1	1	1	101P30B1|WP_003657140.1	103P14B1|WP_003657140.1	12P80B1|WP_003665467.1	157_rep1_MCAT|WP_049148609.1	157_rep2_MCAT|WP_049148609.1	25240|WP_038518990.1	304_MCAT|WP_049236934.1	324_MCAT|WP_049236934.1	339_MCAT|WP_003657140.1	340_MCAT|WP_003657140.1	46P47B1|WP_003657140.1	489_MCAT|WP_003657140.1	611_MCAT|WP_003657140.1	613_MCAT|WP_003657140.1	7169|WP_003658707.1
W1239	1	1	1	1	1	1	1	1	1	1	1	1	1	1	1	1	1	1	1	1	1	1	1	1	1	1	1	1	1	1	1	1	1	1	101P30B1|WP_003657141.1	103P14B1|WP_003657141.1	12P80B1|WP_003657141.1	157_rep1_MCAT|WP_003657141.1	157_rep2_MCAT|WP_003657141.1	25240|WP_003657141.1	304_MCAT|WP_049236931.1	324_MCAT|WP_049236931.1	339_MCAT|WP_003657141.1	340_MCAT|WP_003657141.1	46P47B1|WP_003657141.1	489_MCAT|WP_003657141.1	611_MCAT|WP_003657141.1	613_MCAT|WP_003657141.1	7169|WP_003657141.1
W1240	1	1	1	1	1	1	1	1	1	1	1	1	1	1	1	1	1	1	1	1	1	1	1	1	1	1	1	1	1	1	1	1	1	1	101P30B1|WP_003657144.1	103P14B1|WP_003657144.1	12P80B1|WP_003658708.1	157_rep1_MCAT|WP_049148612.1	157_rep2_MCAT|WP_049148612.1	25240|WP_038518987.1	304_MCAT|WP_049236930.1	324_MCAT|WP_049236930.1	339_MCAT|WP_003674310.1	340_MCAT|WP_003674310.1	46P47B1|WP_003663925.1	489_MCAT|WP_003658708.1	611_MCAT|WP_049148612.1	613_MCAT|WP_049148612.1	7169|WP_003658708.1
W1241	1	1	1	1	1	1	1	1	1	1	1	1	1	1	1	1	1	1	1	1	1	1	1	1	1	1	1	1	1	1	1	1	1	1	101P30B1|WP_003657146.1	103P14B1|WP_003657146.1	12P80B1|WP_003657146.1	157_rep1_MCAT|WP_003658709.1	157_rep2_MCAT|WP_003658709.1	25240|WP_038520209.1	304_MCAT|WP_049236928.1	324_MCAT|WP_049236928.1	339_MCAT|WP_003658709.1	340_MCAT|WP_003658709.1	46P47B1|WP_003658709.1	489_MCAT|WP_003658709.1	611_MCAT|WP_003658709.1	613_MCAT|WP_003658709.1	7169|WP_003658709.1
W1242	1	1	1	1	1	1	1	1	1	1	1	1	1	1	1	1	1	1	1	1	1	1	1	1	1	1	1	1	1	1	1	1	1	1	101P30B1|WP_003657147.1	103P14B1|WP_003657147.1	12P80B1|WP_003658710.1	157_rep1_MCAT|WP_049148615.1	157_rep2_MCAT|WP_049148615.1	25240|WP_003658710.1	304_MCAT|WP_049236926.1	324_MCAT|WP_049236926.1	339_MCAT|WP_003658710.1	340_MCAT|WP_003658710.1	46P47B1|WP_003663927.1	489_MCAT|WP_003658710.1	611_MCAT|WP_049157909.1	613_MCAT|WP_049157909.1	7169|WP_003658710.1
W1243	1	1	1	1	1	1	1	1	1	1	1	1	1	1	1	1	1	1	1	1	1	1	1	1	1	1	1	1	1	1	1	1	1	1	101P30B1|WP_003657149.1	103P14B1|WP_003662684.1	12P80B1|WP_003657149.1	157_rep1_MCAT|WP_003674315.1	157_rep2_MCAT|WP_003674315.1	25240|WP_003657149.1	304_MCAT|WP_049236924.1	324_MCAT|WP_049236924.1	339_MCAT|WP_003674315.1	340_MCAT|WP_003674315.1	46P47B1|WP_003657149.1	489_MCAT|WP_003657149.1	611_MCAT|WP_003674315.1	613_MCAT|WP_003674315.1	7169|WP_003657149.1
W1244	1	1	1	1	1	1	1	1	1	1	1	1	1	1	1	1	1	1	1	1	1	1	1	1	1	1	1	1	1	1	1	1	1	1	101P30B1|WP_003657178.1	103P14B1|WP_003657178.1	12P80B1|WP_003657178.1	157_rep1_MCAT|WP_036335333.1	157_rep2_MCAT|WP_036335333.1	25240|WP_038518880.1	304_MCAT|WP_049235598.1	324_MCAT|WP_049235598.1	339_MCAT|WP_003657178.1	340_MCAT|WP_003657178.1	46P47B1|WP_003664014.1	489_MCAT|WP_036335333.1	611_MCAT|WP_036335333.1	613_MCAT|WP_036335333.1	7169|WP_003660398.1
W1245	1	1	1	1	1	1	1	1	1	1	1	1	1	1	1	1	1	1	1	1	1	1	1	1	1	1	1	1	1	1	1	1	1	1	101P30B1|WP_003657182.1	103P14B1|WP_003657182.1	12P80B1|WP_003660400.1	157_rep1_MCAT|WP_003660400.1	157_rep2_MCAT|WP_003660400.1	25240|WP_003660400.1	304_MCAT|WP_049235601.1	324_MCAT|WP_049235601.1	339_MCAT|WP_049156746.1	340_MCAT|WP_049156746.1	46P47B1|WP_003660400.1	489_MCAT|WP_003660400.1	611_MCAT|WP_003660400.1	613_MCAT|WP_003660400.1	7169|WP_003660400.1
W1246	1	1	1	1	1	1	1	1	1	1	1	1	1	1	1	1	1	1	1	1	1	1	1	1	1	1	1	1	1	1	1	1	1	1	101P30B1|WP_003657184.1	103P14B1|WP_003657184.1	12P80B1|WP_003657184.1	157_rep1_MCAT|WP_003657184.1	157_rep2_MCAT|WP_003657184.1	25240|WP_003657184.1	304_MCAT|WP_049235602.1	324_MCAT|WP_049235602.1	339_MCAT|WP_003657184.1	340_MCAT|WP_003657184.1	46P47B1|WP_003657184.1	489_MCAT|WP_049166908.1	611_MCAT|WP_003657184.1	613_MCAT|WP_003657184.1	7169|WP_003657184.1
W1247	1	1	1	1	1	1	1	1	1	1	1	1	1	1	1	1	1	1	1	1	1	1	1	1	1	1	1	1	1	1	1	1	1	1	101P30B1|WP_003657187.1	103P14B1|WP_003657187.1	12P80B1|WP_003664801.1	157_rep1_MCAT|WP_049148463.1	157_rep2_MCAT|WP_049148463.1	25240|WP_003657187.1	304_MCAT|WP_049235603.1	324_MCAT|WP_049235603.1	339_MCAT|WP_003657187.1	340_MCAT|WP_003657187.1	46P47B1|WP_003657187.1	489_MCAT|WP_003664801.1	611_MCAT|WP_049148463.1	613_MCAT|WP_049148463.1	7169|WP_003657187.1
W1248	1	1	1	1	1	1	1	1	1	1	1	1	1	1	1	1	1	1	1	1	1	1	1	1	1	1	1	1	1	1	1	1	1	1	101P30B1|WP_003657188.1	103P14B1|WP_003657188.1	12P80B1|WP_003664798.1	157_rep1_MCAT|WP_003668787.1	157_rep2_MCAT|WP_003668787.1	25240|WP_003660401.1	304_MCAT|WP_049235604.1	324_MCAT|WP_049235604.1	339_MCAT|WP_003660401.1	340_MCAT|WP_003660401.1	46P47B1|WP_003660401.1	489_MCAT|WP_003664798.1	611_MCAT|WP_003668787.1	613_MCAT|WP_003668787.1	7169|WP_003660401.1
W1249	1	1	1	1	1	1	1	1	1	1	1	1	1	1	1	1	1	1	1	1	1	1	1	1	1	1	1	1	1	1	1	1	1	1	101P30B1|WP_003657190.1	103P14B1|WP_003657190.1	12P80B1|WP_003657190.1	157_rep1_MCAT|WP_003657190.1	157_rep2_MCAT|WP_003657190.1	25240|WP_003657190.1	304_MCAT|WP_049235605.1	324_MCAT|WP_049235605.1	339_MCAT|WP_003657190.1	340_MCAT|WP_003657190.1	46P47B1|WP_003657190.1	489_MCAT|WP_049166909.1	611_MCAT|WP_003657190.1	613_MCAT|WP_003657190.1	7169|WP_003657190.1
W1250	1	1	1	1	1	1	1	1	1	1	1	1	1	1	1	1	1	1	1	1	1	1	1	1	1	1	1	1	1	1	1	1	1	1	101P30B1|WP_003657191.1	103P14B1|WP_003657191.1	12P80B1|WP_003657191.1	157_rep1_MCAT|WP_003657191.1	157_rep2_MCAT|WP_003657191.1	25240|WP_003657191.1	304_MCAT|WP_049235606.1	324_MCAT|WP_049235606.1	339_MCAT|WP_003657191.1	340_MCAT|WP_003657191.1	46P47B1|WP_003657191.1	489_MCAT|WP_003657191.1	611_MCAT|WP_003657191.1	613_MCAT|WP_003657191.1	7169|WP_003657191.1
W1251	1	1	1	1	1	1	1	1	1	1	1	1	1	1	1	1	1	1	1	1	1	1	1	1	1	1	1	1	1	1	1	1	1	1	101P30B1|WP_003657195.1	103P14B1|WP_003657195.1	12P80B1|WP_003657195.1	157_rep1_MCAT|WP_003657195.1	157_rep2_MCAT|WP_003657195.1	25240|WP_003672592.1	304_MCAT|WP_049235608.1	324_MCAT|WP_049235608.1	339_MCAT|WP_003657195.1	340_MCAT|WP_003657195.1	46P47B1|WP_003657195.1	489_MCAT|WP_003657195.1	611_MCAT|WP_003657195.1	613_MCAT|WP_003657195.1	7169|WP_003657195.1
W1252	1	1	1	1	1	1	1	1	1	1	1	1	1	1	1	1	1	1	1	1	1	1	1	1	1	1	1	1	1	1	1	1	1	1	101P30B1|WP_003657196.1	103P14B1|WP_003657196.1	12P80B1|WP_003657196.1	157_rep1_MCAT|WP_003668353.1	157_rep2_MCAT|WP_003668353.1	25240|WP_003657196.1	304_MCAT|WP_049235609.1	324_MCAT|WP_049235609.1	339_MCAT|WP_003657196.1	340_MCAT|WP_003657196.1	46P47B1|WP_003657196.1	489_MCAT|WP_003657196.1	611_MCAT|WP_003668353.1	613_MCAT|WP_003668353.1	7169|WP_003657196.1
W1253	1	1	1	1	1	1	1	1	1	1	1	1	1	1	1	1	1	1	1	1	1	1	1	1	1	1	1	1	1	1	1	1	1	1	101P30B1|WP_003657198.1	103P14B1|WP_003657198.1	12P80B1|WP_003657198.1	157_rep1_MCAT|WP_003657198.1	157_rep2_MCAT|WP_003657198.1	25240|WP_003657198.1	304_MCAT|WP_049235610.1	324_MCAT|WP_049235610.1	339_MCAT|WP_003657198.1	340_MCAT|WP_003657198.1	46P47B1|WP_003664010.1	489_MCAT|WP_003657198.1	611_MCAT|WP_003657198.1	613_MCAT|WP_003657198.1	7169|WP_003657198.1
W1254	1	1	1	1	1	1	1	1	1	1	1	1	1	1	1	1	1	1	1	1	1	1	1	1	1	1	1	1	1	1	1	1	1	1	101P30B1|WP_003657205.1	103P14B1|WP_003657205.1	12P80B1|WP_003664793.1	157_rep1_MCAT|WP_003660407.1	157_rep2_MCAT|WP_003660407.1	25240|WP_003660407.1	304_MCAT|WP_049235614.1	324_MCAT|WP_049235614.1	339_MCAT|WP_049156748.1	340_MCAT|WP_049156748.1	46P47B1|WP_036331958.1	489_MCAT|WP_003660407.1	611_MCAT|WP_003660407.1	613_MCAT|WP_003660407.1	7169|WP_003660407.1
W1255	1	1	1	1	1	1	1	1	1	1	1	1	1	1	1	1	1	1	1	1	1	1	1	1	1	1	1	1	1	1	1	1	1	1	101P30B1|WP_003657210.1	103P14B1|WP_003657210.1	12P80B1|WP_003664791.1	157_rep1_MCAT|WP_003657210.1	157_rep2_MCAT|WP_003657210.1	25240|WP_003657210.1	304_MCAT|WP_049235615.1	324_MCAT|WP_049235615.1	339_MCAT|WP_003657210.1	340_MCAT|WP_003657210.1	46P47B1|WP_003657210.1	489_MCAT|WP_049166911.1	611_MCAT|WP_003657210.1	613_MCAT|WP_003657210.1	7169|WP_003657210.1
W1256	1	1	1	1	1	1	1	1	1	1	1	1	1	1	1	1	1	1	1	1	1	1	1	1	1	1	1	1	1	1	1	1	1	1	101P30B1|WP_003657212.1	103P14B1|WP_003657212.1	12P80B1|WP_003664789.1	157_rep1_MCAT|WP_003671881.1	157_rep2_MCAT|WP_003671881.1	25240|WP_038518889.1	304_MCAT|WP_049235616.1	324_MCAT|WP_049235616.1	339_MCAT|WP_049156752.1	340_MCAT|WP_049156752.1	46P47B1|WP_003664001.1	489_MCAT|WP_049166912.1	611_MCAT|WP_003671881.1	613_MCAT|WP_003671881.1	7169|WP_003660409.1
W1257	1	1	1	1	1	1	1	1	1	1	1	1	1	1	1	1	1	1	1	1	1	1	1	1	1	1	1	1	1	1	1	1	1	1	101P30B1|WP_003657213.1	103P14B1|WP_003657213.1	12P80B1|WP_003664787.1	157_rep1_MCAT|WP_003660410.1	157_rep2_MCAT|WP_003660410.1	25240|WP_038518893.1	304_MCAT|WP_049235617.1	324_MCAT|WP_049235617.1	339_MCAT|WP_049156755.1	340_MCAT|WP_049156755.1	46P47B1|WP_003663999.1	489_MCAT|WP_003664787.1	611_MCAT|WP_003660410.1	613_MCAT|WP_003660410.1	7169|WP_003660410.1
W1258	1	1	1	1	1	1	1	1	1	1	1	1	1	1	1	1	1	1	1	1	1	1	1	1	1	1	1	1	1	1	1	1	1	1	101P30B1|WP_003657215.1	103P14B1|WP_003657215.1	12P80B1|WP_003664785.1	157_rep1_MCAT|WP_003668783.1	157_rep2_MCAT|WP_003668783.1	25240|WP_003664785.1	304_MCAT|WP_049235618.1	324_MCAT|WP_049235618.1	339_MCAT|WP_003660411.1	340_MCAT|WP_003660411.1	46P47B1|WP_003663997.1	489_MCAT|WP_049166913.1	611_MCAT|WP_003668783.1	613_MCAT|WP_003668783.1	7169|WP_003660411.1
W1259	1	1	1	1	1	1	1	1	1	1	1	1	1	1	1	1	1	1	1	1	1	1	1	1	1	1	1	1	1	1	1	1	1	1	101P30B1|WP_003657217.1	103P14B1|WP_003657217.1	12P80B1|WP_003657217.1	157_rep1_MCAT|WP_003672599.1	157_rep2_MCAT|WP_003672599.1	25240|WP_003657217.1	304_MCAT|WP_049235619.1	324_MCAT|WP_049235619.1	339_MCAT|WP_003657217.1	340_MCAT|WP_003657217.1	46P47B1|WP_003657217.1	489_MCAT|WP_003657217.1	611_MCAT|WP_003672599.1	613_MCAT|WP_003672599.1	7169|WP_003657217.1
W1260	1	1	1	1	1	1	1	1	1	1	1	1	1	1	1	1	1	1	1	1	1	1	1	1	1	1	1	1	1	1	1	1	1	1	101P30B1|WP_003657219.1	103P14B1|WP_003657219.1	12P80B1|WP_003657219.1	157_rep1_MCAT|WP_003657219.1	157_rep2_MCAT|WP_003657219.1	25240|WP_003657219.1	304_MCAT|WP_049235620.1	324_MCAT|WP_049235620.1	339_MCAT|WP_003657219.1	340_MCAT|WP_003657219.1	46P47B1|WP_003657219.1	489_MCAT|WP_003657219.1	611_MCAT|WP_003657219.1	613_MCAT|WP_003657219.1	7169|WP_003657219.1
W1261	1	1	1	1	1	1	1	1	1	1	1	1	1	1	1	1	1	1	1	1	1	1	1	1	1	1	1	1	1	1	1	1	1	1	101P30B1|WP_003657220.1	103P14B1|WP_003657220.1	12P80B1|WP_003664782.1	157_rep1_MCAT|WP_003671882.1	157_rep2_MCAT|WP_003671882.1	25240|WP_003660414.1	304_MCAT|WP_049235621.1	324_MCAT|WP_049235621.1	339_MCAT|WP_003663994.1	340_MCAT|WP_003663994.1	46P47B1|WP_003663994.1	489_MCAT|WP_003671882.1	611_MCAT|WP_003671882.1	613_MCAT|WP_003671882.1	7169|WP_003660414.1
W1262	1	1	1	1	1	1	1	1	1	1	1	1	1	1	1	1	1	1	1	1	1	1	1	1	1	1	1	1	1	1	1	1	1	1	101P30B1|WP_003657222.1	103P14B1|WP_003657222.1	12P80B1|WP_003664780.1	157_rep1_MCAT|WP_003657222.1	157_rep2_MCAT|WP_003657222.1	25240|WP_003657222.1	304_MCAT|WP_049235622.1	324_MCAT|WP_049235622.1	339_MCAT|WP_003657222.1	340_MCAT|WP_003657222.1	46P47B1|WP_003657222.1	489_MCAT|WP_003657222.1	611_MCAT|WP_003657222.1	613_MCAT|WP_003657222.1	7169|WP_003657222.1
W1263	1	1	1	1	1	1	1	1	1	1	1	1	1	1	1	1	1	1	1	1	1	1	1	1	1	1	1	1	1	1	1	1	1	1	101P30B1|WP_003657231.1	103P14B1|WP_003657231.1	12P80B1|WP_003657231.1	157_rep1_MCAT|WP_003657231.1	157_rep2_MCAT|WP_003657231.1	25240|WP_003657231.1	304_MCAT|WP_049235623.1	324_MCAT|WP_049235623.1	339_MCAT|WP_049156759.1	340_MCAT|WP_049156759.1	46P47B1|WP_003657231.1	489_MCAT|WP_003657231.1	611_MCAT|WP_003657231.1	613_MCAT|WP_003657231.1	7169|WP_003657231.1
W1264	1	1	1	1	1	1	1	1	1	1	1	1	1	1	1	1	1	1	1	1	1	1	1	1	1	1	1	1	1	1	1	1	1	1	101P30B1|WP_003657232.1	103P14B1|WP_003657232.1	12P80B1|WP_003657232.1	157_rep1_MCAT|WP_003657232.1	157_rep2_MCAT|WP_003657232.1	25240|WP_003657232.1	304_MCAT|WP_049235628.1	324_MCAT|WP_049235628.1	339_MCAT|WP_003657232.1	340_MCAT|WP_003657232.1	46P47B1|WP_003657232.1	489_MCAT|WP_003657232.1	611_MCAT|WP_003657232.1	613_MCAT|WP_003657232.1	7169|WP_003657232.1
W1265	1	1	1	1	1	1	1	1	1	1	1	1	1	1	1	1	1	1	1	1	1	1	1	1	1	1	1	1	1	1	1	1	1	1	101P30B1|WP_003657235.1	103P14B1|WP_003657235.1	12P80B1|WP_003664773.1	157_rep1_MCAT|WP_003657235.1	157_rep2_MCAT|WP_003657235.1	25240|WP_003657235.1	304_MCAT|WP_049235629.1	324_MCAT|WP_049235629.1	339_MCAT|WP_003657235.1	340_MCAT|WP_003657235.1	46P47B1|WP_003657235.1	489_MCAT|WP_003657235.1	611_MCAT|WP_003657235.1	613_MCAT|WP_003657235.1	7169|WP_003657235.1
W1266	1	1	1	1	1	1	1	1	1	1	1	1	1	1	1	1	1	1	1	1	1	1	1	1	1	1	1	1	1	1	1	1	1	1	101P30B1|WP_003657237.1	103P14B1|WP_003657237.1	12P80B1|WP_003664770.1	157_rep1_MCAT|WP_003660419.1	157_rep2_MCAT|WP_003660419.1	25240|WP_003657237.1	304_MCAT|WP_049235630.1	324_MCAT|WP_049235630.1	339_MCAT|WP_013108254.1	340_MCAT|WP_013108254.1	46P47B1|WP_003663990.1	489_MCAT|WP_003660419.1	611_MCAT|WP_003660419.1	613_MCAT|WP_003660419.1	7169|WP_003660419.1
W1267	1	1	1	1	1	1	1	1	1	1	1	1	1	1	1	1	1	1	1	1	1	1	1	1	1	1	1	1	1	1	1	1	1	1	101P30B1|WP_003657239.1	103P14B1|WP_003657239.1	12P80B1|WP_003657239.1	157_rep1_MCAT|WP_003657239.1	157_rep2_MCAT|WP_003657239.1	25240|WP_038518903.1	304_MCAT|WP_049235631.1	324_MCAT|WP_049235631.1	339_MCAT|WP_003657239.1	340_MCAT|WP_003657239.1	46P47B1|WP_003657239.1	489_MCAT|WP_003660420.1	611_MCAT|WP_049158029.1	613_MCAT|WP_049158029.1	7169|WP_003660420.1
W1268	1	1	1	1	1	1	1	1	1	1	1	1	1	1	1	1	1	1	1	1	1	1	1	1	1	1	1	1	1	1	1	1	1	1	101P30B1|WP_003657241.1	103P14B1|WP_003657241.1	12P80B1|WP_003661356.1	157_rep1_MCAT|WP_003657241.1	157_rep2_MCAT|WP_003657241.1	25240|WP_003657241.1	304_MCAT|WP_049235632.1	324_MCAT|WP_049235632.1	339_MCAT|WP_003657241.1	340_MCAT|WP_003657241.1	46P47B1|WP_003657241.1	489_MCAT|WP_003657241.1	611_MCAT|WP_003657241.1	613_MCAT|WP_003657241.1	7169|WP_003657241.1
W1269	1	1	1	1	1	1	1	1	1	1	1	1	1	1	1	1	1	1	1	1	1	1	1	1	1	1	1	1	1	1	1	1	1	1	101P30B1|WP_003657249.1	103P14B1|WP_003657249.1	12P80B1|WP_003657249.1	157_rep1_MCAT|WP_003657249.1	157_rep2_MCAT|WP_003657249.1	25240|WP_003657249.1	304_MCAT|WP_049235636.1	324_MCAT|WP_049235636.1	339_MCAT|WP_049156762.1	340_MCAT|WP_049156762.1	46P47B1|WP_003657249.1	489_MCAT|WP_003657249.1	611_MCAT|WP_003657249.1	613_MCAT|WP_003657249.1	7169|WP_003657249.1
W1270	1	1	1	1	1	1	1	1	1	1	1	1	1	1	1	1	1	1	1	1	1	1	1	1	1	1	1	1	1	1	1	1	1	1	101P30B1|WP_003657252.1	103P14B1|WP_003657252.1	12P80B1|WP_003664766.1	157_rep1_MCAT|WP_049148476.1	157_rep2_MCAT|WP_049148476.1	25240|WP_038518906.1	304_MCAT|WP_049235638.1	324_MCAT|WP_049235638.1	339_MCAT|WP_003668347.1	340_MCAT|WP_003668347.1	46P47B1|WP_003663462.1	489_MCAT|WP_003668347.1	611_MCAT|WP_049148476.1	613_MCAT|WP_049148476.1	7169|WP_003660425.1
W1271	1	1	1	1	1	1	1	1	1	1	1	1	1	1	1	1	1	1	1	1	1	1	1	1	1	1	1	1	1	1	1	1	1	1	101P30B1|WP_003657254.1	103P14B1|WP_003657254.1	12P80B1|WP_003657254.1	157_rep1_MCAT|WP_049148478.1	157_rep2_MCAT|WP_049148478.1	25240|WP_038518909.1	304_MCAT|WP_049235639.1	324_MCAT|WP_049235639.1	339_MCAT|WP_003657254.1	340_MCAT|WP_003657254.1	46P47B1|WP_003657254.1	489_MCAT|WP_049166914.1	611_MCAT|WP_049148478.1	613_MCAT|WP_049148478.1	7169|WP_003657254.1
W1272	1	1	1	1	1	1	1	1	1	1	1	1	1	1	1	1	1	1	1	1	1	1	1	1	1	1	1	1	1	1	1	1	1	1	101P30B1|WP_003657256.1	103P14B1|WP_003657256.1	12P80B1|WP_003664765.1	157_rep1_MCAT|WP_003657256.1	157_rep2_MCAT|WP_003657256.1	25240|WP_003657256.1	304_MCAT|WP_049235640.1	324_MCAT|WP_049235640.1	339_MCAT|WP_003657256.1	340_MCAT|WP_003657256.1	46P47B1|WP_003657256.1	489_MCAT|WP_049166915.1	611_MCAT|WP_003657256.1	613_MCAT|WP_003657256.1	7169|WP_003657256.1
W1273	1	1	1	1	1	1	1	1	1	1	1	1	1	1	1	1	1	1	1	1	1	1	1	1	1	1	1	1	1	1	1	1	1	1	101P30B1|WP_003657258.1	103P14B1|WP_003657258.1	12P80B1|WP_003665005.1	157_rep1_MCAT|WP_013108248.1	157_rep2_MCAT|WP_013108248.1	25240|WP_013108248.1	304_MCAT|WP_049235646.1	324_MCAT|WP_049235646.1	339_MCAT|WP_013108248.1	340_MCAT|WP_013108248.1	46P47B1|WP_013108248.1	489_MCAT|WP_049166917.1	611_MCAT|WP_013108248.1	613_MCAT|WP_013108248.1	7169|WP_036336288.1
W1274	1	1	1	1	1	1	1	1	1	1	1	1	1	1	1	1	1	1	1	1	1	1	1	1	1	1	1	1	1	1	1	1	1	1	101P30B1|WP_003657259.1	103P14B1|WP_003657259.1	12P80B1|WP_003665004.1	157_rep1_MCAT|WP_049148481.1	157_rep2_MCAT|WP_049148481.1	25240|WP_003665004.1	304_MCAT|WP_049235647.1	324_MCAT|WP_049235647.1	339_MCAT|WP_003673413.1	340_MCAT|WP_003673413.1	46P47B1|WP_003663457.1	489_MCAT|WP_003665004.1	611_MCAT|WP_049148481.1	613_MCAT|WP_049148481.1	7169|WP_003660428.1
W1275	1	1	1	1	1	1	1	1	1	1	1	1	1	1	1	1	1	1	1	1	1	1	1	1	1	1	1	1	1	1	1	1	1	1	101P30B1|WP_003657260.1	103P14B1|WP_003657260.1	12P80B1|WP_003660429.1	157_rep1_MCAT|WP_042510502.1	157_rep2_MCAT|WP_042510502.1	25240|WP_003660429.1	304_MCAT|WP_049235648.1	324_MCAT|WP_049235648.1	339_MCAT|WP_049156768.1	340_MCAT|WP_049156768.1	46P47B1|WP_003663456.1	489_MCAT|WP_049166918.1	611_MCAT|WP_042510502.1	613_MCAT|WP_042510502.1	7169|WP_003660429.1
W1276	1	1	1	1	1	1	1	1	1	1	1	1	1	1	1	1	1	1	1	1	1	1	1	1	1	1	1	1	1	1	1	1	1	1	101P30B1|WP_003657268.1	103P14B1|WP_003657268.1	12P80B1|WP_003657268.1	157_rep1_MCAT|WP_003657268.1	157_rep2_MCAT|WP_003657268.1	25240|WP_003657268.1	304_MCAT|WP_049235662.1	324_MCAT|WP_049235662.1	339_MCAT|WP_049156775.1	340_MCAT|WP_049156775.1	46P47B1|WP_003657268.1	489_MCAT|WP_003657268.1	611_MCAT|WP_003657268.1	613_MCAT|WP_003657268.1	7169|WP_003657268.1
W1277	1	1	1	1	1	1	1	1	1	1	1	1	1	1	1	1	1	1	1	1	1	1	1	1	1	1	1	1	1	1	1	1	1	1	101P30B1|WP_003657270.1	103P14B1|WP_003657270.1	12P80B1|WP_003663452.1	157_rep1_MCAT|WP_003657270.1	157_rep2_MCAT|WP_003657270.1	25240|WP_003657270.1	304_MCAT|WP_049235663.1	324_MCAT|WP_049235663.1	339_MCAT|WP_003657270.1	340_MCAT|WP_003657270.1	46P47B1|WP_003663452.1	489_MCAT|WP_003657270.1	611_MCAT|WP_003657270.1	613_MCAT|WP_003657270.1	7169|WP_003657270.1
W1278	1	1	1	1	1	1	1	1	1	1	1	1	1	1	1	1	1	1	1	1	1	1	1	1	1	1	1	1	1	1	1	1	1	1	101P30B1|WP_003657281.1	103P14B1|WP_003657281.1	12P80B1|WP_003664982.1	157_rep1_MCAT|WP_049148487.1	157_rep2_MCAT|WP_049148487.1	25240|WP_038518926.1	304_MCAT|WP_049235664.1	324_MCAT|WP_049235664.1	339_MCAT|WP_049156778.1	340_MCAT|WP_049156778.1	46P47B1|WP_003662905.1	489_MCAT|WP_049148487.1	611_MCAT|WP_049148487.1	613_MCAT|WP_049148487.1	7169|WP_003660442.1
W1279	1	1	1	1	1	1	1	1	1	1	1	1	1	1	1	1	1	1	1	1	1	1	1	1	1	1	1	1	1	1	1	1	1	1	101P30B1|WP_003657282.1	103P14B1|WP_003661534.1	12P80B1|WP_003664979.1	157_rep1_MCAT|WP_049148489.1	157_rep2_MCAT|WP_049148489.1	25240|WP_038518932.1	304_MCAT|WP_049235665.1	324_MCAT|WP_049235665.1	339_MCAT|WP_049148489.1	340_MCAT|WP_049148489.1	46P47B1|WP_003661534.1	489_MCAT|WP_003661534.1	611_MCAT|WP_049148489.1	613_MCAT|WP_049148489.1	7169|WP_036345109.1
W1280	1	1	1	1	1	1	1	1	1	1	1	1	1	1	1	1	1	1	1	1	1	1	1	1	1	1	1	1	1	1	1	1	1	1	101P30B1|WP_003657283.1	103P14B1|WP_003657283.1	12P80B1|WP_003662901.1	157_rep1_MCAT|WP_003662901.1	157_rep2_MCAT|WP_003662901.1	25240|WP_003657283.1	304_MCAT|WP_049235666.1	324_MCAT|WP_049235666.1	339_MCAT|WP_003662901.1	340_MCAT|WP_003662901.1	46P47B1|WP_003662901.1	489_MCAT|WP_003662901.1	611_MCAT|WP_003662901.1	613_MCAT|WP_003662901.1	7169|WP_003657283.1
W1281	1	1	1	1	1	1	1	1	1	1	1	1	1	1	1	1	1	1	1	1	1	1	1	1	1	1	1	1	1	1	1	1	1	1	101P30B1|WP_003657284.1	103P14B1|WP_003657284.1	12P80B1|WP_003657284.1	157_rep1_MCAT|WP_003662899.1	157_rep2_MCAT|WP_003662899.1	25240|WP_003662899.1	304_MCAT|WP_049235667.1	324_MCAT|WP_049235667.1	339_MCAT|WP_049156781.1	340_MCAT|WP_049156781.1	46P47B1|WP_003662899.1	489_MCAT|WP_003657284.1	611_MCAT|WP_003662899.1	613_MCAT|WP_003662899.1	7169|WP_003657284.1
W1282	1	1	1	1	1	1	1	1	1	1	1	1	1	1	1	1	1	1	1	1	1	1	1	1	1	1	1	1	1	1	1	1	1	1	101P30B1|WP_003657285.1	103P14B1|WP_003660448.1	12P80B1|WP_003657285.1	157_rep1_MCAT|WP_003657285.1	157_rep2_MCAT|WP_003657285.1	25240|WP_003657285.1	304_MCAT|WP_049235668.1	324_MCAT|WP_049235668.1	339_MCAT|WP_003660448.1	340_MCAT|WP_003660448.1	46P47B1|WP_003657285.1	489_MCAT|WP_003657285.1	611_MCAT|WP_003657285.1	613_MCAT|WP_003657285.1	7169|WP_003660448.1
W1283	1	1	1	1	1	1	1	1	1	1	1	1	1	1	1	1	1	1	1	1	1	1	1	1	1	1	1	1	1	1	1	1	1	1	101P30B1|WP_003657286.1	103P14B1|WP_003657286.1	12P80B1|WP_003662897.1	157_rep1_MCAT|WP_003660450.1	157_rep2_MCAT|WP_003660450.1	25240|WP_038518937.1	304_MCAT|WP_049235669.1	324_MCAT|WP_049235669.1	339_MCAT|WP_049156782.1	340_MCAT|WP_049156782.1	46P47B1|WP_003662897.1	489_MCAT|WP_049166922.1	611_MCAT|WP_036335835.1	613_MCAT|WP_036335835.1	7169|WP_003660450.1
W1284	1	1	1	1	1	1	1	1	1	1	1	1	1	1	1	1	1	1	1	1	1	1	1	1	1	1	1	1	1	1	1	1	1	1	101P30B1|WP_003657297.1	103P14B1|WP_003657297.1	12P80B1|WP_003664975.1	157_rep1_MCAT|WP_003657297.1	157_rep2_MCAT|WP_003657297.1	25240|WP_003657297.1	304_MCAT|WP_049237199.1	324_MCAT|WP_049237199.1	339_MCAT|WP_003664975.1	340_MCAT|WP_003664975.1	46P47B1|WP_003657297.1	489_MCAT|WP_003657297.1	611_MCAT|WP_003657297.1	613_MCAT|WP_003657297.1	7169|WP_003657297.1
W1285	1	1	1	1	1	1	1	1	1	1	1	1	1	1	1	1	1	1	1	1	1	1	1	1	1	1	1	1	1	1	1	1	1	1	101P30B1|WP_003657298.1	103P14B1|WP_003657298.1	12P80B1|WP_003664973.1	157_rep1_MCAT|WP_003660457.1	157_rep2_MCAT|WP_003660457.1	25240|WP_038518944.1	304_MCAT|WP_049237201.1	324_MCAT|WP_049237201.1	339_MCAT|WP_049155598.1	340_MCAT|WP_049155598.1	46P47B1|WP_003657298.1	489_MCAT|WP_049166791.1	611_MCAT|WP_003660457.1	613_MCAT|WP_003660457.1	7169|WP_003660457.1
W1286	1	1	1	1	1	1	1	1	1	1	1	1	1	1	1	1	1	1	1	1	1	1	1	1	1	1	1	1	1	1	1	1	1	1	101P30B1|WP_003657301.1	103P14B1|WP_003657301.1	12P80B1|WP_003664970.1	157_rep1_MCAT|WP_003657301.1	157_rep2_MCAT|WP_003657301.1	25240|WP_003664970.1	304_MCAT|WP_049237203.1	324_MCAT|WP_049237203.1	339_MCAT|WP_003657301.1	340_MCAT|WP_003657301.1	46P47B1|WP_003657301.1	489_MCAT|WP_003657301.1	611_MCAT|WP_003657301.1	613_MCAT|WP_003657301.1	7169|WP_003657301.1
W1287	1	1	1	1	1	1	1	1	1	1	1	1	1	1	1	1	1	1	1	1	1	1	1	1	1	1	1	1	1	1	1	1	1	1	101P30B1|WP_003657305.1	103P14B1|WP_003657305.1	12P80B1|WP_003660461.1	157_rep1_MCAT|WP_003660461.1	157_rep2_MCAT|WP_003660461.1	25240|WP_038518947.1	304_MCAT|WP_049237205.1	324_MCAT|WP_049237205.1	339_MCAT|WP_049155594.1	340_MCAT|WP_049155594.1	46P47B1|WP_003662894.1	489_MCAT|WP_003660461.1	611_MCAT|WP_003657305.1	613_MCAT|WP_003657305.1	7169|WP_003660461.1
W1288	1	1	1	1	1	1	1	1	1	1	1	1	1	1	1	1	1	1	1	1	1	1	1	1	1	1	1	1	1	1	1	1	1	1	101P30B1|WP_003657306.1	103P14B1|WP_003657306.1	12P80B1|WP_003660464.1	157_rep1_MCAT|WP_049148496.1	157_rep2_MCAT|WP_049148496.1	25240|WP_013108233.1	304_MCAT|WP_049237208.1	324_MCAT|WP_049237208.1	339_MCAT|WP_003657306.1	340_MCAT|WP_003657306.1	46P47B1|WP_003657306.1	489_MCAT|WP_003657306.1	611_MCAT|WP_049148496.1	613_MCAT|WP_049239647.1	7169|WP_003660464.1
W1289	1	1	1	1	1	1	1	1	1	1	1	1	1	1	1	1	1	1	1	1	1	1	1	1	1	1	1	1	1	1	1	1	1	1	101P30B1|WP_003657307.1	103P14B1|WP_003657307.1	12P80B1|WP_003664968.1	157_rep1_MCAT|WP_049148498.1	157_rep2_MCAT|WP_049148498.1	25240|WP_038518950.1	304_MCAT|WP_049237209.1	324_MCAT|WP_049237209.1	339_MCAT|WP_003657307.1	340_MCAT|WP_003657307.1	46P47B1|WP_003662892.1	489_MCAT|WP_049166792.1	611_MCAT|WP_049148498.1	613_MCAT|WP_049148498.1	7169|WP_003660467.1
W1290	1	1	1	1	1	1	1	1	1	1	1	1	1	1	1	1	1	1	1	1	1	1	1	1	1	1	1	1	1	1	1	1	1	1	101P30B1|WP_003657308.1	103P14B1|WP_003657308.1	12P80B1|WP_003657308.1	157_rep1_MCAT|WP_013108231.1	157_rep2_MCAT|WP_013108231.1	25240|WP_013108231.1	304_MCAT|WP_049237211.1	324_MCAT|WP_049237211.1	339_MCAT|WP_003657308.1	340_MCAT|WP_003657308.1	46P47B1|WP_003657308.1	489_MCAT|WP_013108231.1	611_MCAT|WP_013108231.1	613_MCAT|WP_013108231.1	7169|WP_003657308.1
W1291	1	1	1	1	1	1	1	1	1	1	1	1	1	1	1	1	1	1	1	1	1	1	1	1	1	1	1	1	1	1	1	1	1	1	101P30B1|WP_003657309.1	103P14B1|WP_003657309.1	12P80B1|WP_003664966.1	157_rep1_MCAT|WP_003657309.1	157_rep2_MCAT|WP_003657309.1	25240|WP_003657309.1	304_MCAT|WP_049237212.1	324_MCAT|WP_049237212.1	339_MCAT|WP_003657309.1	340_MCAT|WP_003657309.1	46P47B1|WP_003657309.1	489_MCAT|WP_003657309.1	611_MCAT|WP_003657309.1	613_MCAT|WP_003657309.1	7169|WP_003657309.1
W1292	1	1	1	1	1	1	1	1	1	1	1	1	1	1	1	1	1	1	1	1	1	1	1	1	1	1	1	1	1	1	1	1	1	1	101P30B1|WP_003657310.1	103P14B1|WP_003657310.1	12P80B1|WP_003657310.1	157_rep1_MCAT|WP_003657310.1	157_rep2_MCAT|WP_003657310.1	25240|WP_003657310.1	304_MCAT|WP_049237214.1	324_MCAT|WP_049237214.1	339_MCAT|WP_003657310.1	340_MCAT|WP_003657310.1	46P47B1|WP_003657310.1	489_MCAT|WP_003657310.1	611_MCAT|WP_003657310.1	613_MCAT|WP_003657310.1	7169|WP_003657310.1
W1293	1	1	1	1	1	1	1	1	1	1	1	1	1	1	1	1	1	1	1	1	1	1	1	1	1	1	1	1	1	1	1	1	1	1	101P30B1|WP_003657311.1	103P14B1|WP_003657311.1	12P80B1|WP_003662890.1	157_rep1_MCAT|WP_003657311.1	157_rep2_MCAT|WP_003657311.1	25240|WP_003657311.1	304_MCAT|WP_049237764.1	324_MCAT|WP_049237764.1	339_MCAT|WP_003657311.1	340_MCAT|WP_003657311.1	46P47B1|WP_003662890.1	489_MCAT|WP_003657311.1	611_MCAT|WP_003657311.1	613_MCAT|WP_003657311.1	7169|WP_003657311.1
W1294	1	1	1	1	1	1	1	1	1	1	1	1	1	1	1	1	1	1	1	1	1	1	1	1	1	1	1	1	1	1	1	1	1	1	101P30B1|WP_003657312.1	103P14B1|WP_003657312.1	12P80B1|WP_003657312.1	157_rep1_MCAT|WP_003657312.1	157_rep2_MCAT|WP_003657312.1	25240|WP_003657312.1	304_MCAT|WP_049237763.1	324_MCAT|WP_049237763.1	339_MCAT|WP_003657312.1	340_MCAT|WP_003657312.1	46P47B1|WP_003657312.1	489_MCAT|WP_003657312.1	611_MCAT|WP_003657312.1	613_MCAT|WP_003657312.1	7169|WP_003657312.1
W1295	1	1	1	1	1	1	1	1	1	1	1	1	1	1	1	1	1	1	1	1	1	1	1	1	1	1	1	1	1	1	1	1	1	1	101P30B1|WP_003657318.1	103P14B1|WP_003657318.1	12P80B1|WP_003657318.1	157_rep1_MCAT|WP_003657318.1	157_rep2_MCAT|WP_003657318.1	25240|WP_003657318.1	304_MCAT|WP_049237760.1	324_MCAT|WP_049237760.1	339_MCAT|WP_003657318.1	340_MCAT|WP_003657318.1	46P47B1|WP_003657318.1	489_MCAT|WP_003657318.1	611_MCAT|WP_003657318.1	613_MCAT|WP_003657318.1	7169|WP_003657318.1
W1296	1	1	1	1	1	1	1	1	1	1	1	1	1	1	1	1	1	1	1	1	1	1	1	1	1	1	1	1	1	1	1	1	1	1	101P30B1|WP_003657327.1	103P14B1|WP_003657327.1	12P80B1|WP_003664957.1	157_rep1_MCAT|WP_003657327.1	157_rep2_MCAT|WP_003657327.1	25240|WP_038518955.1	304_MCAT|WP_049237757.1	324_MCAT|WP_049237757.1	339_MCAT|WP_003657327.1	340_MCAT|WP_003657327.1	46P47B1|WP_003662877.1	489_MCAT|WP_003660475.1	611_MCAT|WP_003657327.1	613_MCAT|WP_003657327.1	7169|WP_003660475.1
W1297	1	1	1	1	1	1	1	1	1	1	1	1	1	1	1	1	1	1	1	1	1	1	1	1	1	1	1	1	1	1	1	1	1	1	101P30B1|WP_003657331.1	103P14B1|WP_003661523.1	12P80B1|WP_003661523.1	157_rep1_MCAT|WP_049148508.1	157_rep2_MCAT|WP_049148508.1	25240|WP_038518958.1	304_MCAT|WP_049237769.1	324_MCAT|WP_049237769.1	339_MCAT|WP_003661523.1	340_MCAT|WP_003661523.1	46P47B1|WP_003661523.1	489_MCAT|WP_003661523.1	611_MCAT|WP_049148508.1	613_MCAT|WP_049148508.1	7169|WP_003660478.1
W1298	1	1	1	1	1	1	1	1	1	1	1	1	1	1	1	1	1	1	1	1	1	1	1	1	1	1	1	1	1	1	1	1	1	1	101P30B1|WP_003657335.1	103P14B1|WP_003657335.1	12P80B1|WP_003664955.1	157_rep1_MCAT|WP_003657335.1	157_rep2_MCAT|WP_003657335.1	25240|WP_038518962.1	304_MCAT|WP_049237756.1	324_MCAT|WP_049237756.1	339_MCAT|WP_003657335.1	340_MCAT|WP_003657335.1	46P47B1|WP_003657335.1	489_MCAT|WP_003657335.1	611_MCAT|WP_003657335.1	613_MCAT|WP_003657335.1	7169|WP_003657335.1
W1299	1	1	1	1	1	1	1	1	1	1	1	1	1	1	1	1	1	1	1	1	1	1	1	1	1	1	1	1	1	1	1	1	1	1	101P30B1|WP_003657343.1	103P14B1|WP_003657343.1	12P80B1|WP_003657343.1	157_rep1_MCAT|WP_003657343.1	157_rep2_MCAT|WP_003657343.1	25240|WP_003657343.1	304_MCAT|WP_049237754.1	324_MCAT|WP_049237754.1	339_MCAT|WP_003657343.1	340_MCAT|WP_003657343.1	46P47B1|WP_003657343.1	489_MCAT|WP_003657343.1	611_MCAT|WP_003657343.1	613_MCAT|WP_003657343.1	7169|WP_003657343.1
W1300	1	1	1	1	1	1	1	1	1	1	1	1	1	1	1	1	1	1	1	1	1	1	1	1	1	1	1	1	1	1	1	1	1	1	101P30B1|WP_003657344.1	103P14B1|WP_003657344.1	12P80B1|WP_003660484.1	157_rep1_MCAT|WP_003660484.1	157_rep2_MCAT|WP_003660484.1	25240|WP_003660484.1	304_MCAT|WP_049237753.1	324_MCAT|WP_049237753.1	339_MCAT|WP_049155589.1	340_MCAT|WP_049155589.1	46P47B1|WP_003660484.1	489_MCAT|WP_003660484.1	611_MCAT|WP_003660484.1	613_MCAT|WP_003660484.1	7169|WP_003660484.1
W1301	1	1	1	1	1	1	1	1	1	1	1	1	1	1	1	1	1	1	1	1	1	1	1	1	1	1	1	1	1	1	1	1	1	1	101P30B1|WP_003657345.1	103P14B1|WP_003657345.1	12P80B1|WP_003657345.1	157_rep1_MCAT|WP_003657345.1	157_rep2_MCAT|WP_003657345.1	25240|WP_003657345.1	304_MCAT|WP_049237752.1	324_MCAT|WP_049237752.1	339_MCAT|WP_003657345.1	340_MCAT|WP_003657345.1	46P47B1|WP_003657345.1	489_MCAT|WP_003657345.1	611_MCAT|WP_003657345.1	613_MCAT|WP_003657345.1	7169|WP_003657345.1
W1302	1	1	1	1	1	1	1	1	1	1	1	1	1	1	1	1	1	1	1	1	1	1	1	1	1	1	1	1	1	1	1	1	1	1	101P30B1|WP_003657348.1	103P14B1|WP_003657348.1	12P80B1|WP_003664952.1	157_rep1_MCAT|WP_003671928.1	157_rep2_MCAT|WP_003671928.1	25240|WP_003660486.1	304_MCAT|WP_049237749.1	324_MCAT|WP_049237749.1	339_MCAT|WP_049155585.1	340_MCAT|WP_049155585.1	46P47B1|WP_003663024.1	489_MCAT|WP_003671928.1	611_MCAT|WP_003671928.1	613_MCAT|WP_003671928.1	7169|WP_003660486.1
W1303	1	1	1	1	1	1	1	1	1	1	1	1	1	1	1	1	1	1	1	1	1	1	1	1	1	1	1	1	1	1	1	1	1	1	101P30B1|WP_003657350.1	103P14B1|WP_003657350.1	12P80B1|WP_003657350.1	157_rep1_MCAT|WP_003657350.1	157_rep2_MCAT|WP_003657350.1	25240|WP_003657350.1	304_MCAT|WP_049237747.1	324_MCAT|WP_049237747.1	339_MCAT|WP_003657350.1	340_MCAT|WP_003657350.1	46P47B1|WP_003657350.1	489_MCAT|WP_003657350.1	611_MCAT|WP_003657350.1	613_MCAT|WP_003657350.1	7169|WP_003657350.1
W1304	1	1	1	1	1	1	1	1	1	1	1	1	1	1	1	1	1	1	1	1	1	1	1	1	1	1	1	1	1	1	1	1	1	1	101P30B1|WP_003657353.1	103P14B1|WP_003657353.1	12P80B1|WP_003657353.1	157_rep1_MCAT|WP_003657353.1	157_rep2_MCAT|WP_003657353.1	25240|WP_003657353.1	304_MCAT|WP_049237743.1	324_MCAT|WP_049237743.1	339_MCAT|WP_003657353.1	340_MCAT|WP_003657353.1	46P47B1|WP_003657353.1	489_MCAT|WP_003657353.1	611_MCAT|WP_003657353.1	613_MCAT|WP_003657353.1	7169|WP_003657353.1
W1305	1	1	1	1	1	1	1	1	1	1	1	1	1	1	1	1	1	1	1	1	1	1	1	1	1	1	1	1	1	1	1	1	1	1	101P30B1|WP_003657354.1	103P14B1|WP_003657354.1	12P80B1|WP_003657354.1	157_rep1_MCAT|WP_003657354.1	157_rep2_MCAT|WP_003657354.1	25240|WP_003657354.1	304_MCAT|WP_049237741.1	324_MCAT|WP_049237741.1	339_MCAT|WP_003657354.1	340_MCAT|WP_003657354.1	46P47B1|WP_003657354.1	489_MCAT|WP_003657354.1	611_MCAT|WP_003657354.1	613_MCAT|WP_003657354.1	7169|WP_003657354.1
W1306	1	1	1	1	1	1	1	1	1	1	1	1	1	1	1	1	1	1	1	1	1	1	1	1	1	1	1	1	1	1	1	1	1	1	101P30B1|WP_003657355.1	103P14B1|WP_003657355.1	12P80B1|WP_003664945.1	157_rep1_MCAT|WP_003664945.1	157_rep2_MCAT|WP_003664945.1	25240|WP_003657355.1	304_MCAT|WP_049237740.1	324_MCAT|WP_049237740.1	339_MCAT|WP_003671936.1	340_MCAT|WP_003671936.1	46P47B1|WP_003663606.1	489_MCAT|WP_003669899.1	611_MCAT|WP_049157896.1	613_MCAT|WP_049157896.1	7169|WP_003660490.1
W1307	1	1	1	1	1	1	1	1	1	1	1	1	1	1	1	1	1	1	1	1	1	1	1	1	1	1	1	1	1	1	1	1	1	1	101P30B1|WP_003657361.1	103P14B1|WP_003657361.1	12P80B1|WP_003664940.1	157_rep1_MCAT|WP_003657361.1	157_rep2_MCAT|WP_003657361.1	25240|WP_003664940.1	304_MCAT|WP_049237734.1	324_MCAT|WP_049237734.1	339_MCAT|WP_003664940.1	340_MCAT|WP_003664940.1	46P47B1|WP_003657361.1	489_MCAT|WP_003664940.1	611_MCAT|WP_003664940.1	613_MCAT|WP_003664940.1	7169|WP_003660496.1
W1308	1	1	1	1	1	1	1	1	1	1	1	1	1	1	1	1	1	1	1	1	1	1	1	1	1	1	1	1	1	1	1	1	1	1	101P30B1|WP_003657385.1	103P14B1|WP_003657385.1	12P80B1|WP_003657385.1	157_rep1_MCAT|WP_003657385.1	157_rep2_MCAT|WP_003657385.1	25240|WP_003657385.1	304_MCAT|WP_049235837.1	324_MCAT|WP_049235837.1	339_MCAT|WP_049155727.1	340_MCAT|WP_049155727.1	46P47B1|WP_003657385.1	489_MCAT|WP_003657385.1	611_MCAT|WP_003657385.1	613_MCAT|WP_003657385.1	7169|WP_003660516.1
W1309	1	1	1	1	1	1	1	1	1	1	1	1	1	1	1	1	1	1	1	1	1	1	1	1	1	1	1	1	1	1	1	1	1	1	101P30B1|WP_003657388.1	103P14B1|WP_003661508.1	12P80B1|WP_003663619.1	157_rep1_MCAT|WP_049148519.1	157_rep2_MCAT|WP_049148519.1	25240|WP_003657388.1	304_MCAT|WP_049235840.1	324_MCAT|WP_049235840.1	339_MCAT|WP_049155724.1	340_MCAT|WP_049155724.1	46P47B1|WP_003663619.1	489_MCAT|WP_049166877.1	611_MCAT|WP_049148519.1	613_MCAT|WP_049148519.1	7169|WP_003660520.1
W1310	1	1	1	1	1	1	1	1	1	1	1	1	1	1	1	1	1	1	1	1	1	1	1	1	1	1	1	1	1	1	1	1	1	1	101P30B1|WP_003657393.1	103P14B1|WP_003657393.1	12P80B1|WP_003660526.1	157_rep1_MCAT|WP_003660526.1	157_rep2_MCAT|WP_003660526.1	25240|WP_003660526.1	304_MCAT|WP_049235842.1	324_MCAT|WP_049235842.1	339_MCAT|WP_003660526.1	340_MCAT|WP_003660526.1	46P47B1|WP_003663624.1	489_MCAT|WP_003660526.1	611_MCAT|WP_003660526.1	613_MCAT|WP_003660526.1	7169|WP_003660526.1
W1311	1	1	1	1	1	1	1	1	1	1	1	1	1	1	1	1	1	1	1	1	1	1	1	1	1	1	1	1	1	1	1	1	1	1	101P30B1|WP_003657396.1	103P14B1|WP_003657396.1	12P80B1|WP_003664921.1	157_rep1_MCAT|WP_003657396.1	157_rep2_MCAT|WP_003657396.1	25240|WP_003657396.1	304_MCAT|WP_049235844.1	324_MCAT|WP_049235844.1	339_MCAT|WP_003657396.1	340_MCAT|WP_003657396.1	46P47B1|WP_003657396.1	489_MCAT|WP_003657396.1	611_MCAT|WP_003657396.1	613_MCAT|WP_003657396.1	7169|WP_003657396.1
W1312	1	1	1	1	1	1	1	1	1	1	1	1	1	1	1	1	1	1	1	1	1	1	1	1	1	1	1	1	1	1	1	1	1	1	101P30B1|WP_003657397.1	103P14B1|WP_003657397.1	12P80B1|WP_003657397.1	157_rep1_MCAT|WP_003657397.1	157_rep2_MCAT|WP_003657397.1	25240|WP_003657397.1	304_MCAT|WP_049235845.1	324_MCAT|WP_049235845.1	339_MCAT|WP_003657397.1	340_MCAT|WP_003657397.1	46P47B1|WP_003657397.1	489_MCAT|WP_003657397.1	611_MCAT|WP_003657397.1	613_MCAT|WP_003657397.1	7169|WP_003657397.1
W1313	1	1	1	1	1	1	1	1	1	1	1	1	1	1	1	1	1	1	1	1	1	1	1	1	1	1	1	1	1	1	1	1	1	1	101P30B1|WP_003657411.1	103P14B1|WP_003662517.1	12P80B1|WP_003657411.1	157_rep1_MCAT|WP_003657411.1	157_rep2_MCAT|WP_003657411.1	25240|WP_003657411.1	304_MCAT|WP_049235766.1	324_MCAT|WP_049235766.1	339_MCAT|WP_003657411.1	340_MCAT|WP_003657411.1	46P47B1|WP_003657411.1	489_MCAT|WP_003657411.1	611_MCAT|WP_003673235.1	613_MCAT|WP_003673235.1	7169|WP_003657411.1
W1314	1	1	1	1	1	1	1	1	1	1	1	1	1	1	1	1	1	1	1	1	1	1	1	1	1	1	1	1	1	1	1	1	1	1	101P30B1|WP_003657430.1	103P14B1|WP_003657430.1	12P80B1|WP_003657430.1	157_rep1_MCAT|WP_003657430.1	157_rep2_MCAT|WP_003657430.1	25240|WP_003657430.1	304_MCAT|WP_049235750.1	324_MCAT|WP_049235750.1	339_MCAT|WP_003657430.1	340_MCAT|WP_003657430.1	46P47B1|WP_003657430.1	489_MCAT|WP_049166958.1	611_MCAT|WP_003657430.1	613_MCAT|WP_003657430.1	7169|WP_003660223.1
W1315	1	1	1	1	1	1	1	1	1	1	1	1	1	1	1	1	1	1	1	1	1	1	1	1	1	1	1	1	1	1	1	1	1	1	101P30B1|WP_003657432.1	103P14B1|WP_003660225.1	12P80B1|WP_003657432.1	157_rep1_MCAT|WP_003657432.1	157_rep2_MCAT|WP_003657432.1	25240|WP_003657432.1	304_MCAT|WP_049235747.1	324_MCAT|WP_049235747.1	339_MCAT|WP_003657432.1	340_MCAT|WP_003657432.1	46P47B1|WP_003657432.1	489_MCAT|WP_003660225.1	611_MCAT|WP_003657432.1	613_MCAT|WP_003657432.1	7169|WP_003660225.1
W1316	1	1	1	1	1	1	1	1	1	1	1	1	1	1	1	1	1	1	1	1	1	1	1	1	1	1	1	1	1	1	1	1	1	1	101P30B1|WP_003657433.1	103P14B1|WP_003661387.1	12P80B1|WP_003661387.1	157_rep1_MCAT|WP_003657433.1	157_rep2_MCAT|WP_003657433.1	25240|WP_003657433.1	304_MCAT|WP_049235745.1	324_MCAT|WP_049235745.1	339_MCAT|WP_003660226.1	340_MCAT|WP_003660226.1	46P47B1|WP_003660226.1	489_MCAT|WP_003661387.1	611_MCAT|WP_003657433.1	613_MCAT|WP_003657433.1	7169|WP_003660226.1
W1317	1	1	1	1	1	1	1	1	1	1	1	1	1	1	1	1	1	1	1	1	1	1	1	1	1	1	1	1	1	1	1	1	1	1	101P30B1|WP_003657435.1	103P14B1|WP_003661389.1	12P80B1|WP_003665455.1	157_rep1_MCAT|WP_003667478.1	157_rep2_MCAT|WP_003667478.1	25240|WP_003670371.1	304_MCAT|WP_049235742.1	324_MCAT|WP_049235742.1	339_MCAT|WP_003667478.1	340_MCAT|WP_003667478.1	46P47B1|WP_003664630.1	489_MCAT|WP_049166957.1	611_MCAT|WP_003667478.1	613_MCAT|WP_003667478.1	7169|WP_003660231.1
W1318	1	1	1	1	1	1	1	1	1	1	1	1	1	1	1	1	1	1	1	1	1	1	1	1	1	1	1	1	1	1	1	1	1	1	101P30B1|WP_003657436.1	103P14B1|WP_003660232.1	12P80B1|WP_003660232.1	157_rep1_MCAT|WP_003660232.1	157_rep2_MCAT|WP_003660232.1	25240|WP_003660232.1	304_MCAT|WP_049235741.1	324_MCAT|WP_049235741.1	339_MCAT|WP_003660232.1	340_MCAT|WP_003660232.1	46P47B1|WP_003660232.1	489_MCAT|WP_049166956.1	611_MCAT|WP_003660232.1	613_MCAT|WP_003660232.1	7169|WP_003660232.1
W1319	1	1	1	1	1	1	1	1	1	1	1	1	1	1	1	1	1	1	1	1	1	1	1	1	1	1	1	1	1	1	1	1	1	1	101P30B1|WP_003657439.1	103P14B1|WP_003661390.1	12P80B1|WP_003665450.1	157_rep1_MCAT|WP_049149276.1	157_rep2_MCAT|WP_049149276.1	25240|WP_038519298.1	304_MCAT|WP_049235740.1	324_MCAT|WP_049235740.1	339_MCAT|WP_049156608.1	340_MCAT|WP_049156608.1	46P47B1|WP_003664628.1	489_MCAT|WP_049166955.1	611_MCAT|WP_049149276.1	613_MCAT|WP_049149276.1	7169|WP_003657439.1
W1320	1	1	1	1	1	1	1	1	1	1	1	1	1	1	1	1	1	1	1	1	1	1	1	1	1	1	1	1	1	1	1	1	1	1	101P30B1|WP_003657441.1	103P14B1|WP_003661393.1	12P80B1|WP_003665448.1	157_rep1_MCAT|WP_049149271.1	157_rep2_MCAT|WP_049149271.1	25240|WP_038519295.1	304_MCAT|WP_049235739.1	324_MCAT|WP_049235739.1	339_MCAT|WP_049156610.1	340_MCAT|WP_049156610.1	46P47B1|WP_003664626.1	489_MCAT|WP_049166954.1	611_MCAT|WP_049149271.1	613_MCAT|WP_049149271.1	7169|WP_003660234.1
W1321	1	1	1	1	1	1	1	1	1	1	1	1	1	1	1	1	1	1	1	1	1	1	1	1	1	1	1	1	1	1	1	1	1	1	101P30B1|WP_003657442.1	103P14B1|WP_003660235.1	12P80B1|WP_003660235.1	157_rep1_MCAT|WP_003660235.1	157_rep2_MCAT|WP_003660235.1	25240|WP_038519292.1	304_MCAT|WP_049235738.1	324_MCAT|WP_049235738.1	339_MCAT|WP_049156613.1	340_MCAT|WP_049156613.1	46P47B1|WP_003657442.1	489_MCAT|WP_049166953.1	611_MCAT|WP_003660235.1	613_MCAT|WP_003660235.1	7169|WP_003660235.1
W1322	1	1	1	1	1	1	1	1	1	1	1	1	1	1	1	1	1	1	1	1	1	1	1	1	1	1	1	1	1	1	1	1	1	1	101P30B1|WP_003657443.1	103P14B1|WP_003661394.1	12P80B1|WP_003665447.1	157_rep1_MCAT|WP_003665447.1	157_rep2_MCAT|WP_003665447.1	25240|WP_038519289.1	304_MCAT|WP_049235737.1	324_MCAT|WP_049235737.1	339_MCAT|WP_003665447.1	340_MCAT|WP_003665447.1	46P47B1|WP_003657443.1	489_MCAT|WP_003665447.1	611_MCAT|WP_003665447.1	613_MCAT|WP_003665447.1	7169|WP_003657443.1
W1323	1	1	1	1	1	1	1	1	1	1	1	1	1	1	1	1	1	1	1	1	1	1	1	1	1	1	1	1	1	1	1	1	1	1	101P30B1|WP_003657453.1	103P14B1|WP_003657453.1	12P80B1|WP_003665437.1	157_rep1_MCAT|WP_049149248.1	157_rep2_MCAT|WP_049149248.1	25240|WP_003673271.1	304_MCAT|WP_049235730.1	324_MCAT|WP_049235730.1	339_MCAT|WP_049156628.1	340_MCAT|WP_049156628.1	46P47B1|WP_003664615.1	489_MCAT|WP_049156628.1	611_MCAT|WP_003665437.1	613_MCAT|WP_003665437.1	7169|WP_003660238.1
W1324	1	1	1	1	1	1	1	1	1	1	1	1	1	1	1	1	1	1	1	1	1	1	1	1	1	1	1	1	1	1	1	1	1	1	101P30B1|WP_003657455.1	103P14B1|WP_003657455.1	12P80B1|WP_003660239.1	157_rep1_MCAT|WP_003660239.1	157_rep2_MCAT|WP_003660239.1	25240|WP_003660239.1	304_MCAT|WP_049235822.1	324_MCAT|WP_049235822.1	339_MCAT|WP_049156670.1	340_MCAT|WP_049156670.1	46P47B1|WP_003657455.1	489_MCAT|WP_049166959.1	611_MCAT|WP_003657455.1	613_MCAT|WP_003657455.1	7169|WP_003660239.1
W1325	1	1	1	1	1	1	1	1	1	1	1	1	1	1	1	1	1	1	1	1	1	1	1	1	1	1	1	1	1	1	1	1	1	1	101P30B1|WP_003657458.1	103P14B1|WP_003657458.1	12P80B1|WP_003657458.1	157_rep1_MCAT|WP_003660240.1	157_rep2_MCAT|WP_003660240.1	25240|WP_003657458.1	304_MCAT|WP_049235728.1	324_MCAT|WP_049235728.1	339_MCAT|WP_003660240.1	340_MCAT|WP_003660240.1	46P47B1|WP_003657458.1	489_MCAT|WP_003660240.1	611_MCAT|WP_003660240.1	613_MCAT|WP_003660240.1	7169|WP_003660240.1
W1326	1	1	1	1	1	1	1	1	1	1	1	1	1	1	1	1	1	1	1	1	1	1	1	1	1	1	1	1	1	1	1	1	1	1	101P30B1|WP_003657459.1	103P14B1|WP_003657459.1	12P80B1|WP_003657459.1	157_rep1_MCAT|WP_003657459.1	157_rep2_MCAT|WP_003657459.1	25240|WP_003657459.1	304_MCAT|WP_003657459.1	324_MCAT|WP_003657459.1	339_MCAT|WP_003657459.1	340_MCAT|WP_003657459.1	46P47B1|WP_003657459.1	489_MCAT|WP_003657459.1	611_MCAT|WP_003657459.1	613_MCAT|WP_003657459.1	7169|WP_003657459.1
W1327	1	1	1	1	1	1	1	1	1	1	1	1	1	1	1	1	1	1	1	1	1	1	1	1	1	1	1	1	1	1	1	1	1	1	101P30B1|WP_003657461.1	103P14B1|WP_003657461.1	12P80B1|WP_003657461.1	157_rep1_MCAT|WP_003657461.1	157_rep2_MCAT|WP_003657461.1	25240|WP_003657461.1	304_MCAT|WP_049235726.1	324_MCAT|WP_049235726.1	339_MCAT|WP_049156631.1	340_MCAT|WP_049156631.1	46P47B1|WP_003657461.1	489_MCAT|WP_003657461.1	611_MCAT|WP_003657461.1	613_MCAT|WP_003657461.1	7169|WP_003657461.1
W1328	1	1	1	1	1	1	1	1	1	1	1	1	1	1	1	1	1	1	1	1	1	1	1	1	1	1	1	1	1	1	1	1	1	1	101P30B1|WP_003657462.1	103P14B1|WP_003657462.1	12P80B1|WP_003665428.1	157_rep1_MCAT|WP_003657462.1	157_rep2_MCAT|WP_003657462.1	25240|WP_003657462.1	304_MCAT|WP_049235725.1	324_MCAT|WP_049235725.1	339_MCAT|WP_049156634.1	340_MCAT|WP_049156634.1	46P47B1|WP_003664607.1	489_MCAT|WP_003657462.1	611_MCAT|WP_003657462.1	613_MCAT|WP_003657462.1	7169|WP_003660242.1
W1329	1	1	1	1	1	1	1	1	1	1	1	1	1	1	1	1	1	1	1	1	1	1	1	1	1	1	1	1	1	1	1	1	1	1	101P30B1|WP_003657468.1	103P14B1|WP_003657468.1	12P80B1|WP_003657468.1	157_rep1_MCAT|WP_003657468.1	157_rep2_MCAT|WP_003657468.1	25240|WP_003657468.1	304_MCAT|WP_049235718.1	324_MCAT|WP_049235718.1	339_MCAT|WP_003657468.1	340_MCAT|WP_003657468.1	46P47B1|WP_003657468.1	489_MCAT|WP_003657468.1	611_MCAT|WP_003657468.1	613_MCAT|WP_003657468.1	7169|WP_003657468.1
W1330	1	1	1	1	1	1	1	1	1	1	1	1	1	1	1	1	1	1	1	1	1	1	1	1	1	1	1	1	1	1	1	1	1	1	101P30B1|WP_003657473.1	103P14B1|WP_003657473.1	12P80B1|WP_003665423.1	157_rep1_MCAT|WP_003673970.1	157_rep2_MCAT|WP_003673970.1	25240|WP_038519268.1	304_MCAT|WP_049235713.1	324_MCAT|WP_049235713.1	339_MCAT|WP_003664594.1	340_MCAT|WP_003664594.1	46P47B1|WP_003664594.1	489_MCAT|WP_038519268.1	611_MCAT|WP_049158017.1	613_MCAT|WP_049158017.1	7169|WP_003660249.1
W1331	1	1	1	1	1	1	1	1	1	1	1	1	1	1	1	1	1	1	1	1	1	1	1	1	1	1	1	1	1	1	1	1	1	1	101P30B1|WP_003657474.1	103P14B1|WP_003657474.1	12P80B1|WP_003660250.1	157_rep1_MCAT|WP_003660250.1	157_rep2_MCAT|WP_003660250.1	25240|WP_038519265.1	304_MCAT|WP_049235712.1	324_MCAT|WP_049235712.1	339_MCAT|WP_049156649.1	340_MCAT|WP_049156649.1	46P47B1|WP_003660250.1	489_MCAT|WP_049166947.1	611_MCAT|WP_003660250.1	613_MCAT|WP_003660250.1	7169|WP_003660250.1
W1332	1	1	1	1	1	1	1	1	1	1	1	1	1	1	1	1	1	1	1	1	1	1	1	1	1	1	1	1	1	1	1	1	1	1	101P30B1|WP_003657477.1	103P14B1|WP_003657477.1	12P80B1|WP_003665422.1	157_rep1_MCAT|WP_049149232.1	157_rep2_MCAT|WP_049149232.1	25240|WP_038519262.1	304_MCAT|WP_049235707.1	324_MCAT|WP_049235707.1	339_MCAT|WP_003664588.1	340_MCAT|WP_003664588.1	46P47B1|WP_003664588.1	489_MCAT|WP_049166946.1	611_MCAT|WP_038519262.1	613_MCAT|WP_038519262.1	7169|WP_003660254.1
W1333	1	1	1	1	1	1	1	1	1	1	1	1	1	1	1	1	1	1	1	1	1	1	1	1	1	1	1	1	1	1	1	1	1	1	101P30B1|WP_003657479.1	103P14B1|WP_003657479.1	12P80B1|WP_003657479.1	157_rep1_MCAT|WP_003657479.1	157_rep2_MCAT|WP_003657479.1	25240|WP_003657479.1	304_MCAT|WP_049235820.1	324_MCAT|WP_049235820.1	339_MCAT|WP_003657479.1	340_MCAT|WP_003657479.1	46P47B1|WP_003657479.1	489_MCAT|WP_003657479.1	611_MCAT|WP_003657479.1	613_MCAT|WP_003657479.1	7169|WP_003657479.1
W1334	1	1	1	1	1	1	1	1	1	1	1	1	1	1	1	1	1	1	1	1	1	1	1	1	1	1	1	1	1	1	1	1	1	1	101P30B1|WP_003657481.1	103P14B1|WP_003657481.1	12P80B1|WP_003660255.1	157_rep1_MCAT|WP_003660255.1	157_rep2_MCAT|WP_003660255.1	25240|WP_003660255.1	304_MCAT|WP_049235706.1	324_MCAT|WP_049235706.1	339_MCAT|WP_003660255.1	340_MCAT|WP_003660255.1	46P47B1|WP_003660255.1	489_MCAT|WP_003660255.1	611_MCAT|WP_003660255.1	613_MCAT|WP_003660255.1	7169|WP_003660255.1
W1335	1	1	1	1	1	1	1	1	1	1	1	1	1	1	1	1	1	1	1	1	1	1	1	1	1	1	1	1	1	1	1	1	1	1	101P30B1|WP_003657482.1	103P14B1|WP_003657482.1	12P80B1|WP_003657482.1	157_rep1_MCAT|WP_003657482.1	157_rep2_MCAT|WP_003657482.1	25240|WP_003657482.1	304_MCAT|WP_049235705.1	324_MCAT|WP_049235705.1	339_MCAT|WP_003657482.1	340_MCAT|WP_003657482.1	46P47B1|WP_003657482.1	489_MCAT|WP_003657482.1	611_MCAT|WP_003657482.1	613_MCAT|WP_003657482.1	7169|WP_003657482.1
W1336	1	1	1	1	1	1	1	1	1	1	1	1	1	1	1	1	1	1	1	1	1	1	1	1	1	1	1	1	1	1	1	1	1	1	101P30B1|WP_003657483.1	103P14B1|WP_003657483.1	12P80B1|WP_003665418.1	157_rep1_MCAT|WP_003660256.1	157_rep2_MCAT|WP_003660256.1	25240|WP_003660256.1	304_MCAT|WP_049235704.1	324_MCAT|WP_049235704.1	339_MCAT|WP_042510394.1	340_MCAT|WP_042510394.1	46P47B1|WP_003660256.1	489_MCAT|WP_042510394.1	611_MCAT|WP_003660256.1	613_MCAT|WP_003660256.1	7169|WP_003660256.1
W1337	1	1	1	1	1	1	1	1	1	1	1	1	1	1	1	1	1	1	1	1	1	1	1	1	1	1	1	1	1	1	1	1	1	1	101P30B1|WP_003657486.1	103P14B1|WP_003657486.1	12P80B1|WP_003657486.1	157_rep1_MCAT|WP_003660258.1	157_rep2_MCAT|WP_003660258.1	25240|WP_003660258.1	304_MCAT|WP_049235702.1	324_MCAT|WP_049235702.1	339_MCAT|WP_003660258.1	340_MCAT|WP_003660258.1	46P47B1|WP_003664583.1	489_MCAT|WP_003660258.1	611_MCAT|WP_003660258.1	613_MCAT|WP_003660258.1	7169|WP_003660258.1
W1338	1	1	1	1	1	1	1	1	1	1	1	1	1	1	1	1	1	1	1	1	1	1	1	1	1	1	1	1	1	2	1		1	1	101P30B1|WP_003657487.1	103P14B1|WP_003657487.1	12P80B1|WP_003657487.1	157_rep1_MCAT|WP_003657487.1	157_rep2_MCAT|WP_003657487.1	25240|WP_003657487.1	304_MCAT|WP_049235701.1	324_MCAT|WP_049235701.1	339_MCAT|WP_003657487.1	340_MCAT|WP_003657487.1	46P47B1|WP_003660259.1	489_MCAT|WP_003657487.1	611_MCAT|WP_003657487.1	613_MCAT|WP_003657487.1	7169|WP_003660259.1
W1339	1	1	1	1	1	1	1	1	1	1	1	1	1	1	1	1	1	1	1	1	1	1	1	1	1	1	1	1	1	1	1	1	1	1	101P30B1|WP_003657490.1	103P14B1|WP_003657490.1	12P80B1|WP_003665413.1	157_rep1_MCAT|WP_003665413.1	157_rep2_MCAT|WP_003665413.1	25240|WP_003665413.1	304_MCAT|WP_049235697.1	324_MCAT|WP_049235697.1	339_MCAT|WP_003657490.1	340_MCAT|WP_003657490.1	46P47B1|WP_003657490.1	489_MCAT|WP_003665413.1	611_MCAT|WP_003665413.1	613_MCAT|WP_003665413.1	7169|WP_003657490.1
W1340	1	1	1	1	1	1	1	1	1	1	1	1	1	1	1	1	1	1	1	1	1	1	1	1	1	1	1	1	1	1	1	1	1	1	101P30B1|WP_003657491.1	103P14B1|WP_003657491.1	12P80B1|WP_003657491.1	157_rep1_MCAT|WP_003657491.1	157_rep2_MCAT|WP_003657491.1	25240|WP_003657491.1	304_MCAT|WP_049235696.1	324_MCAT|WP_049235696.1	339_MCAT|WP_003657491.1	340_MCAT|WP_003657491.1	46P47B1|WP_003657491.1	489_MCAT|WP_003657491.1	611_MCAT|WP_003657491.1	613_MCAT|WP_003657491.1	7169|WP_003657491.1
W1341	1	1	1	1	1	1	1	1	1	1	1	1	1	1	1	1	1	1	1	1	1	1	1	1	1	1	1	1	1	1	1	1	1	1	101P30B1|WP_003657492.1	103P14B1|WP_003657492.1	12P80B1|WP_003665411.1	157_rep1_MCAT|WP_003657492.1	157_rep2_MCAT|WP_003657492.1	25240|WP_003657492.1	304_MCAT|WP_049235695.1	324_MCAT|WP_049235695.1	339_MCAT|WP_003657492.1	340_MCAT|WP_003657492.1	46P47B1|WP_003657492.1	489_MCAT|WP_003657492.1	611_MCAT|WP_003657492.1	613_MCAT|WP_003657492.1	7169|WP_003657492.1
W1342	1	1	1	1	1	1	1	1	1	1	1	1	1	1	1	1	1	1	1	1	1	1	1	1	1	1	1	1	1	1	1	1	1	1	101P30B1|WP_003657494.1	103P14B1|WP_003657494.1	12P80B1|WP_003660261.1	157_rep1_MCAT|WP_003660261.1	157_rep2_MCAT|WP_003660261.1	25240|WP_013108069.1	304_MCAT|WP_049235693.1	324_MCAT|WP_049235693.1	339_MCAT|WP_003660261.1	340_MCAT|WP_003660261.1	46P47B1|WP_003664577.1	489_MCAT|WP_003660261.1	611_MCAT|WP_003660261.1	613_MCAT|WP_003660261.1	7169|WP_003660261.1
W1343	1	1	1	1	1	1	1	1	1	1	1	1	1	1	1	1	1	1	1	1	1	1	1	1	1	1	1	1	1	1	1	1	1	1	101P30B1|WP_003657506.1	103P14B1|WP_003657506.1	12P80B1|WP_003657506.1	157_rep1_MCAT|WP_003657506.1	157_rep2_MCAT|WP_003657506.1	25240|WP_013108073.1	304_MCAT|WP_049235685.1	324_MCAT|WP_049235685.1	339_MCAT|WP_049156663.1	340_MCAT|WP_049156663.1	46P47B1|WP_003664562.1	489_MCAT|WP_049166940.1	611_MCAT|WP_003657506.1	613_MCAT|WP_003657506.1	7169|WP_003660273.1
W1344	1	1	1	1	1	1	1	1	1	1	1	1	1	1	1	1	1	1	1	1	1	1	1	1	1	1	1	1	1	1	1	1	1	1	101P30B1|WP_003657507.1	103P14B1|WP_003657507.1	12P80B1|WP_003665396.1	157_rep1_MCAT|WP_049149215.1	157_rep2_MCAT|WP_049149215.1	25240|WP_003664561.1	304_MCAT|WP_049235684.1	324_MCAT|WP_049235684.1	339_MCAT|WP_003673298.1	340_MCAT|WP_003673298.1	46P47B1|WP_003664561.1	489_MCAT|WP_003664561.1	611_MCAT|WP_003664561.1	613_MCAT|WP_003664561.1	7169|WP_003657507.1
W1345	1	1	1	1	1	1	1	1	1	1	1	1	1	1	1	1	1	1	1	1	1	1	1	1	1	1	1	1	1	1	1	1	1	1	101P30B1|WP_003657508.1	103P14B1|WP_003657508.1	12P80B1|WP_003665394.1	157_rep1_MCAT|WP_003664559.1	157_rep2_MCAT|WP_003664559.1	25240|WP_003657508.1	304_MCAT|WP_049235683.1	324_MCAT|WP_049235683.1	339_MCAT|WP_003657508.1	340_MCAT|WP_003657508.1	46P47B1|WP_003664559.1	489_MCAT|WP_049166939.1	611_MCAT|WP_003664559.1	613_MCAT|WP_003664559.1	7169|WP_003657508.1
W1346	1	1	1	1	1	1	1	1	1	1	1	1	1	1	1	1	1	1	1	1	1	1	1	1	1	1	1	1	1	1	1	1	1	1	101P30B1|WP_003657511.1	103P14B1|WP_003657511.1	12P80B1|WP_003657511.1	157_rep1_MCAT|WP_003660276.1	157_rep2_MCAT|WP_003660276.1	25240|WP_003657511.1	304_MCAT|WP_049235681.1	324_MCAT|WP_049235681.1	339_MCAT|WP_003657511.1	340_MCAT|WP_003657511.1	46P47B1|WP_003660276.1	489_MCAT|WP_003660276.1	611_MCAT|WP_003660276.1	613_MCAT|WP_003660276.1	7169|WP_003660276.1
W1347	1	1	1	1	1	1	1	1	1	1	1	1	1	1	1	1	1	1	1	1	1	1	1	1	1	1	1	1	1	1	1	1	1	1	101P30B1|WP_003657512.1	103P14B1|WP_003657512.1	12P80B1|WP_003665391.1	157_rep1_MCAT|WP_049149210.1	157_rep2_MCAT|WP_049149210.1	25240|WP_003673996.1	304_MCAT|WP_049235680.1	324_MCAT|WP_049235680.1	339_MCAT|WP_049156669.1	340_MCAT|WP_049156669.1	46P47B1|WP_003664554.1	489_MCAT|WP_003673996.1	611_MCAT|WP_049149210.1	613_MCAT|WP_049149210.1	7169|WP_003660277.1
W1348	1	1	1	1	1	1	1	1	1	1	1	1	1	1	1	1	1	1	1	1	1	1	1	1	1	1	1	1	1	1	1	1	1	1	101P30B1|WP_003657513.1	103P14B1|WP_003657513.1	12P80B1|WP_003657513.1	157_rep1_MCAT|WP_003657513.1	157_rep2_MCAT|WP_003657513.1	25240|WP_003657513.1	304_MCAT|WP_049235679.1	324_MCAT|WP_049235679.1	339_MCAT|WP_003657513.1	340_MCAT|WP_003657513.1	46P47B1|WP_003657513.1	489_MCAT|WP_003657513.1	611_MCAT|WP_003657513.1	613_MCAT|WP_003657513.1	7169|WP_003660278.1
W1349	1	1	1	1	1	1	1	1	1	1	1	1	1	1	1	1	1	1	1	1	1	1	1	1	1	1	1	1	1	1	1	1	1	1	101P30B1|WP_003657514.1	103P14B1|WP_003657514.1	12P80B1|WP_003665389.1	157_rep1_MCAT|WP_003672707.1	157_rep2_MCAT|WP_003672707.1	25240|WP_038519245.1	304_MCAT|WP_049235678.1	324_MCAT|WP_049235678.1	339_MCAT|WP_038519245.1	340_MCAT|WP_038519245.1	46P47B1|WP_003664553.1	489_MCAT|WP_003670509.1	611_MCAT|WP_003672707.1	613_MCAT|WP_003672707.1	7169|WP_003660280.1
W1350	1	1	1	1	1	1	1	1	1	1	1	1	1	1	1	1	1	1	1	1	1	1	1	1	1	1	1	1	1	1	1	1	1	1	101P30B1|WP_003657532.1	103P14B1|WP_003657532.1	12P80B1|WP_003663045.1	157_rep1_MCAT|WP_003657532.1	157_rep2_MCAT|WP_003657532.1	25240|WP_003657532.1	304_MCAT|WP_049237481.1	324_MCAT|WP_049237481.1	339_MCAT|WP_003657532.1	340_MCAT|WP_003657532.1	46P47B1|WP_003663045.1	489_MCAT|WP_003657532.1	611_MCAT|WP_003657532.1	613_MCAT|WP_003657532.1	7169|WP_003657532.1
W1351	1	1	1	1	1	1	1	1	1	1	1	1	1	1	1	1	1	1	1	1	1	1	1	1	1	1	1	1	1	1	1	1	1	1	101P30B1|WP_003657533.1	103P14B1|WP_003657533.1	12P80B1|WP_003665604.1	157_rep1_MCAT|WP_013108084.1	157_rep2_MCAT|WP_013108084.1	25240|WP_038519231.1	304_MCAT|WP_049237479.1	324_MCAT|WP_049237479.1	339_MCAT|WP_049156394.1	340_MCAT|WP_049156394.1	46P47B1|WP_003663048.1	489_MCAT|WP_049167021.1	611_MCAT|WP_013108084.1	613_MCAT|WP_013108084.1	7169|WP_003660295.1
W1352	1	1	1	1	1	1	1	1	1	1	1	1	1	1	1	1	1	1	1	1	1	1	1	1	1	1	1	1	1	1	1	1	1	1	101P30B1|WP_003657534.1	103P14B1|WP_003657534.1	12P80B1|WP_003657534.1	157_rep1_MCAT|WP_003660296.1	157_rep2_MCAT|WP_003660296.1	25240|WP_003663050.1	304_MCAT|WP_049237478.1	324_MCAT|WP_049237478.1	339_MCAT|WP_003660296.1	340_MCAT|WP_003660296.1	46P47B1|WP_003663050.1	489_MCAT|WP_003663050.1	611_MCAT|WP_049157944.1	613_MCAT|WP_049157944.1	7169|WP_003660296.1
W1353	1	1	1	1	1	1	1	1	1	1	1	1	1	1	1	1	1	1	1	1	1	1	1	1	1	1	1	1	1	1	1	1	1	1	101P30B1|WP_003657538.1	103P14B1|WP_003657538.1	12P80B1|WP_003657538.1	157_rep1_MCAT|WP_003657538.1	157_rep2_MCAT|WP_003657538.1	25240|WP_003657538.1	304_MCAT|WP_049237472.1	324_MCAT|WP_049237472.1	339_MCAT|WP_003657538.1	340_MCAT|WP_003657538.1	46P47B1|WP_003657538.1	489_MCAT|WP_003657538.1	611_MCAT|WP_003657538.1	613_MCAT|WP_003657538.1	7169|WP_003657538.1
W1354	1	1	1	1	1	1	1	1	1	1	1	1	1	1	1	1	1	1	1	1	1	1	1	1	1	1	1	1	1	1	1	1	1	1	101P30B1|WP_003657539.1	103P14B1|WP_003657539.1	12P80B1|WP_003660298.1	157_rep1_MCAT|WP_003660298.1	157_rep2_MCAT|WP_003660298.1	25240|WP_003660298.1	304_MCAT|WP_049237471.1	324_MCAT|WP_049237471.1	339_MCAT|WP_003660298.1	340_MCAT|WP_003660298.1	46P47B1|WP_003660298.1	489_MCAT|WP_003660298.1	611_MCAT|WP_003660298.1	613_MCAT|WP_003660298.1	7169|WP_003660298.1
W1355	1	1	1	1	1	1	1	1	1	1	1	1	1	1	1	1	1	1	1	1	1	1	1	1	1	1	1	1	1	1	1	1	1	1	101P30B1|WP_003657546.1	103P14B1|WP_003657546.1	12P80B1|WP_003657546.1	157_rep1_MCAT|WP_003657546.1	157_rep2_MCAT|WP_003657546.1	25240|WP_003657546.1	304_MCAT|WP_049237461.1	324_MCAT|WP_049237461.1	339_MCAT|WP_003657546.1	340_MCAT|WP_003657546.1	46P47B1|WP_003657546.1	489_MCAT|WP_003657546.1	611_MCAT|WP_003657546.1	613_MCAT|WP_003657546.1	7169|WP_003657546.1
W1356	1	1	1	1	1	1	1	1	1	1	1	1	1	1	1	1	1	1	1	1	1	1	1	1	1	1	1	1	1	1	1	1	1	1	101P30B1|WP_003657549.1	103P14B1|WP_003657549.1	12P80B1|WP_003657549.1	157_rep1_MCAT|WP_003657549.1	157_rep2_MCAT|WP_003657549.1	25240|WP_003657549.1	304_MCAT|WP_049237491.1	324_MCAT|WP_049237491.1	339_MCAT|WP_003657549.1	340_MCAT|WP_003657549.1	46P47B1|WP_003657549.1	489_MCAT|WP_003657549.1	611_MCAT|WP_003657549.1	613_MCAT|WP_003657549.1	7169|WP_003657549.1
W1357	1	1	1	1	1	1	1	1	1	1	1	1	1	1	1	1	1	1	1	1	1	1	1	1	1	1	1	1	1	1	1	1	1	1	101P30B1|WP_003657550.1	103P14B1|WP_003657550.1	12P80B1|WP_003657550.1	157_rep1_MCAT|WP_003657550.1	157_rep2_MCAT|WP_003657550.1	25240|WP_003657550.1	304_MCAT|WP_049237494.1	324_MCAT|WP_049237494.1	339_MCAT|WP_003657550.1	340_MCAT|WP_003657550.1	46P47B1|WP_003657550.1	489_MCAT|WP_003657550.1	611_MCAT|WP_003657550.1	613_MCAT|WP_003657550.1	7169|WP_003657550.1
W1358	1	1	1	1	1	1	1	1	1	1	1	1	1	1	1	1	1	1	1	1	1	1	1	1	1	1	1	1	1	1	1	1	1	1	101P30B1|WP_003657551.1	103P14B1|WP_003657551.1	12P80B1|WP_003665615.1	157_rep1_MCAT|WP_003671702.1	157_rep2_MCAT|WP_003671702.1	25240|WP_003660304.1	304_MCAT|WP_049237496.1	324_MCAT|WP_049237496.1	339_MCAT|WP_003660304.1	340_MCAT|WP_003660304.1	46P47B1|WP_003660304.1	489_MCAT|WP_003660304.1	611_MCAT|WP_003671702.1	613_MCAT|WP_003671702.1	7169|WP_003660304.1
W1359	1	1	1	1	1	1	1	1	1	1	1	1	1	1	1	1	1	1	1	1	1	1	1	1	1	1	1	1	1	1	1	1	1	1	101P30B1|WP_003657553.1	103P14B1|WP_003657553.1	12P80B1|WP_003665619.1	157_rep1_MCAT|WP_003660306.1	157_rep2_MCAT|WP_003660306.1	25240|WP_003660306.1	304_MCAT|WP_049237499.1	324_MCAT|WP_049237499.1	339_MCAT|WP_003660306.1	340_MCAT|WP_003660306.1	46P47B1|WP_003660306.1	489_MCAT|WP_003665619.1	611_MCAT|WP_003660306.1	613_MCAT|WP_003660306.1	7169|WP_003660306.1
W1360	1	1	1	1	1	1	1	1	1	1	1	1	1	1	1	1	1	1	1	1	1	1	1	1	1	1	1	1	1	1	1	1	1	1	101P30B1|WP_003657554.1	103P14B1|WP_003657554.1	12P80B1|WP_003657554.1	157_rep1_MCAT|WP_003657554.1	157_rep2_MCAT|WP_003657554.1	25240|WP_003657554.1	304_MCAT|WP_049237500.1	324_MCAT|WP_049237500.1	339_MCAT|WP_003657554.1	340_MCAT|WP_003657554.1	46P47B1|WP_003663059.1	489_MCAT|WP_003671706.1	611_MCAT|WP_003657554.1	613_MCAT|WP_003657554.1	7169|WP_003657554.1
W1361	1	1	1	1	1	1	1	2	2	1	1	1	1	1	1	1	1	1	1	1	1	1	1	1	1	1	1		1	1		1	1	1	101P30B1|WP_003657555.1	103P14B1|WP_003657555.1	12P80B1|WP_003665622.1	157_rep1_MCAT|WP_049148997.1	157_rep2_MCAT|WP_049148997.1	25240|WP_003665622.1	304_MCAT|WP_049237290.1	324_MCAT|WP_049237290.1	339_MCAT|WP_003665622.1	340_MCAT|WP_003665622.1	46P47B1|WP_003663061.1	489_MCAT|WP_049166795.1	611_MCAT|WP_049148997.1	613_MCAT|WP_049148997.1	7169|WP_003660307.1
W1362	1	1	1	1	1	1	1	1	1	1	1	1	1	1	1	1	1	1	1	1	1	1	1	1	1	1	1	1	1	1	1	1	1	1	101P30B1|WP_003657556.1	103P14B1|WP_003657556.1	12P80B1|WP_003665623.1	157_rep1_MCAT|WP_049148994.1	157_rep2_MCAT|WP_049148994.1	25240|WP_038519227.1	304_MCAT|WP_049237294.1	324_MCAT|WP_049237294.1	339_MCAT|WP_003674033.1	340_MCAT|WP_003674033.1	46P47B1|WP_003663062.1	489_MCAT|WP_003674033.1	611_MCAT|WP_049148994.1	613_MCAT|WP_049148994.1	7169|WP_003660309.1
W1363	1	1	1	1	1	1	1	1	1	1	1	1	1	1	1	1	1	1	1	1	1	1	1	1	1	1	1	1	1	1	1	1	1	1	101P30B1|WP_003657558.1	103P14B1|WP_003657558.1	12P80B1|WP_003665626.1	157_rep1_MCAT|WP_038519225.1	157_rep2_MCAT|WP_038519225.1	25240|WP_038519225.1	304_MCAT|WP_049237297.1	324_MCAT|WP_049237297.1	339_MCAT|WP_049156386.1	340_MCAT|WP_049156386.1	46P47B1|WP_003663065.1	489_MCAT|WP_049166796.1	611_MCAT|WP_038519225.1	613_MCAT|WP_038519225.1	7169|WP_003660313.1
W1364	1	1	1	1	1	1	1	1	1	1	1	1	1	1	1	1	1	1	1	1	1	1	1	1	1	1	1	1	1	1	1	1	1	1	101P30B1|WP_003657559.1	103P14B1|WP_003657559.1	12P80B1|WP_003665627.1	157_rep1_MCAT|WP_003657559.1	157_rep2_MCAT|WP_003657559.1	25240|WP_003657559.1	304_MCAT|WP_049237298.1	324_MCAT|WP_049237298.1	339_MCAT|WP_049156385.1	340_MCAT|WP_049156385.1	46P47B1|WP_003657559.1	489_MCAT|WP_003657559.1	611_MCAT|WP_003657559.1	613_MCAT|WP_003657559.1	7169|WP_003660314.1
W1365	1	1	1	1	1	1	1	1	1	1	1	1	1	1	1	1	1	1	1	1	1	1	1	1	1	1	1	1	1	1	1	1	1	1	101P30B1|WP_003657560.1	103P14B1|WP_003657560.1	12P80B1|WP_003657560.1	157_rep1_MCAT|WP_003671714.1	157_rep2_MCAT|WP_003671714.1	25240|WP_003671714.1	304_MCAT|WP_049237299.1	324_MCAT|WP_049237299.1	339_MCAT|WP_049156382.1	340_MCAT|WP_049156382.1	46P47B1|WP_003663068.1	489_MCAT|WP_049166797.1	611_MCAT|WP_003671714.1	613_MCAT|WP_003671714.1	7169|WP_003660315.1
W1366	1	1	1	1	1	1	1	1	1	1	1	1	1	1	1	1	1	1	1	1	1	1	1	1	1	1	1	1	1	1	1	1	1	1	101P30B1|WP_003657562.1	103P14B1|WP_003657562.1	12P80B1|WP_003657562.1	157_rep1_MCAT|WP_003667692.1	157_rep2_MCAT|WP_003667692.1	25240|WP_038519219.1	304_MCAT|WP_049237301.1	324_MCAT|WP_049237301.1	339_MCAT|WP_038519219.1	340_MCAT|WP_038519219.1	46P47B1|WP_003657562.1	489_MCAT|WP_049166798.1	611_MCAT|WP_003667692.1	613_MCAT|WP_003667692.1	7169|WP_003667692.1
W1367	1	1	1	1	1	1	1	1	1	1	1	1	1	1	1	1	1	1	1	1	1	1	1	1	1	1	1	1	1	1	1	1	1	1	101P30B1|WP_003657563.1	103P14B1|WP_003657563.1	12P80B1|WP_003657563.1	157_rep1_MCAT|WP_003657563.1	157_rep2_MCAT|WP_003657563.1	25240|WP_003657563.1	304_MCAT|WP_049237302.1	324_MCAT|WP_049237302.1	339_MCAT|WP_003657563.1	340_MCAT|WP_003657563.1	46P47B1|WP_003657563.1	489_MCAT|WP_003657563.1	611_MCAT|WP_003657563.1	613_MCAT|WP_003657563.1	7169|WP_003657563.1
W1368	1	1	1	1	1	1	1	1	1	1	1	1	1	1	1	1	1	1	1	1	1	1	1	1	1	1	1	1	1	1	1	1	1	1	101P30B1|WP_003657570.1	103P14B1|WP_003657570.1	12P80B1|WP_003665636.1	157_rep1_MCAT|WP_003665636.1	157_rep2_MCAT|WP_003665636.1	25240|WP_003665636.1	304_MCAT|WP_049237308.1	324_MCAT|WP_049237308.1	339_MCAT|WP_003665636.1	340_MCAT|WP_003665636.1	46P47B1|WP_003663078.1	489_MCAT|WP_042510411.1	611_MCAT|WP_003665636.1	613_MCAT|WP_003665636.1	7169|WP_003660322.1
W1369	1	1	1	1	1	1	1	1	1	1	1	1	1	1	1	1	1	1	1	1	1	1	1	1	1	1	1	1	1	1	1	1	1	1	101P30B1|WP_003657571.1	103P14B1|WP_003657571.1	12P80B1|WP_003657571.1	157_rep1_MCAT|WP_003657571.1	157_rep2_MCAT|WP_003657571.1	25240|WP_003657571.1	304_MCAT|WP_049237309.1	324_MCAT|WP_049237309.1	339_MCAT|WP_003657571.1	340_MCAT|WP_003657571.1	46P47B1|WP_003657571.1	489_MCAT|WP_003657571.1	611_MCAT|WP_003657571.1	613_MCAT|WP_003657571.1	7169|WP_003657571.1
W1370	1	1	1	1	1	1	1	1	1	1	1	1	1	1	1	1	1	1	1	1	1	1	1	1	1	1	1	1	1	1	1	1	1	1	101P30B1|WP_003657573.1	103P14B1|WP_003657573.1	12P80B1|WP_003657573.1	157_rep1_MCAT|WP_003657573.1	157_rep2_MCAT|WP_003657573.1	25240|WP_003657573.1	304_MCAT|WP_049237311.1	324_MCAT|WP_049237311.1	339_MCAT|WP_003657573.1	340_MCAT|WP_003657573.1	46P47B1|WP_003657573.1	489_MCAT|WP_003657573.1	611_MCAT|WP_003657573.1	613_MCAT|WP_003657573.1	7169|WP_003657573.1
W1371	1	1	1	1	1	1	1	1	1	1	1	1	1	1	1	1	1	1	1	1	1	1	1	1	1	1	1	1	1	1	1	1	1	1	101P30B1|WP_003657574.1	103P14B1|WP_003657574.1	12P80B1|WP_003657574.1	157_rep1_MCAT|WP_003657574.1	157_rep2_MCAT|WP_003657574.1	25240|WP_003657574.1	304_MCAT|WP_049237313.1	324_MCAT|WP_049237313.1	339_MCAT|WP_003657574.1	340_MCAT|WP_003657574.1	46P47B1|WP_003657574.1	489_MCAT|WP_003657574.1	611_MCAT|WP_003657574.1	613_MCAT|WP_003657574.1	7169|WP_003657574.1
W1372	1	1	1	1	1	1	1	1	1	1	1	1	1	1	1	1	1	1	1	1	1	1	1	1	1	1	1	1	1	1	1	1	1	1	101P30B1|WP_003657578.1	103P14B1|WP_003657578.1	12P80B1|WP_003663084.1	157_rep1_MCAT|WP_003674053.1	157_rep2_MCAT|WP_003674053.1	25240|WP_038519206.1	304_MCAT|WP_049237317.1	324_MCAT|WP_049237317.1	339_MCAT|WP_003657578.1	340_MCAT|WP_003657578.1	46P47B1|WP_003663084.1	489_MCAT|WP_003657578.1	611_MCAT|WP_003674053.1	613_MCAT|WP_003674053.1	7169|WP_003657578.1
W1373	1	1	1	1	1	1	1	1	1	1	1	1	1	1	1	1	1	1	1	1	1	1	1	1	1	1	1	1	1	1	1	1	1	1	101P30B1|WP_003657580.1	103P14B1|WP_003657580.1	12P80B1|WP_003665641.1	157_rep1_MCAT|WP_049148979.1	157_rep2_MCAT|WP_049148979.1	25240|WP_013108095.1	304_MCAT|WP_049237321.1	324_MCAT|WP_049237321.1	339_MCAT|WP_003670126.1	340_MCAT|WP_003670126.1	46P47B1|WP_003663086.1	489_MCAT|WP_003663086.1	611_MCAT|WP_049148979.1	613_MCAT|WP_049239672.1	7169|WP_003660324.1
W1374	1	1	1	1	1	1	1	1	1	1	1	1	1	1	1	1	1	1	1	1	1	1	1	1	1	1	1	1	1	1	1	1	1	1	101P30B1|WP_003657592.1	103P14B1|WP_003657592.1	12P80B1|WP_003665663.1	157_rep1_MCAT|WP_003665663.1	157_rep2_MCAT|WP_003665663.1	25240|WP_003665663.1	304_MCAT|WP_049237334.1	324_MCAT|WP_049237334.1	339_MCAT|WP_003665663.1	340_MCAT|WP_003665663.1	46P47B1|WP_003663092.1	489_MCAT|WP_049166806.1	611_MCAT|WP_003665663.1	613_MCAT|WP_003665663.1	7169|WP_003657592.1
W1375	1	1	1	1	1	1	1	1	1	1	1	1	1	1	1	1	1	1	1	1	1	1	1	1	1	1	1	1	1	1	1	1	1	1	101P30B1|WP_003657593.1	103P14B1|WP_003661978.1	12P80B1|WP_003665665.1	157_rep1_MCAT|WP_003657593.1	157_rep2_MCAT|WP_003657593.1	25240|WP_003661978.1	304_MCAT|WP_049237338.1	324_MCAT|WP_049237338.1	339_MCAT|WP_049156373.1	340_MCAT|WP_049156373.1	46P47B1|WP_003663094.1	489_MCAT|WP_003660334.1	611_MCAT|WP_003657593.1	613_MCAT|WP_003657593.1	7169|WP_003660334.1
W1376	1	1	1	1	1	1	1	1	1	1	1	1	1	1	1	1	1	1	1	1	1	1	1	1	1	1	1	1	1	1	1	1	1	1	101P30B1|WP_003657595.1	103P14B1|WP_003657595.1	12P80B1|WP_003657595.1	157_rep1_MCAT|WP_003657595.1	157_rep2_MCAT|WP_003657595.1	25240|WP_013108104.1	304_MCAT|WP_049237340.1	324_MCAT|WP_049237340.1	339_MCAT|WP_013108104.1	340_MCAT|WP_013108104.1	46P47B1|WP_003657595.1	489_MCAT|WP_003671735.1	611_MCAT|WP_003657595.1	613_MCAT|WP_003657595.1	7169|WP_003657595.1
W1377	1	1	1	1	1	1	1	1	1	1	1	1	1	1	1	1	1	1	1	1	1	1	1	1	1	1	1	1	1	1	1	1	1	1	101P30B1|WP_003657600.1	103P14B1|WP_003657600.1	12P80B1|WP_003657600.1	157_rep1_MCAT|WP_003657600.1	157_rep2_MCAT|WP_003657600.1	25240|WP_038519178.1	304_MCAT|WP_049237347.1	324_MCAT|WP_049237347.1	339_MCAT|WP_003657600.1	340_MCAT|WP_003657600.1	46P47B1|WP_003663101.1	489_MCAT|WP_003663101.1	611_MCAT|WP_003663101.1	613_MCAT|WP_003663101.1	7169|WP_003657600.1
W1378	1	1	1	1	1	1	1	1	1	1	1	1	1	1	1	1	1	1	1	1	1	1	1	1	1	1	1	1	1	1	1	1	1	1	101P30B1|WP_003657602.1	103P14B1|WP_003657602.1	12P80B1|WP_003665677.1	157_rep1_MCAT|WP_038519175.1	157_rep2_MCAT|WP_038519175.1	25240|WP_038519175.1	304_MCAT|WP_049237351.1	324_MCAT|WP_049237351.1	339_MCAT|WP_003657602.1	340_MCAT|WP_003657602.1	46P47B1|WP_003657602.1	489_MCAT|WP_003657602.1	611_MCAT|WP_038519175.1	613_MCAT|WP_038519175.1	7169|WP_003660338.1
W1379	1	1	1	1	1	1	1	1	1	1	1	1	1	1	1	1	1	1	1	1	1	1	1	1	1	1	1	1	1	1	1	1	1	1	101P30B1|WP_003657605.1	103P14B1|WP_003657605.1	12P80B1|WP_003665680.1	157_rep1_MCAT|WP_003657605.1	157_rep2_MCAT|WP_003657605.1	25240|WP_003657605.1	304_MCAT|WP_049237357.1	324_MCAT|WP_049237357.1	339_MCAT|WP_003657605.1	340_MCAT|WP_003657605.1	46P47B1|WP_003657605.1	489_MCAT|WP_003657605.1	611_MCAT|WP_003657605.1	613_MCAT|WP_003657605.1	7169|WP_003660342.1
W1380	1	1	1	1	1	1	1	1	1	1	1	1	1	1	1	1	1	1	1	1	1	1	1	1	1	1	1	1	1	1	1	1	1	1	101P30B1|WP_003657610.1	103P14B1|WP_003660345.1	12P80B1|WP_003665681.1	157_rep1_MCAT|WP_003674085.1	157_rep2_MCAT|WP_003674085.1	25240|WP_003660345.1	304_MCAT|WP_049237361.1	324_MCAT|WP_049237361.1	339_MCAT|WP_003660345.1	340_MCAT|WP_003660345.1	46P47B1|WP_003660345.1	489_MCAT|WP_003674085.1	611_MCAT|WP_003674085.1	613_MCAT|WP_003674085.1	7169|WP_003660345.1
W1381	1	1	1	1	1	1	1	1	1	1	1	1	1	1	1	1	1	1	1	1	1	1	1	1	1	1	1	1	1	1	1	1	1	1	101P30B1|WP_003657618.1	103P14B1|WP_003661960.1	12P80B1|WP_003660350.1	157_rep1_MCAT|WP_003660350.1	157_rep2_MCAT|WP_003660350.1	25240|WP_038519165.1	304_MCAT|WP_049237395.1	324_MCAT|WP_049237395.1	339_MCAT|WP_003660350.1	340_MCAT|WP_003660350.1	46P47B1|WP_003664364.1	489_MCAT|WP_003664364.1	611_MCAT|WP_003660350.1	613_MCAT|WP_003660350.1	7169|WP_003660350.1
W1382	1	1	1	1	1	1	1	1	1	1	1	1	1	1	1	1	1	1	1	1	1	1	1	1	1	1	1	1	1	1	1	1	1	1	101P30B1|WP_003657619.1	103P14B1|WP_003661958.1	12P80B1|WP_003665686.1	157_rep1_MCAT|WP_003673327.1	157_rep2_MCAT|WP_003673327.1	25240|WP_038519162.1	304_MCAT|WP_049237376.1	324_MCAT|WP_049237376.1	339_MCAT|WP_049156356.1	340_MCAT|WP_049156356.1	46P47B1|WP_003657619.1	489_MCAT|WP_049166810.1	611_MCAT|WP_003673327.1	613_MCAT|WP_003673327.1	7169|WP_003660351.1
W1383	1	1	1	1	1	1	1	1	1	1	1	1	1	1	1	1	1	1	1	1	1	1	1	1	1	1	1	1	1	1	1	1	1	1	101P30B1|WP_003657621.1	103P14B1|WP_003657621.1	12P80B1|WP_003657621.1	157_rep1_MCAT|WP_003657621.1	157_rep2_MCAT|WP_003657621.1	25240|WP_003657621.1	304_MCAT|WP_049237381.1	324_MCAT|WP_049237381.1	339_MCAT|WP_003657621.1	340_MCAT|WP_003657621.1	46P47B1|WP_003657621.1	489_MCAT|WP_003657621.1	611_MCAT|WP_003657621.1	613_MCAT|WP_003657621.1	7169|WP_003657621.1
W1384	1	1	1	1	1	1	1	1	1	1	1	1	1	1	1	1	1	1	1	1	1	1	1	1	1	1	1	1	1	1	1	1	1	1	101P30B1|WP_003657626.1	103P14B1|WP_003660355.1	12P80B1|WP_003660355.1	157_rep1_MCAT|WP_003660355.1	157_rep2_MCAT|WP_003660355.1	25240|WP_003660355.1	304_MCAT|WP_049237444.1	324_MCAT|WP_049237444.1	339_MCAT|WP_003660355.1	340_MCAT|WP_003660355.1	46P47B1|WP_003660355.1	489_MCAT|WP_003660355.1	611_MCAT|WP_003660355.1	613_MCAT|WP_003660355.1	7169|WP_003660355.1
W1385	1	1	1	1	1	1	1	1	1	1	1	1	1	1	1	1	1	1	1	1	1	1	1	1	1	1	1	1	1	1	1	1	1	1	101P30B1|WP_003657629.1	103P14B1|WP_003660359.1	12P80B1|WP_003657629.1	157_rep1_MCAT|WP_003657629.1	157_rep2_MCAT|WP_003657629.1	25240|WP_003673330.1	304_MCAT|WP_049237440.1	324_MCAT|WP_049237440.1	339_MCAT|WP_003673330.1	340_MCAT|WP_003673330.1	46P47B1|WP_003660359.1	489_MCAT|WP_003660359.1	611_MCAT|WP_003657629.1	613_MCAT|WP_003657629.1	7169|WP_003660359.1
W1386	1	1	1	1	1	1	1	1	1	1	1	1	1	1	1	1	1	1	1	1	1	1	1	1	1	1	1	1	1	1	1	1	1	1	101P30B1|WP_003657636.1	103P14B1|WP_003662058.1	12P80B1|WP_003665142.1	157_rep1_MCAT|WP_003670170.1	157_rep2_MCAT|WP_003670170.1	25240|WP_003662058.1	304_MCAT|WP_049237431.1	324_MCAT|WP_049237431.1	339_MCAT|WP_049156349.1	340_MCAT|WP_049156349.1	46P47B1|WP_003664354.1	489_MCAT|WP_003670170.1	611_MCAT|WP_049157988.1	613_MCAT|WP_049157988.1	7169|WP_003660369.1
W1387	1	1	1	1	1	1	1	1	1	1	1	1	1	1	1	1	1	1	1	1	1	1	1	1	1	1	1	1	1	1	1	1	1	1	101P30B1|WP_003657638.1	103P14B1|WP_003657638.1	12P80B1|WP_003657638.1	157_rep1_MCAT|WP_003657638.1	157_rep2_MCAT|WP_003657638.1	25240|WP_003657638.1	304_MCAT|WP_049237429.1	324_MCAT|WP_049237429.1	339_MCAT|WP_003657638.1	340_MCAT|WP_003657638.1	46P47B1|WP_003657638.1	489_MCAT|WP_003657638.1	611_MCAT|WP_003657638.1	613_MCAT|WP_003657638.1	7169|WP_003657638.1
W1388	1	1	1	1	1	1	1	1	1	1	1	1	1	1	1	1	1	1	1	1	1	1	1	1	1	1	1	1	1	1	1	1	1	1	101P30B1|WP_003657642.1	103P14B1|WP_003657642.1	12P80B1|WP_003660372.1	157_rep1_MCAT|WP_049148929.1	157_rep2_MCAT|WP_049148929.1	25240|WP_003660372.1	304_MCAT|WP_049237453.1	324_MCAT|WP_049237453.1	339_MCAT|WP_003660372.1	340_MCAT|WP_003660372.1	46P47B1|WP_003660372.1	489_MCAT|WP_049166813.1	611_MCAT|WP_049148929.1	613_MCAT|WP_049148929.1	7169|WP_003660372.1
W1389	1	1	1	1	1	1	1	1	1	1	1	1	1	1	1	1	1	1	1	1	1	1	1	1	1	1	1	1	1	1	1	1	1	1	101P30B1|WP_003657644.1	103P14B1|WP_003657644.1	12P80B1|WP_003665139.1	157_rep1_MCAT|WP_003657644.1	157_rep2_MCAT|WP_003657644.1	25240|WP_003671832.1	304_MCAT|WP_049237423.1	324_MCAT|WP_049237423.1	339_MCAT|WP_049156347.1	340_MCAT|WP_049156347.1	46P47B1|WP_003657644.1	489_MCAT|WP_049166814.1	611_MCAT|WP_003657644.1	613_MCAT|WP_003657644.1	7169|WP_003657644.1
W1390	1	1	1	1	1	1	1	1	1	1	1	1	1	1	1	1	1	1	1	1	1	1	1	1	1	1	1	1	1	1	1	1	1	1	101P30B1|WP_003657645.1	103P14B1|WP_003657645.1	12P80B1|WP_003657645.1	157_rep1_MCAT|WP_003657645.1	157_rep2_MCAT|WP_003657645.1	25240|WP_003657645.1	304_MCAT|WP_049237421.1	324_MCAT|WP_049237421.1	339_MCAT|WP_049156346.1	340_MCAT|WP_049156346.1	46P47B1|WP_003657645.1	489_MCAT|WP_049166815.1	611_MCAT|WP_003657645.1	613_MCAT|WP_003657645.1	7169|WP_003657645.1
W1391	1	1	1	1	1	1	1	1	1	1	1	1	1	1	1	1	1	1	1	1	1	1	1	1	1	1	1	1	1	1	1	1	1	1	101P30B1|WP_003657646.1	103P14B1|WP_003657646.1	12P80B1|WP_003657646.1	157_rep1_MCAT|WP_003657646.1	157_rep2_MCAT|WP_003657646.1	25240|WP_003657646.1	304_MCAT|WP_049237420.1	324_MCAT|WP_049237420.1	339_MCAT|WP_003657646.1	340_MCAT|WP_003657646.1	46P47B1|WP_003657646.1	489_MCAT|WP_003657646.1	611_MCAT|WP_003657646.1	613_MCAT|WP_003657646.1	7169|WP_003657646.1
W1392	1	1	1	1	1	1	1	1	1	1	1	1	1	1	1	1	1	1	1	1	1	1	1	1	1	1	1	1	1	1	1	1	1	1	101P30B1|WP_003657647.1	103P14B1|WP_003657647.1	12P80B1|WP_003665137.1	157_rep1_MCAT|WP_049148926.1	157_rep2_MCAT|WP_049148926.1	25240|WP_003671833.1	304_MCAT|WP_049237418.1	324_MCAT|WP_049237418.1	339_MCAT|WP_003674118.1	340_MCAT|WP_003674118.1	46P47B1|WP_003660373.1	489_MCAT|WP_003660373.1	611_MCAT|WP_049148926.1	613_MCAT|WP_049148926.1	7169|WP_003660373.1
W1393	1	1	1	1	1	1	1	1	1	1	1	1	1	1	1	1	1	1	1	1	1	1	1	1	1	1	1	1	1	1	1	1	1	1	101P30B1|WP_003657649.1	103P14B1|WP_003657649.1	12P80B1|WP_003665133.1	157_rep1_MCAT|WP_003665133.1	157_rep2_MCAT|WP_003665133.1	25240|WP_003665133.1	304_MCAT|WP_049237417.1	324_MCAT|WP_049237417.1	339_MCAT|WP_003660374.1	340_MCAT|WP_003660374.1	46P47B1|WP_003660374.1	489_MCAT|WP_003660374.1	611_MCAT|WP_003665133.1	613_MCAT|WP_003665133.1	7169|WP_003660374.1
W1394	1	1	1	1	1	1	1	1	1	1	1	1	1	1	1	1	1	1	1	1	1	1	1	1	1	1	1	1	1	1	1	1	1	1	101P30B1|WP_003657650.1	103P14B1|WP_003657650.1	12P80B1|WP_003657650.1	157_rep1_MCAT|WP_003657650.1	157_rep2_MCAT|WP_003657650.1	25240|WP_003657650.1	304_MCAT|WP_049237416.1	324_MCAT|WP_049237416.1	339_MCAT|WP_003657650.1	340_MCAT|WP_003657650.1	46P47B1|WP_003657650.1	489_MCAT|WP_003657650.1	611_MCAT|WP_003657650.1	613_MCAT|WP_003657650.1	7169|WP_003657650.1
W1395	1	1	1	1	1	1	1	1	1	1	1	1	1	1	1	1	1	1	1	1	1	1	1	1	1	1	1	1	1	1	1	1	1	1	101P30B1|WP_003657651.1	103P14B1|WP_003657651.1	12P80B1|WP_003665131.1	157_rep1_MCAT|WP_003667671.1	157_rep2_MCAT|WP_003667671.1	25240|WP_038519150.1	304_MCAT|WP_049237450.1	324_MCAT|WP_049237450.1	339_MCAT|WP_003667671.1	340_MCAT|WP_003667671.1	46P47B1|WP_003664348.1	489_MCAT|WP_003660376.1	611_MCAT|WP_003667671.1	613_MCAT|WP_003667671.1	7169|WP_003660376.1
W1396	1	1	1	1	1	1	1	1	1	1	1	1	1	1	1	1	1	1	1	1	1	1	1	1	1	1	1	1	1	1	1	1	1	1	101P30B1|WP_003657652.1	103P14B1|WP_003657652.1	12P80B1|WP_003657652.1	157_rep1_MCAT|WP_042510424.1	157_rep2_MCAT|WP_042510424.1	25240|WP_003657652.1	304_MCAT|WP_049237414.1	324_MCAT|WP_049237414.1	339_MCAT|WP_003657652.1	340_MCAT|WP_003657652.1	46P47B1|WP_003657652.1	489_MCAT|WP_003657652.1	611_MCAT|WP_042510424.1	613_MCAT|WP_042510424.1	7169|WP_003657652.1
W1397	1	1	1	1	1	1	1	1	1	1	1	1	1	1	1	1	1	1	1	1	1	1	1	1	1	1	1	1	1	1	1	1	1	1	101P30B1|WP_003657653.1	103P14B1|WP_003657653.1	12P80B1|WP_003657653.1	157_rep1_MCAT|WP_003657653.1	157_rep2_MCAT|WP_003657653.1	25240|WP_003657653.1	304_MCAT|WP_049237447.1	324_MCAT|WP_049237447.1	339_MCAT|WP_003657653.1	340_MCAT|WP_003657653.1	46P47B1|WP_003657653.1	489_MCAT|WP_003657653.1	611_MCAT|WP_003657653.1	613_MCAT|WP_003657653.1	7169|WP_003657653.1
W1398	1	1	1	1	1	1	1	1	1	1	1	1	1	1	1	1	1	1	1	1	1	1	1	1	1	1	1	1	1	1	1	1	1	1	101P30B1|WP_003657654.1	103P14B1|WP_003657654.1	12P80B1|WP_003665128.1	157_rep1_MCAT|WP_049148923.1	157_rep2_MCAT|WP_049148923.1	25240|WP_003673336.1	304_MCAT|WP_049237413.1	324_MCAT|WP_049237413.1	339_MCAT|WP_003657654.1	340_MCAT|WP_003657654.1	46P47B1|WP_003664347.1	489_MCAT|WP_003665128.1	611_MCAT|WP_049148923.1	613_MCAT|WP_049148923.1	7169|WP_003660377.1
W1399	1	1	1	1	1	1	1	1	1	1	1	1	1	1	1	1	1	1	1	1	1	1	1	1	1	1	1	1	1	1	1	1	1	1	101P30B1|WP_003657655.1	103P14B1|WP_003657655.1	12P80B1|WP_003657655.1	157_rep1_MCAT|WP_049148921.1	157_rep2_MCAT|WP_049148921.1	25240|WP_003671836.1	304_MCAT|WP_049237411.1	324_MCAT|WP_049237411.1	339_MCAT|WP_049156344.1	340_MCAT|WP_049156344.1	46P47B1|WP_003657655.1	489_MCAT|WP_003671836.1	611_MCAT|WP_049148921.1	613_MCAT|WP_049148921.1	7169|WP_003657655.1
W1400	1	1	1	1	1	1	1	1	1	1	1	1	1	1	1	1	1	1	1	1	1	1	1	1	1	1	1	1	1	1	1	1	1	1	101P30B1|WP_003657657.1	103P14B1|WP_003657657.1	12P80B1|WP_003664344.1	157_rep1_MCAT|WP_003657657.1	157_rep2_MCAT|WP_003657657.1	25240|WP_003670182.1	304_MCAT|WP_049237410.1	324_MCAT|WP_049237410.1	339_MCAT|WP_049156341.1	340_MCAT|WP_049156341.1	46P47B1|WP_003664344.1	489_MCAT|WP_003670182.1	611_MCAT|WP_003657657.1	613_MCAT|WP_003657657.1	7169|WP_003657657.1
W1401	1	1	1	1	1	1	1	1	1	1	1	1	1	1	1	1	1	1	1	1	1	1	1	1	1	1	1	1	1	1	1	1	1	1	101P30B1|WP_003657661.1	103P14B1|WP_003657661.1	12P80B1|WP_003657661.1	157_rep1_MCAT|WP_003657661.1	157_rep2_MCAT|WP_003657661.1	25240|WP_038519144.1	304_MCAT|WP_049237407.1	324_MCAT|WP_049237407.1	339_MCAT|WP_003657661.1	340_MCAT|WP_003657661.1	46P47B1|WP_003664341.1	489_MCAT|WP_003657661.1	611_MCAT|WP_003657661.1	613_MCAT|WP_003657661.1	7169|WP_003660382.1
W1402	1	1	1	1	1	1	1	1	1	1	1	1	1	1	1	1	1	1	1	1	1	1	1	1	1	1	1	1	1	1	1	1	1	1	101P30B1|WP_003657714.1	103P14B1|WP_003657714.1	12P80B1|WP_003666052.1	157_rep1_MCAT|WP_003672553.1	157_rep2_MCAT|WP_003672553.1	25240|WP_003672553.1	304_MCAT|WP_049237058.1	324_MCAT|WP_049237058.1	339_MCAT|WP_049156605.1	340_MCAT|WP_049156605.1	46P47B1|WP_003672553.1	489_MCAT|WP_003672553.1	611_MCAT|WP_003672553.1	613_MCAT|WP_003672553.1	7169|WP_036344846.1
W1403	1	1	1	1	1	1	1	1	1	1	1	1	1	1	1	1	1	1	1	1	1	1	1	1	1	1	1	1	1	1	1	1	1	1	101P30B1|WP_003657719.1	103P14B1|WP_003657719.1	12P80B1|WP_003657719.1	157_rep1_MCAT|WP_003657719.1	157_rep2_MCAT|WP_003657719.1	25240|WP_038520215.1	304_MCAT|WP_049237049.1	324_MCAT|WP_049237049.1	339_MCAT|WP_003657719.1	340_MCAT|WP_003657719.1	46P47B1|WP_003657719.1	489_MCAT|WP_003657719.1	611_MCAT|WP_003657719.1	613_MCAT|WP_003657719.1	7169|WP_003657719.1
W1404	1	1	1	1	1	1	1	1	1	1	1	1	1	1	1	1	1	1	1	1	1	1	1	1	1	1	1	1	1	1	1	1	1	1	101P30B1|WP_003657720.1	103P14B1|WP_003657720.1	12P80B1|WP_003666057.1	157_rep1_MCAT|WP_049149027.1	157_rep2_MCAT|WP_049149027.1	25240|WP_038519089.1	304_MCAT|WP_049237061.1	324_MCAT|WP_049237061.1	339_MCAT|WP_049156602.1	340_MCAT|WP_049156602.1	46P47B1|WP_003663767.1	489_MCAT|WP_049166984.1	611_MCAT|WP_049158075.1	613_MCAT|WP_049158075.1	7169|WP_003658596.1
W1405	1	1	1	1	1	1	1	1	1	1	1	1	1	1	1	1	1	1	1	1	1	1	1	1	1	1	1	1	1	1	1	1	1	1	101P30B1|WP_003657724.1	103P14B1|WP_003657724.1	12P80B1|WP_003658502.1	157_rep1_MCAT|WP_003657724.1	157_rep2_MCAT|WP_003657724.1	25240|WP_003657724.1	304_MCAT|WP_049237163.1	324_MCAT|WP_049237163.1	339_MCAT|WP_003657724.1	340_MCAT|WP_003657724.1	46P47B1|WP_003657724.1	489_MCAT|WP_003657724.1	611_MCAT|WP_003657724.1	613_MCAT|WP_003657724.1	7169|WP_003658502.1
W1406	1	1	1	1	1	1	1	1	1	1	1	1	1	1	1	1	1	1	1	1	1	1	1	1	1	1	1	1	1	1	1	1	1	1	101P30B1|WP_003657727.1	103P14B1|WP_003657727.1	12P80B1|WP_003657727.1	157_rep1_MCAT|WP_003657727.1	157_rep2_MCAT|WP_003657727.1	25240|WP_003657727.1	304_MCAT|WP_049237174.1	324_MCAT|WP_049237174.1	339_MCAT|WP_003657727.1	340_MCAT|WP_003657727.1	46P47B1|WP_003657727.1	489_MCAT|WP_003657727.1	611_MCAT|WP_003657727.1	613_MCAT|WP_003657727.1	7169|WP_003657727.1
W1407	1	1	1	1	1	1	1	1	1	1	1	1	1	1	1	1	1	1	1	1	1	1	1	1	1	1	1	1	1	1	1	1	1	1	101P30B1|WP_003657728.1	103P14B1|WP_003657728.1	12P80B1|WP_003657728.1	157_rep1_MCAT|WP_003657728.1	157_rep2_MCAT|WP_003657728.1	25240|WP_003657728.1	304_MCAT|WP_049237156.1	324_MCAT|WP_049237156.1	339_MCAT|WP_003657728.1	340_MCAT|WP_003657728.1	46P47B1|WP_003657728.1	489_MCAT|WP_003657728.1	611_MCAT|WP_003657728.1	613_MCAT|WP_003657728.1	7169|WP_003657728.1
W1408	1	1	1	1	1	1	1	1	1	1	1	1	1	1	1	1	1	1	1	1	1	1	1	1	1	1	1	1	1	1	1	1	1	1	101P30B1|WP_003657730.1	103P14B1|WP_003657730.1	12P80B1|WP_003658497.1	157_rep1_MCAT|WP_003657730.1	157_rep2_MCAT|WP_003657730.1	25240|WP_003657730.1	304_MCAT|WP_049237153.1	324_MCAT|WP_049237153.1	339_MCAT|WP_003657730.1	340_MCAT|WP_003657730.1	46P47B1|WP_003657730.1	489_MCAT|WP_003657730.1	611_MCAT|WP_003657730.1	613_MCAT|WP_003657730.1	7169|WP_003658497.1
W1409	1	1	1	1	1	1	1	1	1	1	1	1	1	1	1	1	1	1	1	1	1	1	1	1	1	1	1	1	1	1	1	1	1	1	101P30B1|WP_003657731.1	103P14B1|WP_003657731.1	12P80B1|WP_003666684.1	157_rep1_MCAT|WP_049149206.1	157_rep2_MCAT|WP_049149206.1	25240|WP_003674170.1	304_MCAT|WP_049237152.1	324_MCAT|WP_049237152.1	339_MCAT|WP_003658496.1	340_MCAT|WP_003658496.1	46P47B1|WP_003658496.1	489_MCAT|WP_003658496.1	611_MCAT|WP_003658496.1	613_MCAT|WP_003658496.1	7169|WP_003658496.1
W1410	1	1	1	1	1	1	1	1	1	1	1	1	1	1	1	1	1	1	1	1	1	1	1	1	1	1	1	1	1	1	1	1	1	1	101P30B1|WP_003657737.1	103P14B1|WP_003657737.1	12P80B1|WP_003657737.1	157_rep1_MCAT|WP_049149194.1	157_rep2_MCAT|WP_049149194.1	25240|WP_003672564.1	304_MCAT|WP_049237142.1	324_MCAT|WP_049237142.1	339_MCAT|WP_049155991.1	340_MCAT|WP_049155991.1	46P47B1|WP_003657737.1	489_MCAT|WP_003658491.1	611_MCAT|WP_049149194.1	613_MCAT|WP_049149194.1	7169|WP_003658491.1
W1411	1	1	1	1	1	1	1	1	1	1	1	1	1	1	1	1	1	1	1	1	1	1	1	1	1	1	1	1	1	1	1	1	1	1	101P30B1|WP_003657738.1	103P14B1|WP_003657738.1	12P80B1|WP_003666678.1	157_rep1_MCAT|WP_003657738.1	157_rep2_MCAT|WP_003657738.1	25240|WP_003657738.1	304_MCAT|WP_049237140.1	324_MCAT|WP_049237140.1	339_MCAT|WP_003657738.1	340_MCAT|WP_003657738.1	46P47B1|WP_003657738.1	489_MCAT|WP_003657738.1	611_MCAT|WP_003657738.1	613_MCAT|WP_003657738.1	7169|WP_003657738.1
W1412	1	1	1	1	1	1	1	1	1	1	1	1	1	1	1	1	1	1	1	1	1	1	1	1	1	1	1	1	1	1	1	1	1	1	101P30B1|WP_003657739.1	103P14B1|WP_003657739.1	12P80B1|WP_003657739.1	157_rep1_MCAT|WP_003657739.1	157_rep2_MCAT|WP_003657739.1	25240|WP_038519118.1	304_MCAT|WP_049237139.1	324_MCAT|WP_049237139.1	339_MCAT|WP_003657739.1	340_MCAT|WP_003657739.1	46P47B1|WP_003657739.1	489_MCAT|WP_003657739.1	611_MCAT|WP_003657739.1	613_MCAT|WP_003657739.1	7169|WP_003657739.1
W1413	1	1	1	1	1	1	1	1	1	1	1	1	1	1	1	1	1	1	1	1	1	1	1	1	1	1	1	1	1	1	1	1	1	1	101P30B1|WP_003657742.1	103P14B1|WP_003657742.1	12P80B1|WP_003657742.1	157_rep1_MCAT|WP_003657742.1	157_rep2_MCAT|WP_003657742.1	25240|WP_003657742.1	304_MCAT|WP_049237136.1	324_MCAT|WP_049237136.1	339_MCAT|WP_003657742.1	340_MCAT|WP_003657742.1	46P47B1|WP_003657742.1	489_MCAT|WP_003657742.1	611_MCAT|WP_003657742.1	613_MCAT|WP_003657742.1	7169|WP_003657742.1
W1414	1	1	1	1	1	1	1	1	1	1	1	1	1	1	1	1	1	1	1	1	1	1	1	1	1	1	1	1	1	1	1	1	1	1	101P30B1|WP_003657743.1	103P14B1|WP_003657743.1	12P80B1|WP_003657743.1	157_rep1_MCAT|WP_049149191.1	157_rep2_MCAT|WP_049149191.1	25240|WP_038519121.1	304_MCAT|WP_049237134.1	324_MCAT|WP_049237134.1	339_MCAT|WP_049155994.1	340_MCAT|WP_049155994.1	46P47B1|WP_003658487.1	489_MCAT|WP_049167044.1	611_MCAT|WP_003658487.1	613_MCAT|WP_003658487.1	7169|WP_003658487.1
W1415	1	1	1	1	1	1	1	1	1	1	1	1	1	1	1	1	1	1	1	1	1	1	1	1	1	1	1	1	1	1	1	1	1	1	101P30B1|WP_003657746.1	103P14B1|WP_003657746.1	12P80B1|WP_003657746.1	157_rep1_MCAT|WP_003657746.1	157_rep2_MCAT|WP_003657746.1	25240|WP_003657746.1	304_MCAT|WP_049237127.1	324_MCAT|WP_049237127.1	339_MCAT|WP_003657746.1	340_MCAT|WP_003657746.1	46P47B1|WP_003657746.1	489_MCAT|WP_003657746.1	611_MCAT|WP_003657746.1	613_MCAT|WP_003657746.1	7169|WP_003657746.1
W1416	1	1	1	1	1	1	1	1	1	1	1	1	1	1	1	1	1	1	1	1	1	1	1	1	1	1	1	1	1	1	1	1	1	1	101P30B1|WP_003657752.1	103P14B1|WP_003657752.1	12P80B1|WP_003657752.1	157_rep1_MCAT|WP_049149182.1	157_rep2_MCAT|WP_049149182.1	25240|WP_003657752.1	304_MCAT|WP_049237121.1	324_MCAT|WP_049237121.1	339_MCAT|WP_003657752.1	340_MCAT|WP_003657752.1	46P47B1|WP_003657752.1	489_MCAT|WP_003657752.1	611_MCAT|WP_003657752.1	613_MCAT|WP_003657752.1	7169|WP_003657752.1
W1417	1	1	1	1	1	1	1	1	1	1	1	1	1	1	1	1	1	1	1	1	1	1	1	1	1	1	1	1	1	1	1	1	1	1	101P30B1|WP_003657754.1	103P14B1|WP_003657754.1	12P80B1|WP_003657754.1	157_rep1_MCAT|WP_003657754.1	157_rep2_MCAT|WP_003657754.1	25240|WP_003657754.1	304_MCAT|WP_049237115.1	324_MCAT|WP_049237115.1	339_MCAT|WP_003657754.1	340_MCAT|WP_003657754.1	46P47B1|WP_003657754.1	489_MCAT|WP_003657754.1	611_MCAT|WP_003657754.1	613_MCAT|WP_003657754.1	7169|WP_003657754.1
W1418	1	1	1	1	1	1	1	1	1	1	1	1	1	1	1	1	1	1	1	1	1	1	1	1	1	1	1	1	1	1	1	1	1	1	101P30B1|WP_003657757.1	103P14B1|WP_003657757.1	12P80B1|WP_003666661.1	157_rep1_MCAT|WP_049149176.1	157_rep2_MCAT|WP_049149176.1	25240|WP_003657757.1	304_MCAT|WP_049237106.1	324_MCAT|WP_049237106.1	339_MCAT|WP_003666661.1	340_MCAT|WP_003666661.1	46P47B1|WP_003666661.1	489_MCAT|WP_003666661.1	611_MCAT|WP_049149176.1	613_MCAT|WP_049149176.1	7169|WP_003657757.1
W1419	1	1	1	1	1	1	1	1	1	1	1	1	1	1	1	1	1	1	1	1	1	1	1	1	1	1	1	1	1	1	1	1	1	1	101P30B1|WP_003657767.1	103P14B1|WP_003657767.1	12P80B1|WP_003657767.1	157_rep1_MCAT|WP_003657767.1	157_rep2_MCAT|WP_003657767.1	25240|WP_003657767.1	304_MCAT|WP_049237167.1	324_MCAT|WP_049237167.1	339_MCAT|WP_003657767.1	340_MCAT|WP_003657767.1	46P47B1|WP_003657767.1	489_MCAT|WP_003657767.1	611_MCAT|WP_003657767.1	613_MCAT|WP_003657767.1	7169|WP_003657767.1
W1420	1	1	1	1	1	1	1	1	1	1	1	1	1	1	1	1	1	1	1	1	1	1	1	1	1	1	1	1	1	1	1	1	1	1	101P30B1|WP_003657768.1	103P14B1|WP_003657768.1	12P80B1|WP_003658464.1	157_rep1_MCAT|WP_003658464.1	157_rep2_MCAT|WP_003658464.1	25240|WP_003658464.1	304_MCAT|WP_049237072.1	324_MCAT|WP_049237072.1	339_MCAT|WP_003658464.1	340_MCAT|WP_003658464.1	46P47B1|WP_003658464.1	489_MCAT|WP_003658464.1	611_MCAT|WP_003658464.1	613_MCAT|WP_003658464.1	7169|WP_003658464.1
W1421	1	1	1	1	1	1	1	1	1	1	1	1	1	1	1	1	1	1	1	1	1	1	1	1	1	1	1	1	1	1	1	1	1	1	101P30B1|WP_003657770.1	103P14B1|WP_003657770.1	12P80B1|WP_003657770.1	157_rep1_MCAT|WP_003657770.1	157_rep2_MCAT|WP_003657770.1	25240|WP_003657770.1	304_MCAT|WP_049237068.1	324_MCAT|WP_049237068.1	339_MCAT|WP_003657770.1	340_MCAT|WP_003657770.1	46P47B1|WP_003657770.1	489_MCAT|WP_003657770.1	611_MCAT|WP_003657770.1	613_MCAT|WP_003657770.1	7169|WP_003657770.1
W1422	1	1	1	1	1	1	1	1	1	1	1	1	1	1	1	1	1	1	1	1	1	1	1	1	1	1	1	1	1	1	1	1	1	1	101P30B1|WP_003657771.1	103P14B1|WP_003657771.1	12P80B1|WP_003663502.1	157_rep1_MCAT|WP_013108123.1	157_rep2_MCAT|WP_013108123.1	25240|WP_003669805.1	304_MCAT|WP_049237064.1	324_MCAT|WP_049237064.1	339_MCAT|WP_003670852.1	340_MCAT|WP_003670852.1	46P47B1|WP_003663502.1	489_MCAT|WP_003670852.1	611_MCAT|WP_013108123.1	613_MCAT|WP_013108123.1	7169|WP_003658459.1
W1423	1	1	1	1	1	1	1	1	1	1	1	1	1	1	1	1	1	1	1	1	1	1	1	1	1	1	1	1	1	1	1	1	1	1	101P30B1|WP_003657780.1	103P14B1|WP_003657780.1	12P80B1|WP_003658843.1	157_rep1_MCAT|WP_003657780.1	157_rep2_MCAT|WP_003657780.1	25240|WP_003657780.1	304_MCAT|WP_049236737.1	324_MCAT|WP_049236737.1	339_MCAT|WP_003657780.1	340_MCAT|WP_003657780.1	46P47B1|WP_003657780.1	489_MCAT|WP_003657780.1	611_MCAT|WP_003657780.1	613_MCAT|WP_003657780.1	7169|WP_003658843.1
W1424	1	1	1	1	1	1	1	1	1	1	1	1	1	1	1	1	1	1	1	1	1	1	1	1	1	1	1	1	1	1	1	1	1	1	101P30B1|WP_003657781.1	103P14B1|WP_003657781.1	12P80B1|WP_003666301.1	157_rep1_MCAT|WP_003657781.1	157_rep2_MCAT|WP_003657781.1	25240|WP_003657781.1	304_MCAT|WP_049236695.1	324_MCAT|WP_049236695.1	339_MCAT|WP_003657781.1	340_MCAT|WP_003657781.1	46P47B1|WP_003663595.1	489_MCAT|WP_049167032.1	611_MCAT|WP_003657781.1	613_MCAT|WP_003657781.1	7169|WP_003657781.1
W1425	1	1	1	1	1	1	1	1	1	1	1	1	1	1	1	1	1	1	1	1	1	1	1	1	1	1	1	1	1	1	1	1	1	1	101P30B1|WP_003657782.1	103P14B1|WP_003657782.1	12P80B1|WP_003657782.1	157_rep1_MCAT|WP_003657782.1	157_rep2_MCAT|WP_003657782.1	25240|WP_003657782.1	304_MCAT|WP_049236694.1	324_MCAT|WP_049236694.1	339_MCAT|WP_003657782.1	340_MCAT|WP_003657782.1	46P47B1|WP_003657782.1	489_MCAT|WP_003657782.1	611_MCAT|WP_003657782.1	613_MCAT|WP_003657782.1	7169|WP_003657782.1
W1426	1	1	1	1	1	1	1	1	1	1	1	1	1	1	1	1	1	1	1	1	1	1	1	1	1	1	1	1	1	1	1	1	1	1	101P30B1|WP_003657786.1	103P14B1|WP_003657786.1	12P80B1|WP_003657786.1	157_rep1_MCAT|WP_003658848.1	157_rep2_MCAT|WP_003658848.1	25240|WP_038520047.1	304_MCAT|WP_049236691.1	324_MCAT|WP_049236691.1	339_MCAT|WP_003658848.1	340_MCAT|WP_003658848.1	46P47B1|WP_003658848.1	489_MCAT|WP_003658848.1	611_MCAT|WP_003658848.1	613_MCAT|WP_003658848.1	7169|WP_003658848.1
W1427	1	1	1	1	1	1	1	1	1	1	1	1	1	1	1	1	1	1	1	1	1	1	1	1	1	1	1	1	1	1	1	1	1	1	101P30B1|WP_003657790.1	103P14B1|WP_003657790.1	12P80B1|WP_003657790.1	157_rep1_MCAT|WP_003657790.1	157_rep2_MCAT|WP_003657790.1	25240|WP_003657790.1	304_MCAT|WP_049236687.1	324_MCAT|WP_049236687.1	339_MCAT|WP_003657790.1	340_MCAT|WP_003657790.1	46P47B1|WP_003657790.1	489_MCAT|WP_003657790.1	611_MCAT|WP_003657790.1	613_MCAT|WP_003657790.1	7169|WP_003657790.1
W1428	1	1	1	1	1	1	1	1	1	1	1	1	1	1	1	1	1	1	1	1	1	1	1	1	1	1	1	1	1	1	1	1	1	1	101P30B1|WP_003657793.1	103P14B1|WP_003657793.1	12P80B1|WP_003658854.1	157_rep1_MCAT|WP_003658854.1	157_rep2_MCAT|WP_003658854.1	25240|WP_003657793.1	304_MCAT|WP_049236683.1	324_MCAT|WP_049236683.1	339_MCAT|WP_049155784.1	340_MCAT|WP_049155784.1	46P47B1|WP_003658854.1	489_MCAT|WP_049167030.1	611_MCAT|WP_003658854.1	613_MCAT|WP_003658854.1	7169|WP_003658854.1
W1429	1	1	1	1	1	1	1	1	1	1	1	1	1	1	1	1	1	1	1	1	1	1	1	1	1	1	1	1	1	1	1	1	1	1	101P30B1|WP_003657794.1	103P14B1|WP_003657794.1	12P80B1|WP_003658855.1	157_rep1_MCAT|WP_003657794.1	157_rep2_MCAT|WP_003657794.1	25240|WP_003658855.1	304_MCAT|WP_049236681.1	324_MCAT|WP_049236681.1	339_MCAT|WP_049155781.1	340_MCAT|WP_049155781.1	46P47B1|WP_003658855.1	489_MCAT|WP_003658855.1	611_MCAT|WP_003657794.1	613_MCAT|WP_003657794.1	7169|WP_003658855.1
W1430	1	1	1	1	1	1	1	1	1	1	1	1	1	1	1	1	1	1	1	1	1	1	1	1	1	1	1	1	1	1	1	1	1	1	101P30B1|WP_003657795.1	103P14B1|WP_003657795.1	12P80B1|WP_003666288.1	157_rep1_MCAT|WP_003666288.1	157_rep2_MCAT|WP_003666288.1	25240|WP_038520039.1	304_MCAT|WP_049236679.1	324_MCAT|WP_049236679.1	339_MCAT|WP_049155778.1	340_MCAT|WP_049155778.1	46P47B1|WP_003663585.1	489_MCAT|WP_003657795.1	611_MCAT|WP_003671975.1	613_MCAT|WP_003671975.1	7169|WP_003657795.1
W1431	1	1	1	1	1	1	1	1	1	1	1	1	1	1	1	1	1	1	1	1	1	1	1	1	1	1	1	1	1	1	1	1	1	1	101P30B1|WP_003657798.1	103P14B1|WP_003657798.1	12P80B1|WP_003658862.1	157_rep1_MCAT|WP_003658862.1	157_rep2_MCAT|WP_003658862.1	25240|WP_038520035.1	304_MCAT|WP_049236674.1	324_MCAT|WP_049236674.1	339_MCAT|WP_049156704.1	340_MCAT|WP_049156704.1	46P47B1|WP_003658862.1	489_MCAT|WP_003657798.1	611_MCAT|WP_003657798.1	613_MCAT|WP_003657798.1	7169|WP_003658862.1
W1432	1	1	1	1	1	1	1	1	1	1	1	1	1	1	1	1	1	1	1	1	1	1	1	1	1	1	1	1	1	1	1	1	1	1	101P30B1|WP_003657799.1	103P14B1|WP_003662032.1	12P80B1|WP_003665846.1	157_rep1_MCAT|WP_049149037.1	157_rep2_MCAT|WP_049149037.1	25240|WP_038520029.1	304_MCAT|WP_049236671.1	324_MCAT|WP_049236671.1	339_MCAT|WP_049156709.1	340_MCAT|WP_049156709.1	46P47B1|WP_003663507.1	489_MCAT|WP_049167046.1	611_MCAT|WP_049158070.1	613_MCAT|WP_049239656.1	7169|WP_003658864.1
W1433	1	1	1	1	1	1	1	1	1	1	1	1	1	1	1	1	1	1	1	1	1	1	1	1	1	1	1	1	1	1	1	1	1	1	101P30B1|WP_003657803.1	103P14B1|WP_003662705.1	12P80B1|WP_003664875.1	157_rep1_MCAT|WP_003657803.1	157_rep2_MCAT|WP_003657803.1	25240|WP_003662705.1	304_MCAT|WP_049236732.1	324_MCAT|WP_049236732.1	339_MCAT|WP_049156128.1	340_MCAT|WP_049156128.1	46P47B1|WP_003657803.1	489_MCAT|WP_049167080.1	611_MCAT|WP_003662705.1	613_MCAT|WP_049239661.1	7169|WP_003658870.1
W1434	1	1	1	1	1	1	1	1	1	1	1	1	1	1	1	1	1	1	1	1	1	1	1	1	1	1	1	1	1	1	1	1	1	1	101P30B1|WP_003657805.1	103P14B1|WP_003657805.1	12P80B1|WP_003657805.1	157_rep1_MCAT|WP_003658874.1	157_rep2_MCAT|WP_003658874.1	25240|WP_003657805.1	304_MCAT|WP_049236656.1	324_MCAT|WP_049236656.1	339_MCAT|WP_003657805.1	340_MCAT|WP_003657805.1	46P47B1|WP_003658874.1	489_MCAT|WP_003658874.1	611_MCAT|WP_003657805.1	613_MCAT|WP_003657805.1	7169|WP_003658874.1
W1435	1	1	1	1	1	1	1	1	1	1	1	1	1	1	1	1	1	1	1	1	1	1	1	1	1	1	1	1	1	1	1	1	1	1	101P30B1|WP_003657811.1	103P14B1|WP_003657811.1	12P80B1|WP_003657811.1	157_rep1_MCAT|WP_003657811.1	157_rep2_MCAT|WP_003657811.1	25240|WP_003657811.1	304_MCAT|WP_049236655.1	324_MCAT|WP_049236655.1	339_MCAT|WP_003657811.1	340_MCAT|WP_003657811.1	46P47B1|WP_003657811.1	489_MCAT|WP_003657811.1	611_MCAT|WP_003657811.1	613_MCAT|WP_003657811.1	7169|WP_003657811.1
W1436	1	1	1	1	1	1	1	1	1	1	1	1	1	1	1	1	1	1	1	1	1	1	1	1	1	1	1	1	1	1	1	1	1	1	101P30B1|WP_003657813.1	103P14B1|WP_003662710.1	12P80B1|WP_003664872.1	157_rep1_MCAT|WP_003669377.1	157_rep2_MCAT|WP_003669377.1	25240|WP_038520023.1	304_MCAT|WP_049236729.1	324_MCAT|WP_049236729.1	339_MCAT|WP_003669377.1	340_MCAT|WP_003669377.1	46P47B1|WP_003663198.1	489_MCAT|WP_049167079.1	611_MCAT|WP_049157882.1	613_MCAT|WP_049157882.1	7169|WP_003658879.1
W1437	1	1	1	1	1	1	1	1	1	1	1	1	1	1	1	1	1	1	1	1	1	1	1	1	1	1	1	1	1	1	1	1	1	1	101P30B1|WP_003657815.1	103P14B1|WP_003657815.1	12P80B1|WP_003658880.1	157_rep1_MCAT|WP_003658880.1	157_rep2_MCAT|WP_003658880.1	25240|WP_003657815.1	304_MCAT|WP_049236654.1	324_MCAT|WP_049236654.1	339_MCAT|WP_003657815.1	340_MCAT|WP_003657815.1	46P47B1|WP_003663200.1	489_MCAT|WP_003657815.1	611_MCAT|WP_003658880.1	613_MCAT|WP_003658880.1	7169|WP_003658880.1
W1438	1	1	1	1	1	1	1	1	1	1	1	1	1	1	1	1	1	1	1	1	1	1	1	1	1	1	1	1	1	1	1	1	1	1	101P30B1|WP_003657823.1	103P14B1|WP_003657823.1	12P80B1|WP_003663202.1	157_rep1_MCAT|WP_003663202.1	157_rep2_MCAT|WP_003663202.1	25240|WP_003658887.1	304_MCAT|WP_049236646.1	324_MCAT|WP_049236646.1	339_MCAT|WP_003658887.1	340_MCAT|WP_003658887.1	46P47B1|WP_003663202.1	489_MCAT|WP_003663202.1	611_MCAT|WP_003663202.1	613_MCAT|WP_003663202.1	7169|WP_003658887.1
W1439	1	1	1	1	1	1	1	1	1	1	1	1	1	1	1	1	1	1	1	1	1	1	1	1	1	1	1	1	1	1	1	1	1	1	101P30B1|WP_003657824.1	103P14B1|WP_003657824.1	12P80B1|WP_003657824.1	157_rep1_MCAT|WP_003657824.1	157_rep2_MCAT|WP_003657824.1	25240|WP_038520017.1	304_MCAT|WP_049236645.1	324_MCAT|WP_049236645.1	339_MCAT|WP_003658888.1	340_MCAT|WP_003658888.1	46P47B1|WP_003657824.1	489_MCAT|WP_003657824.1	611_MCAT|WP_003657824.1	613_MCAT|WP_003657824.1	7169|WP_003658888.1
W1440	1	1	1	1	1	1	1	1	1	1	1	1	1	1	1	1	1	1	1	1	1	1	1	1	1	1	1	1	1	1	1	1	1	1	101P30B1|WP_003657827.1	103P14B1|WP_003662716.1	12P80B1|WP_003664863.1	157_rep1_MCAT|WP_003663203.1	157_rep2_MCAT|WP_003663203.1	25240|WP_003671336.1	304_MCAT|WP_049236644.1	324_MCAT|WP_049236644.1	339_MCAT|WP_003663203.1	340_MCAT|WP_003663203.1	46P47B1|WP_003663203.1	489_MCAT|WP_049167077.1	611_MCAT|WP_003663203.1	613_MCAT|WP_003663203.1	7169|WP_003658891.1
W1441	1	1	1	1	1	1	1	1	1	1	1	1	1	1	1	1	1	1	1	1	1	1	1	1	1	1	1	1	1	1	1	1	1	1	101P30B1|WP_003657833.1	103P14B1|WP_003662719.1	12P80B1|WP_003664856.1	157_rep1_MCAT|WP_049148890.1	157_rep2_MCAT|WP_049148890.1	25240|WP_038520015.1	304_MCAT|WP_049236641.1	324_MCAT|WP_049236641.1	339_MCAT|WP_049156125.1	340_MCAT|WP_049156125.1	46P47B1|WP_003663206.1	489_MCAT|WP_003658899.1	611_MCAT|WP_049157876.1	613_MCAT|WP_049157876.1	7169|WP_003658899.1
W1442	1	1	1	1	1	1	1	1	1	1	1	1	1	1	1	1	1	1	1	1	1	1	1	1	1	1	1	1	1	1	1	1	1	1	101P30B1|WP_003657838.1	103P14B1|WP_003657838.1	12P80B1|WP_003657838.1	157_rep1_MCAT|WP_049148887.1	157_rep2_MCAT|WP_049148887.1	25240|WP_003658900.1	304_MCAT|WP_049236639.1	324_MCAT|WP_049236639.1	339_MCAT|WP_003657838.1	340_MCAT|WP_003657838.1	46P47B1|WP_003657838.1	489_MCAT|WP_003657838.1	611_MCAT|WP_049148887.1	613_MCAT|WP_049148887.1	7169|WP_003658900.1
W1443	1	1	1	1	1	1	1	1	1	1	1	1	1	1	1	1	1	1	1	1	1	1	1	1	1	1	1	1	1	1	1	1	1	1	101P30B1|WP_003657842.1	103P14B1|WP_003662724.1	12P80B1|WP_003665356.1	157_rep1_MCAT|WP_003662724.1	157_rep2_MCAT|WP_003662724.1	25240|WP_003662724.1	304_MCAT|WP_049236636.1	324_MCAT|WP_049236636.1	339_MCAT|WP_003662724.1	340_MCAT|WP_003662724.1	46P47B1|WP_003663209.1	489_MCAT|WP_003662724.1	611_MCAT|WP_003662724.1	613_MCAT|WP_003662724.1	7169|WP_003657842.1
W1444	1	1	1	1	1	1	1	1	1	1	1	1	1	1	1	1	1	1	1	1	1	1	1	1	1	1	1	1	1	1	1	1	1	1	101P30B1|WP_003657843.1	103P14B1|WP_003657843.1	12P80B1|WP_003657843.1	157_rep1_MCAT|WP_003657843.1	157_rep2_MCAT|WP_003657843.1	25240|WP_003657843.1	304_MCAT|WP_049236634.1	324_MCAT|WP_049236634.1	339_MCAT|WP_003657843.1	340_MCAT|WP_003657843.1	46P47B1|WP_003657843.1	489_MCAT|WP_049167075.1	611_MCAT|WP_049157870.1	613_MCAT|WP_049157870.1	7169|WP_003657843.1
W1445	1	1	1	1	1	1	1	1	1	1	1	1	1	1	1	1	1	1	1	1	1	1	1	1	1	1	1	1	1	1	1	1	1	1	101P30B1|WP_003657845.1	103P14B1|WP_003657845.1	12P80B1|WP_003665351.1	157_rep1_MCAT|WP_003657845.1	157_rep2_MCAT|WP_003657845.1	25240|WP_003657845.1	304_MCAT|WP_049236631.1	324_MCAT|WP_049236631.1	339_MCAT|WP_003657845.1	340_MCAT|WP_003657845.1	46P47B1|WP_003663210.1	489_MCAT|WP_049167074.1	611_MCAT|WP_003657845.1	613_MCAT|WP_003657845.1	7169|WP_003658903.1
W1446	1	1	1	1	1	1	1	1	1	1	1	1	1	1	1	1	1	1	1	1	1	1	1	1	1	1	1	1	1	1	1	1	1	1	101P30B1|WP_003657847.1	103P14B1|WP_003658904.1	12P80B1|WP_003658904.1	157_rep1_MCAT|WP_003658904.1	157_rep2_MCAT|WP_003658904.1	25240|WP_003658904.1	304_MCAT|WP_049236629.1	324_MCAT|WP_049236629.1	339_MCAT|WP_003658904.1	340_MCAT|WP_003658904.1	46P47B1|WP_003657847.1	489_MCAT|WP_003658904.1	611_MCAT|WP_003658904.1	613_MCAT|WP_003658904.1	7169|WP_003658904.1
W1447	1	1	1	1	1	1	1	1	1	1	1	1	1	1	1	1	1	1	1	1	1	1	1	1	1	1	1	1	1	1	1	1	1	1	101P30B1|WP_003657849.1	103P14B1|WP_003662726.1	12P80B1|WP_003658907.1	157_rep1_MCAT|WP_049148884.1	157_rep2_MCAT|WP_049148884.1	25240|WP_038520009.1	304_MCAT|WP_049236627.1	324_MCAT|WP_049236627.1	339_MCAT|WP_049156123.1	340_MCAT|WP_049156123.1	46P47B1|WP_003663211.1	489_MCAT|WP_003658907.1	611_MCAT|WP_003658907.1	613_MCAT|WP_003658907.1	7169|WP_003658907.1
W1448	1	1	1	1	1	1	1	1	1	1	1	1	1	1	1	1	1	1	1	1	1	1	1	1	1	1	1	1	1	1	1	1	1	1	101P30B1|WP_003657856.1	103P14B1|WP_003658912.1	12P80B1|WP_003658912.1	157_rep1_MCAT|WP_003663212.1	157_rep2_MCAT|WP_003663212.1	25240|WP_003663212.1	304_MCAT|WP_049236622.1	324_MCAT|WP_049236622.1	339_MCAT|WP_003658912.1	340_MCAT|WP_003658912.1	46P47B1|WP_003663212.1	489_MCAT|WP_003658912.1	611_MCAT|WP_003663212.1	613_MCAT|WP_003663212.1	7169|WP_003658912.1
W1449	1	1	1	1	1	1	1	1	1	1	1	1	1	1	1	1	1	1	1	1	1	1	1	1	1	1	1	1	1	1	1	1	1	1	101P30B1|WP_003657882.1	103P14B1|WP_003657882.1	12P80B1|WP_003657882.1	157_rep1_MCAT|WP_003657882.1	157_rep2_MCAT|WP_003657882.1	25240|WP_003657882.1	304_MCAT|WP_049237780.1	324_MCAT|WP_049237780.1	339_MCAT|WP_003657882.1	340_MCAT|WP_003657882.1	46P47B1|WP_003657882.1	489_MCAT|WP_003657882.1	611_MCAT|WP_003657882.1	613_MCAT|WP_003657882.1	7169|WP_003657882.1
W1450	1	1	1	1	1	1	1	1	1	1	1	1	1	1	1	1	1	1	1	1	1	1	1	1	1	1	1	1	1	1	1	1	1	1	101P30B1|WP_003657884.1	103P14B1|WP_003657884.1	12P80B1|WP_003665749.1	157_rep1_MCAT|WP_003659972.1	157_rep2_MCAT|WP_003659972.1	25240|WP_003659972.1	304_MCAT|WP_049237781.1	324_MCAT|WP_049237781.1	339_MCAT|WP_003659972.1	340_MCAT|WP_003659972.1	46P47B1|WP_003657884.1	489_MCAT|WP_003659972.1	611_MCAT|WP_003659972.1	613_MCAT|WP_003659972.1	7169|WP_003659972.1
W1451	1	1	1	1	1	1	1	1	1	1	1	1	1	1	1	1	1	1	1	1	1	1	1	1	1	1	1	1	1	1	1	1	1	1	101P30B1|WP_003657888.1	103P14B1|WP_003657888.1	12P80B1|WP_003657888.1	157_rep1_MCAT|WP_003659966.1	157_rep2_MCAT|WP_003659966.1	25240|WP_003659966.1	304_MCAT|WP_049237784.1	324_MCAT|WP_049237784.1	339_MCAT|WP_003659966.1	340_MCAT|WP_003659966.1	46P47B1|WP_003659966.1	489_MCAT|WP_003657888.1	611_MCAT|WP_003657888.1	613_MCAT|WP_003657888.1	7169|WP_003659966.1
W1452	1	1	1	1	1	1	1	1	1	1	1	1	1	1	1	1	1	1	1	1	1	1	1	1	1	1	1	1	1	1	1	1	1	1	101P30B1|WP_003657890.1	103P14B1|WP_003657890.1	12P80B1|WP_003657890.1	157_rep1_MCAT|WP_003673904.1	157_rep2_MCAT|WP_003673904.1	25240|WP_003673904.1	304_MCAT|WP_049237788.1	324_MCAT|WP_049237788.1	339_MCAT|WP_003659964.1	340_MCAT|WP_003659964.1	46P47B1|WP_003663444.1	489_MCAT|WP_003673904.1	611_MCAT|WP_003657890.1	613_MCAT|WP_003657890.1	7169|WP_003659964.1
W1453	1	1	1	1	1	1	1	1	1	1	1	1	1	1	1	1	1	1	1	1	1	1	1	1	1	1	1	1	1	1	1	1	1	1	101P30B1|WP_003657892.1	103P14B1|WP_003657892.1	12P80B1|WP_003657892.1	157_rep1_MCAT|WP_003657892.1	157_rep2_MCAT|WP_003657892.1	25240|WP_003657892.1	304_MCAT|WP_049237789.1	324_MCAT|WP_049237789.1	339_MCAT|WP_003657892.1	340_MCAT|WP_003657892.1	46P47B1|WP_003657892.1	489_MCAT|WP_003657892.1	611_MCAT|WP_003657892.1	613_MCAT|WP_003657892.1	7169|WP_003657892.1
W1454	1	1	1	1	1	1	1	1	1	1	1	1	1	1	1	1	1	1	1	1	1	1	1	1	1	1	1	1	1	1	1	1	1	1	101P30B1|WP_003657895.1	103P14B1|WP_003657895.1	12P80B1|WP_003665747.1	157_rep1_MCAT|WP_049149320.1	157_rep2_MCAT|WP_049149320.1	25240|WP_038519376.1	304_MCAT|WP_049237795.1	324_MCAT|WP_049237795.1	339_MCAT|WP_049155816.1	340_MCAT|WP_049155816.1	46P47B1|WP_003663443.1	489_MCAT|WP_049166966.1	611_MCAT|WP_049157937.1	613_MCAT|WP_049157937.1	7169|WP_003659963.1
W1455	1	1	1	1	1	1	1	1	1	1	1	1	1	1	1	1	1	1	1	1	1	1	1	1	1	1	1	1	1	1	1	1	1	1	101P30B1|WP_003657918.1	103P14B1|WP_003657918.1	12P80B1|WP_003665788.1	157_rep1_MCAT|WP_003657918.1	157_rep2_MCAT|WP_003657918.1	25240|WP_003663746.1	304_MCAT|WP_049237656.1	324_MCAT|WP_049237656.1	339_MCAT|WP_003663746.1	340_MCAT|WP_003663746.1	46P47B1|WP_003663746.1	489_MCAT|WP_003657918.1	611_MCAT|WP_003657918.1	613_MCAT|WP_003657918.1	7169|WP_003659955.1
W1456	1	1	1	1	1	1	1	1	1	1	1	1	1	1	1	1	1	1	1	1	1	1	1	1	1	1	1	1	1	1	1	1	1	1	101P30B1|WP_003657920.1	103P14B1|WP_003657920.1	12P80B1|WP_003663743.1	157_rep1_MCAT|WP_003663743.1	157_rep2_MCAT|WP_003663743.1	25240|WP_038519388.1	304_MCAT|WP_049237654.1	324_MCAT|WP_049237654.1	339_MCAT|WP_003663743.1	340_MCAT|WP_003663743.1	46P47B1|WP_003663743.1	489_MCAT|WP_003663743.1	611_MCAT|WP_003663743.1	613_MCAT|WP_003663743.1	7169|WP_003663743.1
W1457	1	1	1	1	1	1	1	1	1	1	1	1	1	1	1	1	1	1	1	1	1	1	1	1	1	1	1	1	1	1	1	1	1	1	101P30B1|WP_003657922.1	103P14B1|WP_003661642.1	12P80B1|WP_003657922.1	157_rep1_MCAT|WP_003659949.1	157_rep2_MCAT|WP_003659949.1	25240|WP_003657922.1	304_MCAT|WP_049237652.1	324_MCAT|WP_049237652.1	339_MCAT|WP_003657922.1	340_MCAT|WP_003657922.1	46P47B1|WP_003663741.1	489_MCAT|WP_003657922.1	611_MCAT|WP_003659949.1	613_MCAT|WP_003659949.1	7169|WP_003659949.1
W1458	1	1	1	1	1	1	1	1	1	1	1	1	1	1	1	1	1	1	1	1	1	1	1	1	1	1	1	1	1	1	1	1	1	1	101P30B1|WP_003657926.1	103P14B1|WP_003657926.1	12P80B1|WP_003657926.1	157_rep1_MCAT|WP_003657926.1	157_rep2_MCAT|WP_003657926.1	25240|WP_003657926.1	304_MCAT|WP_049237650.1	324_MCAT|WP_049237650.1	339_MCAT|WP_003657926.1	340_MCAT|WP_003657926.1	46P47B1|WP_003657926.1	489_MCAT|WP_003657926.1	611_MCAT|WP_003657926.1	613_MCAT|WP_003657926.1	7169|WP_003657926.1
W1459	1	1	1	1	1	1	1	1	1	1	1	1	1	1	1	1	1	1	1	1	1	1	1	1	1	1	1	1	1	1	1	1	1	1	101P30B1|WP_003657929.1	103P14B1|WP_003659945.1	12P80B1|WP_003659945.1	157_rep1_MCAT|WP_003657929.1	157_rep2_MCAT|WP_003657929.1	25240|WP_003657929.1	304_MCAT|WP_049237649.1	324_MCAT|WP_049237649.1	339_MCAT|WP_003659945.1	340_MCAT|WP_003659945.1	46P47B1|WP_003657929.1	489_MCAT|WP_003657929.1	611_MCAT|WP_003657929.1	613_MCAT|WP_003657929.1	7169|WP_003659945.1
W1460	1	1	1	1	1	1	1	1	1	1	1	1	1	1	1	1	1	1	1	1	1	1	1	1	1	1	1	1	1	1	1	1	1	1	101P30B1|WP_003657938.1	103P14B1|WP_003657938.1	12P80B1|WP_003657938.1	157_rep1_MCAT|WP_003657938.1	157_rep2_MCAT|WP_003657938.1	25240|WP_003657938.1	304_MCAT|WP_049237671.1	324_MCAT|WP_049237671.1	339_MCAT|WP_003657938.1	340_MCAT|WP_003657938.1	46P47B1|WP_003663734.1	489_MCAT|WP_003657938.1	611_MCAT|WP_003657938.1	613_MCAT|WP_003657938.1	7169|WP_003657938.1
W1461	1	1	1	1	1	1	1	1	1	1	1	1	1	1	1	1	1	1	1	1	1	1	1	1	1	1	1	1	1	1	1	1	1	1	101P30B1|WP_003657940.1	103P14B1|WP_003661645.1	12P80B1|WP_003659935.1	157_rep1_MCAT|WP_003673896.1	157_rep2_MCAT|WP_003673896.1	25240|WP_003661645.1	304_MCAT|WP_049237646.1	324_MCAT|WP_049237646.1	339_MCAT|WP_003673896.1	340_MCAT|WP_003673896.1	46P47B1|WP_003661645.1	489_MCAT|WP_003673896.1	611_MCAT|WP_003673896.1	613_MCAT|WP_003673896.1	7169|WP_003659935.1
W1462	1	1	1	1	1	1	1	1	1	1	1	1	1	1	1	1	1	1	1	1	1	1	1	1	1	1	1	1	1	1	1	1	1	1	101P30B1|WP_003657954.1	103P14B1|WP_003657954.1	12P80B1|WP_003665780.1	157_rep1_MCAT|WP_003659916.1	157_rep2_MCAT|WP_003659916.1	25240|WP_003673174.1	304_MCAT|WP_049237638.1	324_MCAT|WP_049237638.1	339_MCAT|WP_003659916.1	340_MCAT|WP_003659916.1	46P47B1|WP_003663723.1	489_MCAT|WP_049166971.1	611_MCAT|WP_003663723.1	613_MCAT|WP_003663723.1	7169|WP_003659916.1
W1463	1	1	1	1	1	1	1	1	1	1	1	1	1	1	1	1	1	1	1	1	1	1	1	1	1	1	1	1	1	1	1	1	1	1	101P30B1|WP_003657956.1	103P14B1|WP_003657956.1	12P80B1|WP_003657956.1	157_rep1_MCAT|WP_003659915.1	157_rep2_MCAT|WP_003659915.1	25240|WP_003657956.1	304_MCAT|WP_049237637.1	324_MCAT|WP_049237637.1	339_MCAT|WP_003659915.1	340_MCAT|WP_003659915.1	46P47B1|WP_003659915.1	489_MCAT|WP_003657956.1	611_MCAT|WP_003659915.1	613_MCAT|WP_003659915.1	7169|WP_003659915.1
W1464	1	1	1	1	1	1	1	1	1	1	1	1	1	1	1	1	1	1	1	1	1	1	1	1	1	1	1	1	1	1	1	1	1	1	101P30B1|WP_003657958.1	103P14B1|WP_003657958.1	12P80B1|WP_003657958.1	157_rep1_MCAT|WP_003657958.1	157_rep2_MCAT|WP_003657958.1	25240|WP_003657958.1	304_MCAT|WP_049237635.1	324_MCAT|WP_049237635.1	339_MCAT|WP_003657958.1	340_MCAT|WP_003657958.1	46P47B1|WP_003657958.1	489_MCAT|WP_003673892.1	611_MCAT|WP_003657958.1	613_MCAT|WP_003657958.1	7169|WP_003657958.1
W1465	1	1	1	1	1	1	1	1	1	1	1	1	1	1	1	1	1	1	1	1	1	1	1	1	1	1	1	1	1	1	1	1	1	1	101P30B1|WP_003657959.1	103P14B1|WP_003657959.1	12P80B1|WP_003657959.1	157_rep1_MCAT|WP_003657959.1	157_rep2_MCAT|WP_003657959.1	25240|WP_003657959.1	304_MCAT|WP_003657959.1	324_MCAT|WP_003657959.1	339_MCAT|WP_003657959.1	340_MCAT|WP_003657959.1	46P47B1|WP_003657959.1	489_MCAT|WP_003657959.1	611_MCAT|WP_003657959.1	613_MCAT|WP_003657959.1	7169|WP_003657959.1
W1466	1	1	1	1	1	1	1	1	1	1	1	1	1	1	1	1	1	1	1	1	1	1	1	1	1	1	1	1	1	1	1	1	1	1	101P30B1|WP_003657963.1	103P14B1|WP_003657963.1	12P80B1|WP_003665779.1	157_rep1_MCAT|WP_003657963.1	157_rep2_MCAT|WP_003657963.1	25240|WP_003665779.1	304_MCAT|WP_049237634.1	324_MCAT|WP_049237634.1	339_MCAT|WP_003657963.1	340_MCAT|WP_003657963.1	46P47B1|WP_003657963.1	489_MCAT|WP_003657963.1	611_MCAT|WP_003657963.1	613_MCAT|WP_003657963.1	7169|WP_003657963.1
W1467	1	1	1	1	1	1	1	1	1	1	1	1	1	1	1	1	1	1	1	1	1	1	1	1	1	1	1	1	1	1	1	1	1	1	101P30B1|WP_003657970.1	103P14B1|WP_003657970.1	12P80B1|WP_003665777.1	157_rep1_MCAT|WP_049149349.1	157_rep2_MCAT|WP_049149349.1	25240|WP_003673172.1	304_MCAT|WP_049237628.1	324_MCAT|WP_049237628.1	339_MCAT|WP_049156307.1	340_MCAT|WP_049156307.1	46P47B1|WP_003659908.1	489_MCAT|WP_049166972.1	611_MCAT|WP_049149349.1	613_MCAT|WP_049149349.1	7169|WP_003659908.1
W1468	1	1	1	1	1	1	1	1	1	1	1	1	1	1	1	1	1	1	1	1	1	1	1	1	1	1	1	1	1	1	1	1	1	1	101P30B1|WP_003657974.1	103P14B1|WP_003657974.1	12P80B1|WP_003665775.1	157_rep1_MCAT|WP_003659905.1	157_rep2_MCAT|WP_003659905.1	25240|WP_003668270.1	304_MCAT|WP_049237625.1	324_MCAT|WP_049237625.1	339_MCAT|WP_003659905.1	340_MCAT|WP_003659905.1	46P47B1|WP_003657974.1	489_MCAT|WP_003657974.1	611_MCAT|WP_003659905.1	613_MCAT|WP_003659905.1	7169|WP_003659905.1
W1469	1	1	1	1	1	1	1	1	1	1	1	1	1	1	1	1	1	1	1	1	1	1	1	1	1	1	1	1	1	1	1	1	1	1	101P30B1|WP_003657977.1	103P14B1|WP_003657977.1	12P80B1|WP_003665773.1	157_rep1_MCAT|WP_003659904.1	157_rep2_MCAT|WP_003659904.1	25240|WP_003665773.1	304_MCAT|WP_049237623.1	324_MCAT|WP_049237623.1	339_MCAT|WP_003659904.1	340_MCAT|WP_003659904.1	46P47B1|WP_003663486.1	489_MCAT|WP_003659904.1	611_MCAT|WP_003659904.1	613_MCAT|WP_003659904.1	7169|WP_003659904.1
W1470	1	1	1	1	1	1	1	1	1	1	1	1	1	1	1	1	1	1	1	1	1	1	1	1	1	1	1	1	1	1	1	1	1	1	101P30B1|WP_003657979.1	103P14B1|WP_003657979.1	12P80B1|WP_003665772.1	157_rep1_MCAT|WP_049149355.1	157_rep2_MCAT|WP_049149355.1	25240|WP_038519401.1	304_MCAT|WP_049237622.1	324_MCAT|WP_049237622.1	339_MCAT|WP_049156309.1	340_MCAT|WP_049156309.1	46P47B1|WP_003663485.1	489_MCAT|WP_003673887.1	611_MCAT|WP_049149355.1	613_MCAT|WP_049149355.1	7169|WP_003659902.1
W1471	1	1	1	1	1	1	1	1	1	1	1	1	1	1	1	1	1	1	1	1	1	1	1	1	1	1	1	1	1	1	1	1	1	1	101P30B1|WP_003657981.1	103P14B1|WP_003657981.1	12P80B1|WP_003665771.1	157_rep1_MCAT|WP_003657981.1	157_rep2_MCAT|WP_003657981.1	25240|WP_003668271.1	304_MCAT|WP_049237620.1	324_MCAT|WP_049237620.1	339_MCAT|WP_049156339.1	340_MCAT|WP_049156339.1	46P47B1|WP_003663484.1	489_MCAT|WP_003673886.1	611_MCAT|WP_003657981.1	613_MCAT|WP_003657981.1	7169|WP_003668271.1
W1472	1	1	1	1	1	1	1	1	1	1	1	1	1	1	1	1	1	1	1	1	1	1	1	1	1	1	1	1	1	1	1	1	1	1	101P30B1|WP_003657983.1	103P14B1|WP_003657983.1	12P80B1|WP_003663482.1	157_rep1_MCAT|WP_049149359.1	157_rep2_MCAT|WP_049149359.1	25240|WP_003663482.1	304_MCAT|WP_049237618.1	324_MCAT|WP_049237618.1	339_MCAT|WP_049156311.1	340_MCAT|WP_049156311.1	46P47B1|WP_003663482.1	489_MCAT|WP_003659898.1	611_MCAT|WP_049158012.1	613_MCAT|WP_049158012.1	7169|WP_003659898.1
W1473	1	1	1	1	1	1	1	1	1	1	1	1	1	1	1	1	1	1	1	1	1	1	1	1	1	1	1	1	1	1	1	1	1	1	101P30B1|WP_003657985.1	103P14B1|WP_003657985.1	12P80B1|WP_003659896.1	157_rep1_MCAT|WP_003659896.1	157_rep2_MCAT|WP_003659896.1	25240|WP_038519404.1	304_MCAT|WP_049237617.1	324_MCAT|WP_049237617.1	339_MCAT|WP_049156313.1	340_MCAT|WP_049156313.1	46P47B1|WP_003663481.1	489_MCAT|WP_003659896.1	611_MCAT|WP_003659896.1	613_MCAT|WP_003659896.1	7169|WP_003659896.1
W1474	1	1	1	1	1	1	1	1	1	1	1	1	1	1	1	1	1	1	1	1	1	1	1	1	1	1	1	1	1	1	1	1	1	1	101P30B1|WP_003657991.1	103P14B1|WP_003657991.1	12P80B1|WP_003659890.1	157_rep1_MCAT|WP_003659890.1	157_rep2_MCAT|WP_003659890.1	25240|WP_003659890.1	304_MCAT|WP_049237604.1	324_MCAT|WP_049237604.1	339_MCAT|WP_003659890.1	340_MCAT|WP_003659890.1	46P47B1|WP_003659890.1	489_MCAT|WP_003659890.1	611_MCAT|WP_003659890.1	613_MCAT|WP_003659890.1	7169|WP_003659890.1
W1475	1	1	1	1	1	1	1	1	1	1	1	1	1	1	1	1	1	1	1	1	1	1	1	1	1	1	1	1	1	1	1	1	1	1	101P30B1|WP_003657994.1	103P14B1|WP_003657994.1	12P80B1|WP_003665770.1	157_rep1_MCAT|WP_003657994.1	157_rep2_MCAT|WP_003657994.1	25240|WP_003657994.1	304_MCAT|WP_049237603.1	324_MCAT|WP_049237603.1	339_MCAT|WP_003668274.1	340_MCAT|WP_003668274.1	46P47B1|WP_003657994.1	489_MCAT|WP_003657994.1	611_MCAT|WP_003657994.1	613_MCAT|WP_003657994.1	7169|WP_003657994.1
W1476	1	1	1	1	1	1	1	1	1	1	1	1	1	1	1	1	1	1	1	1	1	1	1	1	1	1	1	1	1	1	1	1	1	1	101P30B1|WP_003657997.1	103P14B1|WP_003657997.1	12P80B1|WP_003657997.1	157_rep1_MCAT|WP_003657997.1	157_rep2_MCAT|WP_003657997.1	25240|WP_003657997.1	304_MCAT|WP_049237601.1	324_MCAT|WP_049237601.1	339_MCAT|WP_003657997.1	340_MCAT|WP_003657997.1	46P47B1|WP_003657997.1	489_MCAT|WP_003657997.1	611_MCAT|WP_003657997.1	613_MCAT|WP_003657997.1	7169|WP_003657997.1
W1477	1	1	1	1	1	1	1	1	1	1	1	1	1	1	1	1	1	1	1	1	1	1	1	1	1	1	1	1	1	1	1	1	1	1	101P30B1|WP_003658006.1	103P14B1|WP_003658006.1	12P80B1|WP_003665766.1	157_rep1_MCAT|WP_003665766.1	157_rep2_MCAT|WP_003665766.1	25240|WP_003659884.1	304_MCAT|WP_049237596.1	324_MCAT|WP_049237596.1	339_MCAT|WP_003673159.1	340_MCAT|WP_003673159.1	46P47B1|WP_003663479.1	489_MCAT|WP_003673883.1	611_MCAT|WP_003665766.1	613_MCAT|WP_003665766.1	7169|WP_003659884.1
W1478	1	1	1	1	1	1	1	1	1	1	1	1	1	1	1	1	1	1	1	1	1	1	1	1	1	1	1	1	1	1	1	1	1	1	101P30B1|WP_003658007.1	103P14B1|WP_003658007.1	12P80B1|WP_003658007.1	157_rep1_MCAT|WP_003658007.1	157_rep2_MCAT|WP_003658007.1	25240|WP_003658007.1	304_MCAT|WP_049237595.1	324_MCAT|WP_049237595.1	339_MCAT|WP_003658007.1	340_MCAT|WP_003658007.1	46P47B1|WP_003663478.1	489_MCAT|WP_003673882.1	611_MCAT|WP_003658007.1	613_MCAT|WP_003658007.1	7169|WP_003659883.1
W1479	1	1	1	1	1	1	1	1	1	1	1	1	1	1	1	1	1	1	1	1	1	1	1	1	1	1	1	1	1	1	1	1	1	1	101P30B1|WP_003658009.1	103P14B1|WP_003658009.1	12P80B1|WP_003665764.1	157_rep1_MCAT|WP_003658009.1	157_rep2_MCAT|WP_003658009.1	25240|WP_003658009.1	304_MCAT|WP_049237594.1	324_MCAT|WP_049237594.1	339_MCAT|WP_049156320.1	340_MCAT|WP_049156320.1	46P47B1|WP_003663477.1	489_MCAT|WP_003658009.1	611_MCAT|WP_003658009.1	613_MCAT|WP_003658009.1	7169|WP_003659882.1
W1480	1	1	1	1	1	1	1	1	1	1	1	1	1	1	1	1	1	1	1	1	1	1	1	1	1	1	1	1	1	1	1	1	1	1	101P30B1|WP_003658016.1	103P14B1|WP_003658016.1	12P80B1|WP_003658016.1	157_rep1_MCAT|WP_003658016.1	157_rep2_MCAT|WP_003658016.1	25240|WP_003658016.1	304_MCAT|WP_049237590.1	324_MCAT|WP_049237590.1	339_MCAT|WP_003658016.1	340_MCAT|WP_003658016.1	46P47B1|WP_003658016.1	489_MCAT|WP_003658016.1	611_MCAT|WP_003658016.1	613_MCAT|WP_003658016.1	7169|WP_003658016.1
W1481	1	1	1	1	1	1	1	1	1	1	1	1	1	1	1	1	1	1	1	1	1	1	1	1	1	1	1	1	1	1	1	1	1	1	101P30B1|WP_003658018.1	103P14B1|WP_003658018.1	12P80B1|WP_003658018.1	157_rep1_MCAT|WP_003658018.1	157_rep2_MCAT|WP_003658018.1	25240|WP_003658018.1	304_MCAT|WP_049237589.1	324_MCAT|WP_049237589.1	339_MCAT|WP_003658018.1	340_MCAT|WP_003658018.1	46P47B1|WP_003658018.1	489_MCAT|WP_003658018.1	611_MCAT|WP_003658018.1	613_MCAT|WP_003658018.1	7169|WP_003659879.1
W1482	1	1	1	1	1	1	1	1	1	1	1	1	1	1	1	1	1	1	1	1	1	1	1	1	1	1	1	1	1	1	1	1	1	1	101P30B1|WP_003658020.1	103P14B1|WP_003658020.1	12P80B1|WP_003665760.1	157_rep1_MCAT|WP_003658020.1	157_rep2_MCAT|WP_003658020.1	25240|WP_003658020.1	304_MCAT|WP_049237588.1	324_MCAT|WP_049237588.1	339_MCAT|WP_003658020.1	340_MCAT|WP_003658020.1	46P47B1|WP_003658020.1	489_MCAT|WP_003658020.1	611_MCAT|WP_003658020.1	613_MCAT|WP_003658020.1	7169|WP_003658020.1
W1483	1	1	1	1	1	1	1	1	1	1	1	1	1	1	1	1	1	1	1	1	1	1	1	1	1	1	1	1	1	1	1	1	1	1	101P30B1|WP_003658022.1	103P14B1|WP_003658022.1	12P80B1|WP_003658022.1	157_rep1_MCAT|WP_038519414.1	157_rep2_MCAT|WP_038519414.1	25240|WP_038519414.1	304_MCAT|WP_049237586.1	324_MCAT|WP_049237586.1	339_MCAT|WP_049156326.1	340_MCAT|WP_049156326.1	46P47B1|WP_003658022.1	489_MCAT|WP_003658022.1	611_MCAT|WP_038519414.1	613_MCAT|WP_038519414.1	7169|WP_003658022.1
W1484	1	1	1	1	1	1	1	1	1	1	1	1	1	1	1	1	1	1	1	1	1	1	1	1	1	1	1	1	1	1	1	1	1	1	101P30B1|WP_003658024.1	103P14B1|WP_003658024.1	12P80B1|WP_003659877.1	157_rep1_MCAT|WP_003658024.1	157_rep2_MCAT|WP_003658024.1	25240|WP_003658024.1	304_MCAT|WP_049237536.1	324_MCAT|WP_049237536.1	339_MCAT|WP_003673880.1	340_MCAT|WP_003673880.1	46P47B1|WP_003663474.1	489_MCAT|WP_003673880.1	611_MCAT|WP_003658024.1	613_MCAT|WP_003658024.1	7169|WP_003659877.1
W1485	1	1	1	1	1	1	1	1	1	1	1	1	1	1	1	1	1	1	1	1	1	1	1	1	1	1	1	1	1	1	1	1	1	1	101P30B1|WP_003658029.1	103P14B1|WP_036383004.1	12P80B1|WP_003665759.1	157_rep1_MCAT|WP_049149371.1	157_rep2_MCAT|WP_049149371.1	25240|WP_003658029.1	304_MCAT|WP_049237542.1	324_MCAT|WP_049237542.1	339_MCAT|WP_003658029.1	340_MCAT|WP_003658029.1	46P47B1|WP_003663473.1	489_MCAT|WP_003673878.1	611_MCAT|WP_049149371.1	613_MCAT|WP_049149371.1	7169|WP_003659874.1
W1486	1	1	1	1	1	1	1	1	1	1	1	1	1	1	1	1	1	1	1	1	1	1	1	1	1	1	1	1	1	1	1	1	1	1	101P30B1|WP_003658042.1	103P14B1|WP_003659866.1	12P80B1|WP_003659866.1	157_rep1_MCAT|WP_003659866.1	157_rep2_MCAT|WP_003659866.1	25240|WP_003659866.1	304_MCAT|WP_049237559.1	324_MCAT|WP_049237559.1	339_MCAT|WP_003659866.1	340_MCAT|WP_003659866.1	46P47B1|WP_003659866.1	489_MCAT|WP_003659866.1	611_MCAT|WP_049158009.1	613_MCAT|WP_003659866.1	7169|WP_003659866.1
W1487	1	1	1	1	1	1	1	1	1	1	1	1	1	1	1	1	1	1	1	1	1	1	1	1	1	1	1	1	1	1	1	1	1	1	101P30B1|WP_003658052.1	103P14B1|WP_003658052.1	12P80B1|WP_003665754.1	157_rep1_MCAT|WP_003659862.1	157_rep2_MCAT|WP_003659862.1	25240|WP_003659862.1	304_MCAT|WP_049237564.1	324_MCAT|WP_049237564.1	339_MCAT|WP_003659862.1	340_MCAT|WP_003659862.1	46P47B1|WP_003659862.1	489_MCAT|WP_003659862.1	611_MCAT|WP_003659862.1	613_MCAT|WP_003659862.1	7169|WP_003659862.1
W1488	1	1	1	1	1	1	1	1	1	1	1	1	1	1	1	1	1	1	1	1	1	1	1	1	1	1	1	1	1	1	1	1	1	1	101P30B1|WP_003658054.1	103P14B1|WP_003658054.1	12P80B1|WP_003658054.1	157_rep1_MCAT|WP_003658054.1	157_rep2_MCAT|WP_003658054.1	25240|WP_003658054.1	304_MCAT|WP_049237566.1	324_MCAT|WP_049237566.1	339_MCAT|WP_003671301.1	340_MCAT|WP_003671301.1	46P47B1|WP_003658054.1	489_MCAT|WP_049167027.1	611_MCAT|WP_003658054.1	613_MCAT|WP_003658054.1	7169|WP_003659861.1
W1489	1	1	1	1	1	1	1	1	1	1	1	1	1	1	1	1	1	1	1	1	1	1	1	1	1	1	1	1	1	1	1	1	1	1	101P30B1|WP_003658056.1	103P14B1|WP_003658056.1	12P80B1|WP_003658056.1	157_rep1_MCAT|WP_003658056.1	157_rep2_MCAT|WP_003658056.1	25240|WP_003658056.1	304_MCAT|WP_049237567.1	324_MCAT|WP_049237567.1	339_MCAT|WP_003658056.1	340_MCAT|WP_003658056.1	46P47B1|WP_003658056.1	489_MCAT|WP_049167028.1	611_MCAT|WP_003658056.1	613_MCAT|WP_003658056.1	7169|WP_003658056.1
W1490	1	1	1	1	1	1	1	1	1	1	1	1	1	1	1	1	1	1	1	1	1	1	1	1	1	1	1	1	1	1	1	1	1	1	101P30B1|WP_003658076.1	103P14B1|WP_003658076.1	12P80B1|WP_003658076.1	157_rep1_MCAT|WP_003658076.1	157_rep2_MCAT|WP_003658076.1	25240|WP_003658076.1	304_MCAT|WP_049236070.1	324_MCAT|WP_049236070.1	339_MCAT|WP_003658076.1	340_MCAT|WP_003658076.1	46P47B1|WP_003662949.1	489_MCAT|WP_003658076.1	611_MCAT|WP_003658076.1	613_MCAT|WP_003658076.1	7169|WP_003658076.1
W1491	1	1	1	1	1	1	1	1	1	1	1	1	1	1	1	1	1	1	1	1	1	1	1	1	1	1	1	1	1	1	1	1	1	1	101P30B1|WP_003658089.1	103P14B1|WP_003658089.1	12P80B1|WP_003658089.1	157_rep1_MCAT|WP_003658089.1	157_rep2_MCAT|WP_003658089.1	25240|WP_003658089.1	304_MCAT|WP_049236095.1	324_MCAT|WP_049236095.1	339_MCAT|WP_049155828.1	340_MCAT|WP_049155828.1	46P47B1|WP_003658089.1	489_MCAT|WP_003658089.1	611_MCAT|WP_003658089.1	613_MCAT|WP_003658089.1	7169|WP_003658089.1
W1492	1	1	1	1	1	1	1	1	1	1	1	1	1	1	1	1	1	1	1	1	1	1	1	1	1	1	1	1	1	1	1	1	1	1	101P30B1|WP_003658094.1	103P14B1|WP_003658094.1	12P80B1|WP_003658094.1	157_rep1_MCAT|WP_003658094.1	157_rep2_MCAT|WP_003658094.1	25240|WP_003658094.1	304_MCAT|WP_049236059.1	324_MCAT|WP_049236059.1	339_MCAT|WP_003658094.1	340_MCAT|WP_003658094.1	46P47B1|WP_003658094.1	489_MCAT|WP_003658094.1	611_MCAT|WP_003658094.1	613_MCAT|WP_003658094.1	7169|WP_003658094.1
W1493	1	1	1	1	1	1	1	1	1	1	1	1	1	1	1	1	1	1	1	1	1	1	1	1	1	1	1	1	1	1	1	1	1	1	101P30B1|WP_003658105.1	103P14B1|WP_003658105.1	12P80B1|WP_003659840.1	157_rep1_MCAT|WP_003658105.1	157_rep2_MCAT|WP_003658105.1	25240|WP_003659840.1	304_MCAT|WP_049236054.1	324_MCAT|WP_049236054.1	339_MCAT|WP_049155832.1	340_MCAT|WP_049155832.1	46P47B1|WP_003658105.1	489_MCAT|WP_003658105.1	611_MCAT|WP_003658105.1	613_MCAT|WP_003658105.1	7169|WP_003659840.1
W1494	1	1	1	1	1	1	1	1	1	1	1	1	1	1	1	1	1	1	1	1	1	1	1	1	1	1	1	1	1	1	1	1	1	1	101P30B1|WP_003658107.1	103P14B1|WP_003658107.1	12P80B1|WP_003659837.1	157_rep1_MCAT|WP_003659837.1	157_rep2_MCAT|WP_003659837.1	25240|WP_003659837.1	304_MCAT|WP_049235995.1	324_MCAT|WP_049235995.1	339_MCAT|WP_003659837.1	340_MCAT|WP_003659837.1	46P47B1|WP_003659837.1	489_MCAT|WP_003659837.1	611_MCAT|WP_003659837.1	613_MCAT|WP_003659837.1	7169|WP_003659837.1
W1495	1	1	1	1	1	1	1	1	1	1	1	1	1	1	1	1	1	1	1	1	1	1	1	1	1	1	1	1	1	1	1	1	1	1	101P30B1|WP_003658108.1	103P14B1|WP_003658108.1	12P80B1|WP_003664751.1	157_rep1_MCAT|WP_049148639.1	157_rep2_MCAT|WP_049148639.1	25240|WP_038519430.1	304_MCAT|WP_049235996.1	324_MCAT|WP_049235996.1	339_MCAT|WP_049155836.1	340_MCAT|WP_049155836.1	46P47B1|WP_003658108.1	489_MCAT|WP_003671310.1	611_MCAT|WP_049158102.1	613_MCAT|WP_049158102.1	7169|WP_003658108.1
W1496	1	1	1	1	1	1	1	1	1	1	1	1	1	1	1	1	1	1	1	1	1	1	1	1	1	1	1	1	1	1	1	1	1	1	101P30B1|WP_003658111.1	103P14B1|WP_003658111.1	12P80B1|WP_003664748.1	157_rep1_MCAT|WP_003659833.1	157_rep2_MCAT|WP_003659833.1	25240|WP_003659833.1	304_MCAT|WP_049235998.1	324_MCAT|WP_049235998.1	339_MCAT|WP_003659833.1	340_MCAT|WP_003659833.1	46P47B1|WP_003659833.1	489_MCAT|WP_003659833.1	611_MCAT|WP_003659833.1	613_MCAT|WP_003659833.1	7169|WP_003659833.1
W1497	1	1	1	1	1	1	1	1	1	1	1	1	1	1	1	1	1	1	1	1	1	1	1	1	1	1	1	1	1	1	1	1	1	1	101P30B1|WP_003658118.1	103P14B1|WP_003658118.1	12P80B1|WP_003664745.1	157_rep1_MCAT|WP_049148634.1	157_rep2_MCAT|WP_049148634.1	25240|WP_038519434.1	304_MCAT|WP_049236005.1	324_MCAT|WP_049236005.1	339_MCAT|WP_049155843.1	340_MCAT|WP_049155843.1	46P47B1|WP_003662938.1	489_MCAT|WP_049166886.1	611_MCAT|WP_049148634.1	613_MCAT|WP_049148634.1	7169|WP_003659828.1
W1498	2	1	2	3	1	1	1	1	1	1	1	1	1	1	1	1	1	1	1	2	2	1	1	1	1			1			1	1			101P30B1|WP_003658135.1	103P14B1|WP_003658135.1	304_MCAT|WP_049237264.1	324_MCAT|WP_049237264.1	339_MCAT|WP_049155857.1	340_MCAT|WP_049155857.1	7169|WP_003658528.1	A114|WP_054581600.1	BC8|WP_003671771.1	CO72|WP_003671771.1	MAC|WP_009502281.1	101P30B1|WP_004461029.1	103P14B1|WP_003661203.1	12P80B1|WP_003665945.1	157_rep1_MCAT|WP_003660031.1
W1499	1	1	1	1	1	1	1	1	1	1	1	1	1	1	1	1	1	1	1	1	1	1	1	1	1	1	1	1	1	1	1	1	1	1	101P30B1|WP_003658182.1	103P14B1|WP_003658182.1	12P80B1|WP_003664271.1	157_rep1_MCAT|WP_049148370.1	157_rep2_MCAT|WP_049148370.1	25240|WP_003664271.1	304_MCAT|WP_049236017.1	324_MCAT|WP_049236017.1	339_MCAT|WP_003664271.1	340_MCAT|WP_003664271.1	46P47B1|WP_003664271.1	489_MCAT|WP_049166898.1	611_MCAT|WP_003664271.1	613_MCAT|WP_003664271.1	7169|WP_003659777.1
W1500	1	1	1	1	1	1	1	1	1	1	1	1	1	1	1	1	1	1	1	1	1	1	1	1	1	1	1	1	1	1	1	1	1	1	101P30B1|WP_003658186.1	103P14B1|WP_003658186.1	12P80B1|WP_003665890.1	157_rep1_MCAT|WP_049148368.1	157_rep2_MCAT|WP_049148368.1	25240|WP_038519475.1	304_MCAT|WP_049236024.1	324_MCAT|WP_049236024.1	339_MCAT|WP_049155884.1	340_MCAT|WP_049155884.1	46P47B1|WP_003664266.1	489_MCAT|WP_003668385.1	611_MCAT|WP_049148368.1	613_MCAT|WP_049148368.1	7169|WP_003659772.1
W1501	1	1	1	1	1	1	1	1	1	1	1	1	1	1	1	1	1	1	1	1	1	1	1	1	1	1	1	1	1	1	1	1	1	1	101P30B1|WP_003658192.1	103P14B1|WP_003659765.1	12P80B1|WP_003665886.1	157_rep1_MCAT|WP_003659765.1	157_rep2_MCAT|WP_003659765.1	25240|WP_003659765.1	304_MCAT|WP_049236029.1	324_MCAT|WP_049236029.1	339_MCAT|WP_049155889.1	340_MCAT|WP_049155889.1	46P47B1|WP_003664333.1	489_MCAT|WP_003664333.1	611_MCAT|WP_003659765.1	613_MCAT|WP_003659765.1	7169|WP_003659765.1
W1502	1	1	1	1	1	1	1	1	1	1	1	1	1	1	1	1	1	1	1	1	1	1	1	1	1	1	1	1	1	1	1	1	1	1	101P30B1|WP_003658194.1	103P14B1|WP_003658194.1	12P80B1|WP_003658194.1	157_rep1_MCAT|WP_003658194.1	157_rep2_MCAT|WP_003658194.1	25240|WP_003658194.1	304_MCAT|WP_049236030.1	324_MCAT|WP_049236030.1	339_MCAT|WP_049155891.1	340_MCAT|WP_049155891.1	46P47B1|WP_003658194.1	489_MCAT|WP_003658194.1	611_MCAT|WP_003658194.1	613_MCAT|WP_003658194.1	7169|WP_003659763.1
W1503	1	1	1	1	1	1	1	1	1	1	1	1	1	1	1	1	1	1	1	1	1	1	1	1	1	1	1	1	1	1	1	1	1	1	101P30B1|WP_003658198.1	103P14B1|WP_003658198.1	12P80B1|WP_003658198.1	157_rep1_MCAT|WP_003658198.1	157_rep2_MCAT|WP_003658198.1	25240|WP_003664331.1	304_MCAT|WP_049236032.1	324_MCAT|WP_049236032.1	339_MCAT|WP_003658198.1	340_MCAT|WP_003658198.1	46P47B1|WP_003664331.1	489_MCAT|WP_003673115.1	611_MCAT|WP_003658198.1	613_MCAT|WP_003658198.1	7169|WP_003658198.1
W1504	1	1	1	1	1	1	1	1	1	1	1	1	1	1	1	1	1	1	1	1	1	1	1	1	1	1	1	1	1	1	1	1	1	1	101P30B1|WP_003658200.1	103P14B1|WP_003661250.1	12P80B1|WP_003666201.1	157_rep1_MCAT|WP_003658200.1	157_rep2_MCAT|WP_003658200.1	25240|WP_003659761.1	304_MCAT|WP_049236033.1	324_MCAT|WP_049236033.1	339_MCAT|WP_003658200.1	340_MCAT|WP_003658200.1	46P47B1|WP_003658200.1	489_MCAT|WP_003659761.1	611_MCAT|WP_003658200.1	613_MCAT|WP_003658200.1	7169|WP_003659761.1
W1505	1	1	1	1	1	1	1	1	1	1	1	1	1	1	1	1	1	1	1	1	1	1	1	1	1	1	1	1	1	1	1	1	1	1	101P30B1|WP_003658205.1	103P14B1|WP_003658205.1	12P80B1|WP_003666204.1	157_rep1_MCAT|WP_003659757.1	157_rep2_MCAT|WP_003659757.1	25240|WP_038519489.1	304_MCAT|WP_049236035.1	324_MCAT|WP_049236035.1	339_MCAT|WP_049155893.1	340_MCAT|WP_049155893.1	46P47B1|WP_003659757.1	489_MCAT|WP_049166901.1	611_MCAT|WP_003659757.1	613_MCAT|WP_003659757.1	7169|WP_003659757.1
W1506	1	1	1	1	1	1	1	1	1	1	1	1	1	1	1	1	1	1	1	1	1	1	1	1	1	1	1	1	1	1	1	1	1	1	101P30B1|WP_003658208.1	103P14B1|WP_003658208.1	12P80B1|WP_003664326.1	157_rep1_MCAT|WP_003664326.1	157_rep2_MCAT|WP_003664326.1	25240|WP_003659754.1	304_MCAT|WP_049236037.1	324_MCAT|WP_049236037.1	339_MCAT|WP_003659754.1	340_MCAT|WP_003659754.1	46P47B1|WP_003664326.1	489_MCAT|WP_003664326.1	611_MCAT|WP_003664326.1	613_MCAT|WP_003664326.1	7169|WP_003659754.1
W1507	1	1	1	1	1	1	1	1	1	1	1	1	1	1	1	1	1	1	1	1	1	1	1	1	1	1	1	1	1	1	1	1	1	1	101P30B1|WP_003658211.1	103P14B1|WP_003658211.1	12P80B1|WP_003658211.1	157_rep1_MCAT|WP_003658211.1	157_rep2_MCAT|WP_003658211.1	25240|WP_003658211.1	304_MCAT|WP_049236039.1	324_MCAT|WP_049236039.1	339_MCAT|WP_003658211.1	340_MCAT|WP_003658211.1	46P47B1|WP_003658211.1	489_MCAT|WP_003658211.1	611_MCAT|WP_003658211.1	613_MCAT|WP_003658211.1	7169|WP_003659750.1
W1508	1	1	1	1	1	1	1	1	1	1	1	1	1	1	1	1	1	1	1	1	1	1	1	1	1	1	1	1	1	1	1	1	1	1	101P30B1|WP_003658213.1	103P14B1|WP_003658213.1	12P80B1|WP_003666209.1	157_rep1_MCAT|WP_003666209.1	157_rep2_MCAT|WP_003666209.1	25240|WP_003658213.1	304_MCAT|WP_049236040.1	324_MCAT|WP_049236040.1	339_MCAT|WP_003658213.1	340_MCAT|WP_003658213.1	46P47B1|WP_003658213.1	489_MCAT|WP_003658213.1	611_MCAT|WP_003666209.1	613_MCAT|WP_003666209.1	7169|WP_003659748.1
W1509	1	1	1	1	1	1	1	1	1	1	1	1	1	1	1	1	1	1	1	1	1	1	1	1	1	1	1	1	1	1	1	1	1	1	101P30B1|WP_003658218.1	103P14B1|WP_003658218.1	12P80B1|WP_003666216.1	157_rep1_MCAT|WP_049148359.1	157_rep2_MCAT|WP_049148359.1	25240|WP_003669701.1	304_MCAT|WP_049236043.1	324_MCAT|WP_049236043.1	339_MCAT|WP_003658218.1	340_MCAT|WP_003658218.1	46P47B1|WP_003658218.1	489_MCAT|WP_003669701.1	611_MCAT|WP_003669701.1	613_MCAT|WP_003669701.1	7169|WP_003659742.1
W1510	1	1	1	1	1	1	1	1	1	1	1	1	1	1	1	1	1	1	1	1	1	1	1	1	1	1	1	1	1	1	1	1	1	1	101P30B1|WP_003658222.1	103P14B1|WP_003658222.1	12P80B1|WP_003666218.1	157_rep1_MCAT|WP_049148357.1	157_rep2_MCAT|WP_049148357.1	25240|WP_003668401.1	304_MCAT|WP_049236045.1	324_MCAT|WP_049236045.1	339_MCAT|WP_049155900.1	340_MCAT|WP_049155900.1	46P47B1|WP_003658222.1	489_MCAT|WP_049167017.1	611_MCAT|WP_003669703.1	613_MCAT|WP_003669703.1	7169|WP_003659741.1
W1511	1	1	1	1	1	1	1	1	1	1	1	1	1	1	1	1	1	1	1	1	1	1	1	1	1	1	1	1	1	1	1	1	1	1	101P30B1|WP_003658224.1	103P14B1|WP_003658224.1	12P80B1|WP_003666220.1	157_rep1_MCAT|WP_003668403.1	157_rep2_MCAT|WP_003668403.1	25240|WP_003668403.1	304_MCAT|WP_049236046.1	324_MCAT|WP_049236046.1	339_MCAT|WP_003659739.1	340_MCAT|WP_003659739.1	46P47B1|WP_003659739.1	489_MCAT|WP_049167016.1	611_MCAT|WP_003668403.1	613_MCAT|WP_003668403.1	7169|WP_003659739.1
W1512	1	1	1	1	1	1	1	1	1	1	1	1	1	1	1	1	1	1	1	1	1	1	1	1	1	1	1	1	1	1	1	1	1	1	101P30B1|WP_003658226.1	103P14B1|WP_003658226.1	12P80B1|WP_003666222.1	157_rep1_MCAT|WP_003658226.1	157_rep2_MCAT|WP_003658226.1	25240|WP_003658226.1	304_MCAT|WP_049236047.1	324_MCAT|WP_049236047.1	339_MCAT|WP_003658226.1	340_MCAT|WP_003658226.1	46P47B1|WP_003658226.1	489_MCAT|WP_049167015.1	611_MCAT|WP_003658226.1	613_MCAT|WP_003658226.1	7169|WP_003658226.1
W1513	1	1	1	1	1	1	1	1	1	1	1	1	1	1	1	1	1	1	1	1	1	1	1	1	1	1	1	1	1	1	1	1	1	1	101P30B1|WP_003658234.1	103P14B1|WP_003658234.1	12P80B1|WP_003666227.1	157_rep1_MCAT|WP_003664314.1	157_rep2_MCAT|WP_003664314.1	25240|WP_003664314.1	304_MCAT|WP_049236053.1	324_MCAT|WP_049236053.1	339_MCAT|WP_003664314.1	340_MCAT|WP_003664314.1	46P47B1|WP_003664314.1	489_MCAT|WP_003664314.1	611_MCAT|WP_003664314.1	613_MCAT|WP_003664314.1	7169|WP_003659734.1
W1514	1	1	1	1	1	1	1	1	1	1	1	1	1	1	1	1	1	1	1	1	1	1	1	1	1	1	1	1	1	1	1	1	1	1	101P30B1|WP_003658244.1	103P14B1|WP_003662382.1	12P80B1|WP_003658244.1	157_rep1_MCAT|WP_003662382.1	157_rep2_MCAT|WP_003662382.1	25240|WP_003671072.1	304_MCAT|WP_049235980.1	324_MCAT|WP_049235980.1	339_MCAT|WP_049155919.1	340_MCAT|WP_049155919.1	46P47B1|WP_003662382.1	489_MCAT|WP_003668414.1	611_MCAT|WP_003662382.1	613_MCAT|WP_003662382.1	7169|WP_003659727.1
W1515	1	1	1	1	1	1	1	1	1	1	1	1	1	1	1	1	1	1	1	1	1	1	1	1	1	1	1	1	1	1	1	1	1	1	101P30B1|WP_003658249.1	103P14B1|WP_003658249.1	12P80B1|WP_003658249.1	157_rep1_MCAT|WP_003658249.1	157_rep2_MCAT|WP_003658249.1	25240|WP_038519514.1	304_MCAT|WP_049235974.1	324_MCAT|WP_049235974.1	339_MCAT|WP_003658249.1	340_MCAT|WP_003658249.1	46P47B1|WP_003658249.1	489_MCAT|WP_003658249.1	611_MCAT|WP_003658249.1	613_MCAT|WP_003658249.1	7169|WP_003658249.1
W1516	1	1	1	1	1	1	1	1	1	1	1	1	1	1	1	1	1	1	1	1	1	1	1	1	1	1	1	1	1	1	1	1	1	1	101P30B1|WP_003658255.1	103P14B1|WP_003659724.1	12P80B1|WP_003666241.1	157_rep1_MCAT|WP_003659724.1	157_rep2_MCAT|WP_003659724.1	25240|WP_003659724.1	304_MCAT|WP_049235971.1	324_MCAT|WP_049235971.1	339_MCAT|WP_049155921.1	340_MCAT|WP_049155921.1	46P47B1|WP_003659724.1	489_MCAT|WP_003659724.1	611_MCAT|WP_003659724.1	613_MCAT|WP_003659724.1	7169|WP_003659724.1
W1517	1	1	1	1	1	1	1	1	1	1	1	1	1	1	1	1	1	1	1	1	1	1	1	1	1	1	1	1	1	1	1	1	1	1	101P30B1|WP_003658257.1	103P14B1|WP_003658257.1	12P80B1|WP_003658257.1	157_rep1_MCAT|WP_003658257.1	157_rep2_MCAT|WP_003658257.1	25240|WP_003658257.1	304_MCAT|WP_003658257.1	324_MCAT|WP_003658257.1	339_MCAT|WP_003658257.1	340_MCAT|WP_003658257.1	46P47B1|WP_003658257.1	489_MCAT|WP_003658257.1	611_MCAT|WP_003658257.1	613_MCAT|WP_003658257.1	7169|WP_003658257.1
W1518	1	1	1	1	1	1	1	1	1	1	1	1	1	1	1	1	1	1	1	1	1	1	1	1	1	1	1	1	1	1	1	1	1	1	101P30B1|WP_003658261.1	103P14B1|WP_003662376.1	12P80B1|WP_003666247.1	157_rep1_MCAT|WP_003673103.1	157_rep2_MCAT|WP_003673103.1	25240|WP_003673103.1	304_MCAT|WP_049235965.1	324_MCAT|WP_049235965.1	339_MCAT|WP_049155924.1	340_MCAT|WP_049155924.1	46P47B1|WP_003658261.1	489_MCAT|WP_003673103.1	611_MCAT|WP_049158093.1	613_MCAT|WP_003673103.1	7169|WP_003659721.1
W1519	1	1	1	1	1	1	1	1	1	1	1	1	1	1	1	1	1	1	1	1	1	1	1	1	1	1	1	1	1	1	1	1	1	1	101P30B1|WP_003658263.1	103P14B1|WP_003669717.1	12P80B1|WP_003662372.1	157_rep1_MCAT|WP_003669717.1	157_rep2_MCAT|WP_003669717.1	25240|WP_003669717.1	304_MCAT|WP_049235964.1	324_MCAT|WP_049235964.1	339_MCAT|WP_003658263.1	340_MCAT|WP_003658263.1	46P47B1|WP_003658263.1	489_MCAT|WP_003658263.1	611_MCAT|WP_049158092.1	613_MCAT|WP_049158092.1	7169|WP_003658263.1
W1520	1	1	1	1	1	1	1	1	1	1	1	1	1	1	1	1	1	1	1	1	1	1	1	1	1	1	1	1	1	1	1	1	1	1	101P30B1|WP_003658266.1	103P14B1|WP_003658266.1	12P80B1|WP_003658266.1	157_rep1_MCAT|WP_003673822.1	157_rep2_MCAT|WP_003673822.1	25240|WP_038519523.1	304_MCAT|WP_049235962.1	324_MCAT|WP_049235962.1	339_MCAT|WP_003673822.1	340_MCAT|WP_003673822.1	46P47B1|WP_003664299.1	489_MCAT|WP_003673822.1	611_MCAT|WP_003658266.1	613_MCAT|WP_003658266.1	7169|WP_003658266.1
W1521	1	1	1	1	1	1	1	1	1	1	1	1	1	1	1	1	1	1	1	1	1	1	1	1	1	1	1	1	1	1	1	1	1	1	101P30B1|WP_003658272.1	103P14B1|WP_003662367.1	12P80B1|WP_003664296.1	157_rep1_MCAT|WP_003659712.1	157_rep2_MCAT|WP_003659712.1	25240|WP_038519527.1	304_MCAT|WP_049235957.1	324_MCAT|WP_049235957.1	339_MCAT|WP_003659712.1	340_MCAT|WP_003659712.1	46P47B1|WP_003664296.1	489_MCAT|WP_003659712.1	611_MCAT|WP_003659712.1	613_MCAT|WP_003659712.1	7169|WP_003659712.1
W1522	1	1	1	1	1	1	1	1	1	1	1	1	1	1	1	1	1	1	1	1	1	1	1	1	1	1	1	1	1	1	1	1	1	1	101P30B1|WP_003658281.1	103P14B1|WP_003658281.1	12P80B1|WP_003666257.1	157_rep1_MCAT|WP_003658281.1	157_rep2_MCAT|WP_003658281.1	25240|WP_003666257.1	304_MCAT|WP_049235953.1	324_MCAT|WP_049235953.1	339_MCAT|WP_003666257.1	340_MCAT|WP_003666257.1	46P47B1|WP_003658281.1	489_MCAT|WP_049167005.1	611_MCAT|WP_003658281.1	613_MCAT|WP_003658281.1	7169|WP_003658281.1
W1523	1	1	1	1	1	1	1	1	1	1	1	1	1	1	1	1	1	1	1	1	1	1	1	1	1	1	1	1	1	1	1	1	1	1	101P30B1|WP_003658283.1	103P14B1|WP_003658283.1	12P80B1|WP_003659705.1	157_rep1_MCAT|WP_003673820.1	157_rep2_MCAT|WP_003673820.1	25240|WP_003659705.1	304_MCAT|WP_049235951.1	324_MCAT|WP_049235951.1	339_MCAT|WP_003658283.1	340_MCAT|WP_003658283.1	46P47B1|WP_003664288.1	489_MCAT|WP_003658283.1	611_MCAT|WP_003673820.1	613_MCAT|WP_003673820.1	7169|WP_003659705.1
W1524	1	1	1	1	1	1	1	1	1	1	1	1	1	1	1	1	1	1	1	1	1	1	1	1	1	1	1	1	1	1	1	1	1	1	101P30B1|WP_003658286.1	103P14B1|WP_003658286.1	12P80B1|WP_003658286.1	157_rep1_MCAT|WP_003658286.1	157_rep2_MCAT|WP_003658286.1	25240|WP_003658286.1	304_MCAT|WP_049235947.1	324_MCAT|WP_049235947.1	339_MCAT|WP_003658286.1	340_MCAT|WP_003658286.1	46P47B1|WP_003658286.1	489_MCAT|WP_003658286.1	611_MCAT|WP_049158091.1	613_MCAT|WP_049158091.1	7169|WP_003658286.1
W1525	1	1	1	1	1	1	1	1	1	1	1	1	1	1	1	1	1	1	1	1	1	1	1	1	1	1	1	1	1	1	1	1	1	1	101P30B1|WP_003658288.1	103P14B1|WP_003658288.1	12P80B1|WP_003659702.1	157_rep1_MCAT|WP_003658288.1	157_rep2_MCAT|WP_003658288.1	25240|WP_003658288.1	304_MCAT|WP_049235946.1	324_MCAT|WP_049235946.1	339_MCAT|WP_003658288.1	340_MCAT|WP_003658288.1	46P47B1|WP_003658288.1	489_MCAT|WP_003658288.1	611_MCAT|WP_003658288.1	613_MCAT|WP_003658288.1	7169|WP_003659702.1
W1526	1	1	1	1	1	1	1	1	1	1	1	1	1	1	1	1	1	1	1	1	1	1	1	1	1	1	1	1	1	1	1	1	1	1	101P30B1|WP_003658292.1	103P14B1|WP_003658292.1	12P80B1|WP_003659700.1	157_rep1_MCAT|WP_003669730.1	157_rep2_MCAT|WP_003669730.1	25240|WP_038520251.1	304_MCAT|WP_049235945.1	324_MCAT|WP_049235945.1	339_MCAT|WP_003669730.1	340_MCAT|WP_003669730.1	46P47B1|WP_003659700.1	489_MCAT|WP_003658292.1	611_MCAT|WP_003669730.1	613_MCAT|WP_003669730.1	7169|WP_003659700.1
W1527	1	1	1	1	1	1	1	1	1	1	1	1	1	1	1	1	1	1	1	1	1	1	1	1	1	1	1	1	1	1	1	1	1	1	101P30B1|WP_003658297.1	103P14B1|WP_003658297.1	12P80B1|WP_003659696.1	157_rep1_MCAT|WP_003659696.1	157_rep2_MCAT|WP_003659696.1	25240|WP_003659696.1	304_MCAT|WP_049235942.1	324_MCAT|WP_049235942.1	339_MCAT|WP_003659696.1	340_MCAT|WP_003659696.1	46P47B1|WP_003664285.1	489_MCAT|WP_049167002.1	611_MCAT|WP_003659696.1	613_MCAT|WP_003659696.1	7169|WP_003659696.1
W1528	1	1	1	1	1	1	1	1	1	1	1	1	1	1	1	1	1	1	1	1	1	1	1	1	1	1	1	1	1	1	1	1	1	1	101P30B1|WP_003658302.1	103P14B1|WP_003658302.1	12P80B1|WP_003658302.1	157_rep1_MCAT|WP_003658302.1	157_rep2_MCAT|WP_003658302.1	25240|WP_038519537.1	304_MCAT|WP_049235934.1	324_MCAT|WP_049235934.1	339_MCAT|WP_003658302.1	340_MCAT|WP_003658302.1	46P47B1|WP_003664536.1	489_MCAT|WP_003658302.1	611_MCAT|WP_003658302.1	613_MCAT|WP_003658302.1	7169|WP_003658302.1
W1529	1	1	1	1	1	1	1	1	1	1	1	1	1	1	1	1	1	1	1	1	1	1	1	1	1	1	1	1	1	1	1	1	1	1	101P30B1|WP_003658307.1	103P14B1|WP_003658307.1	12P80B1|WP_003659692.1	157_rep1_MCAT|WP_049148342.1	157_rep2_MCAT|WP_049148342.1	25240|WP_003659692.1	304_MCAT|WP_049235930.1	324_MCAT|WP_049235930.1	339_MCAT|WP_003673094.1	340_MCAT|WP_003673094.1	46P47B1|WP_003659692.1	489_MCAT|WP_003673094.1	611_MCAT|WP_049148342.1	613_MCAT|WP_049148342.1	7169|WP_003659692.1
W1530	1	1	1	1	1	1	1	1	1	1	1	1	1	1	1	1	1	1	1	1	1	1	1	1	1	1	1	1	1	1	1	1	1	1	101P30B1|WP_003658309.1	103P14B1|WP_003658309.1	12P80B1|WP_003658309.1	157_rep1_MCAT|WP_003658309.1	157_rep2_MCAT|WP_003658309.1	25240|WP_003658309.1	304_MCAT|WP_049235929.1	324_MCAT|WP_049235929.1	339_MCAT|WP_003658309.1	340_MCAT|WP_003658309.1	46P47B1|WP_003658309.1	489_MCAT|WP_003658309.1	611_MCAT|WP_003658309.1	613_MCAT|WP_003658309.1	7169|WP_003658309.1
W1531	1	1	1	1	1	1	1	1	1	1	1	1	1	1	1	1	1	1	1	1	1	1	1	1	1	1	1	1	1	1	1	1	1	1	101P30B1|WP_003658311.1	103P14B1|WP_003658311.1	12P80B1|WP_003666265.1	157_rep1_MCAT|WP_049148340.1	157_rep2_MCAT|WP_049148340.1	25240|WP_038519543.1	304_MCAT|WP_049235928.1	324_MCAT|WP_049235928.1	339_MCAT|WP_003663572.1	340_MCAT|WP_003663572.1	46P47B1|WP_003663572.1	489_MCAT|WP_003658311.1	611_MCAT|WP_049148340.1	613_MCAT|WP_049148340.1	7169|WP_003659686.1
W1532	1	1	1	1	1	1	1	1	1	1	1	1	1	1	1	1	1	1	1	1	1	1	1	1	1	1	1	1	1	1	1	1	1	1	101P30B1|WP_003658317.1	103P14B1|WP_003658317.1	12P80B1|WP_003658317.1	157_rep1_MCAT|WP_003658317.1	157_rep2_MCAT|WP_003658317.1	25240|WP_003658317.1	304_MCAT|WP_049235925.1	324_MCAT|WP_049235925.1	339_MCAT|WP_049155932.1	340_MCAT|WP_049155932.1	46P47B1|WP_003663570.1	489_MCAT|WP_003658317.1	611_MCAT|WP_003658317.1	613_MCAT|WP_003658317.1	7169|WP_003658317.1
W1533	1	1	1	1	1	1	1	1	1	1	1	1	1	1	1	1	1	1	1	1	1	1	1	1	1	1	1	1	1	1	1	1	1	1	101P30B1|WP_003658318.1	103P14B1|WP_003658318.1	12P80B1|WP_003666268.1	157_rep1_MCAT|WP_049148381.1	157_rep2_MCAT|WP_049148381.1	25240|WP_003666268.1	304_MCAT|WP_049235924.1	324_MCAT|WP_049235924.1	339_MCAT|WP_003658318.1	340_MCAT|WP_003658318.1	46P47B1|WP_003658318.1	489_MCAT|WP_049167020.1	611_MCAT|WP_049148381.1	613_MCAT|WP_049148381.1	7169|WP_003658318.1
W1534	1	1	1	1	1	1	1	1	1	1	1	1	1	1	1	1	1	1	1	1	1	1	1	1	1	1	1	1	1	1	1	1	1	1	101P30B1|WP_003658320.1	103P14B1|WP_003658320.1	12P80B1|WP_003658320.1	157_rep1_MCAT|WP_003658320.1	157_rep2_MCAT|WP_003658320.1	25240|WP_038519548.1	304_MCAT|WP_049236082.1	324_MCAT|WP_049236082.1	339_MCAT|WP_042510316.1	340_MCAT|WP_042510316.1	46P47B1|WP_003663568.1	489_MCAT|WP_003658320.1	611_MCAT|WP_003658320.1	613_MCAT|WP_003658320.1	7169|WP_003658320.1
W1535	1	1	1	1	1	1	1	1	1	1	1	1	1	1	1	1	1	1	1	1	1	1	1	1	1	1	1	1	1	1	1	1	1	1	101P30B1|WP_003658324.1	103P14B1|WP_003658324.1	12P80B1|WP_003658324.1	157_rep1_MCAT|WP_003658324.1	157_rep2_MCAT|WP_003658324.1	25240|WP_003658324.1	304_MCAT|WP_049235921.1	324_MCAT|WP_049235921.1	339_MCAT|WP_003658324.1	340_MCAT|WP_003658324.1	46P47B1|WP_003658324.1	489_MCAT|WP_003658324.1	611_MCAT|WP_003658324.1	613_MCAT|WP_003658324.1	7169|WP_003658324.1
W1536	1	1	1	1	1	1	1	1	1	1	1	1	1	1	1	1	1	1	1	1	1	1	1	1	1	1	1	1	1	1	1	1	1	1	101P30B1|WP_003658329.1	103P14B1|WP_003658329.1	12P80B1|WP_003658329.1	157_rep1_MCAT|WP_003658329.1	157_rep2_MCAT|WP_003658329.1	25240|WP_003658329.1	304_MCAT|WP_049235918.1	324_MCAT|WP_049235918.1	339_MCAT|WP_003658329.1	340_MCAT|WP_003658329.1	46P47B1|WP_003658329.1	489_MCAT|WP_003658329.1	611_MCAT|WP_003658329.1	613_MCAT|WP_003658329.1	7169|WP_003658329.1
W1537	1	1	1	1	1	1	1	1	1	1	1	1	1	1	1	1	1	1	1	1	1	1	1	1	1	1	1	1	1	1	1	1	1	1	101P30B1|WP_003658330.1	103P14B1|WP_003658330.1	12P80B1|WP_003658330.1	157_rep1_MCAT|WP_003658330.1	157_rep2_MCAT|WP_003658330.1	25240|WP_003658330.1	304_MCAT|WP_049235917.1	324_MCAT|WP_049235917.1	339_MCAT|WP_049155945.1	340_MCAT|WP_049155945.1	46P47B1|WP_003658330.1	489_MCAT|WP_003658330.1	611_MCAT|WP_003658330.1	613_MCAT|WP_003658330.1	7169|WP_003658330.1
W1538	1	1	1	1	1	1	1	1	1	1	1	1	1	1	1	1	1	1	1	1	1	1	1	1	1	1	1	1	1	1	1	1	1	1	101P30B1|WP_003658335.1	103P14B1|WP_003658335.1	12P80B1|WP_003658335.1	157_rep1_MCAT|WP_003658335.1	157_rep2_MCAT|WP_003658335.1	25240|WP_003658335.1	304_MCAT|WP_049235914.1	324_MCAT|WP_049235914.1	339_MCAT|WP_003658335.1	340_MCAT|WP_003658335.1	46P47B1|WP_003658335.1	489_MCAT|WP_003658335.1	611_MCAT|WP_003658335.1	613_MCAT|WP_003658335.1	7169|WP_003658335.1
W1539	1	1	1	1	1	1	1	1	1	1	1	1	1	1	1	1	1	1	1	1	1	1	1	1	1	1	1	1	1	1	1	1	1	1	101P30B1|WP_003658339.1	103P14B1|WP_003658339.1	12P80B1|WP_003658339.1	157_rep1_MCAT|WP_003658339.1	157_rep2_MCAT|WP_003658339.1	25240|WP_003658339.1	304_MCAT|WP_049235912.1	324_MCAT|WP_049235912.1	339_MCAT|WP_003658339.1	340_MCAT|WP_003658339.1	46P47B1|WP_003658339.1	489_MCAT|WP_003658339.1	611_MCAT|WP_003658339.1	613_MCAT|WP_003658339.1	7169|WP_003658339.1
W1540	1	1	1	1	1	1	1	1	1	1	1	1	1	1	1	1	1	1	1	1	1	1	1	1	1	1	1	1	1	1	1	1	1	1	101P30B1|WP_003658341.1	103P14B1|WP_003658341.1	12P80B1|WP_003658341.1	157_rep1_MCAT|WP_003658341.1	157_rep2_MCAT|WP_003658341.1	25240|WP_003659676.1	304_MCAT|WP_049235911.1	324_MCAT|WP_049235911.1	339_MCAT|WP_003659676.1	340_MCAT|WP_003659676.1	46P47B1|WP_003659676.1	489_MCAT|WP_003658341.1	611_MCAT|WP_003658341.1	613_MCAT|WP_003658341.1	7169|WP_003659676.1
W1541	1	1	1	1	1	1	1	1	1	1	1	1	1	1	1	1	1	1	1	1	1	1	1	1	1	1	1	1	1	1	1	1	1	1	101P30B1|WP_003658343.1	103P14B1|WP_003658343.1	12P80B1|WP_003666467.1	157_rep1_MCAT|WP_003659674.1	157_rep2_MCAT|WP_003659674.1	25240|WP_003659674.1	304_MCAT|WP_049235910.1	324_MCAT|WP_049235910.1	339_MCAT|WP_003659674.1	340_MCAT|WP_003659674.1	46P47B1|WP_003658343.1	489_MCAT|WP_003658343.1	611_MCAT|WP_003659674.1	613_MCAT|WP_003659674.1	7169|WP_003659674.1
W1542	1	1	1	1	1	1	1	1	1	1	1	1	1	1	1	1	1	1	1	1	1	1	1	1	1	1	1	1	1	1	1	1	1	1	101P30B1|WP_003658345.1	103P14B1|WP_003658345.1	12P80B1|WP_003658345.1	157_rep1_MCAT|WP_003658345.1	157_rep2_MCAT|WP_003658345.1	25240|WP_003658345.1	304_MCAT|WP_049235909.1	324_MCAT|WP_049235909.1	339_MCAT|WP_003673087.1	340_MCAT|WP_003673087.1	46P47B1|WP_003658345.1	489_MCAT|WP_003658345.1	611_MCAT|WP_003658345.1	613_MCAT|WP_003658345.1	7169|WP_003658345.1
W1543	1	1	1	1	1	1	1	1	1	1	1	1	1	1	1	1	1	1	1	1	1	1	1	1	1	1	1	1	1	1	1	1	1	1	101P30B1|WP_003658347.1	103P14B1|WP_003658347.1	12P80B1|WP_003658347.1	157_rep1_MCAT|WP_003658347.1	157_rep2_MCAT|WP_003658347.1	25240|WP_003658347.1	304_MCAT|WP_049235908.1	324_MCAT|WP_049235908.1	339_MCAT|WP_003658347.1	340_MCAT|WP_003658347.1	46P47B1|WP_003663559.1	489_MCAT|WP_003658347.1	611_MCAT|WP_003658347.1	613_MCAT|WP_003658347.1	7169|WP_003659673.1
W1544	1	1	1	1	1	1	1	1	1	1	1	1	1	1	1	1	1	1	1	1	1	1	1	1	1	1	1	1	1	1	1	1	1	1	101P30B1|WP_003658349.1	103P14B1|WP_003658349.1	12P80B1|WP_003663556.1	157_rep1_MCAT|WP_003668440.1	157_rep2_MCAT|WP_003668440.1	25240|WP_038519559.1	304_MCAT|WP_049235907.1	324_MCAT|WP_049235907.1	339_MCAT|WP_049155954.1	340_MCAT|WP_049155954.1	46P47B1|WP_003663556.1	489_MCAT|WP_003663556.1	611_MCAT|WP_003668440.1	613_MCAT|WP_003668440.1	7169|WP_003659672.1
W1545	1	1	1	1	1	1	1	1	1	1	1	1	1	1	1	1	1	1	1	1	1	1	1	1	1	1	1	1	1	1	1	1	1	1	101P30B1|WP_003658350.1	103P14B1|WP_003658350.1	12P80B1|WP_003666320.1	157_rep1_MCAT|WP_003666320.1	157_rep2_MCAT|WP_003666320.1	25240|WP_038519561.1	304_MCAT|WP_049235906.1	324_MCAT|WP_049235906.1	339_MCAT|WP_049155957.1	340_MCAT|WP_049155957.1	46P47B1|WP_003663554.1	489_MCAT|WP_003666320.1	611_MCAT|WP_003666320.1	613_MCAT|WP_003666320.1	7169|WP_003659671.1
W1546	1	1	1	1	1	1	1	1	1	1	1	1	1	1	1	1	1	1	1	1	1	1	1	1	1	1	1	1	1	1	1	1	1	1	101P30B1|WP_003658352.1	103P14B1|WP_003658352.1	12P80B1|WP_003658352.1	157_rep1_MCAT|WP_003658352.1	157_rep2_MCAT|WP_003658352.1	25240|WP_003658352.1	304_MCAT|WP_003658352.1	324_MCAT|WP_003658352.1	339_MCAT|WP_003658352.1	340_MCAT|WP_003658352.1	46P47B1|WP_003658352.1	489_MCAT|WP_003658352.1	611_MCAT|WP_003658352.1	613_MCAT|WP_003658352.1	7169|WP_003658352.1
W1547	1	1	1	1	1	1	1	1	1	1	1	1	1	1	1	1	1	1	1	1	1	1	1	1	1	1	1	1	1	1	1	1	1	1	101P30B1|WP_003658353.1	103P14B1|WP_003658353.1	12P80B1|WP_003666322.1	157_rep1_MCAT|WP_003666322.1	157_rep2_MCAT|WP_003666322.1	25240|WP_003666322.1	304_MCAT|WP_049235905.1	324_MCAT|WP_049235905.1	339_MCAT|WP_003658353.1	340_MCAT|WP_003658353.1	46P47B1|WP_003663552.1	489_MCAT|WP_049166997.1	611_MCAT|WP_003666322.1	613_MCAT|WP_003666322.1	7169|WP_003658353.1
W1548	1	1	1	1	1	1	1	1	1	1	1	1	1	1	1	1	1	1	1	1	1	1	1	1	1	1	1	1	1	1	1	1	1	1	101P30B1|WP_003658362.1	103P14B1|WP_003658362.1	12P80B1|WP_003658362.1	157_rep1_MCAT|WP_041786680.1	157_rep2_MCAT|WP_041786680.1	25240|WP_003671100.1	304_MCAT|WP_049235902.1	324_MCAT|WP_049235902.1	339_MCAT|WP_036335703.1	340_MCAT|WP_036335703.1	46P47B1|WP_003663545.1	489_MCAT|WP_003671100.1	611_MCAT|WP_041786680.1	613_MCAT|WP_041786680.1	7169|WP_003659666.1
W1549	1	1	1	1	1	1	1	1	1	1	1	1	1	1	1	1	1	1	1	1	1	1	1	1	1	1	1	1	1	1	1	1	1	1	101P30B1|WP_003658936.1	103P14B1|WP_003658936.1	12P80B1|WP_003658936.1	157_rep1_MCAT|WP_003658936.1	157_rep2_MCAT|WP_003658936.1	25240|WP_003658936.1	304_MCAT|WP_049236727.1	324_MCAT|WP_049236727.1	339_MCAT|WP_049156120.1	340_MCAT|WP_049156120.1	46P47B1|WP_003663345.1	489_MCAT|WP_003658936.1	611_MCAT|WP_003658936.1	613_MCAT|WP_003658936.1	7169|WP_003658936.1
W1550	1	1	1	1	1	1	1	1	1	1	1	1	1	1	1	1	1	1	1	1	1	1	1	1	1	1	1	1	1	1	1	1	1	1	101P30B1|WP_003658944.1	103P14B1|WP_003658944.1	12P80B1|WP_003658944.1	157_rep1_MCAT|WP_003658944.1	157_rep2_MCAT|WP_003658944.1	25240|WP_003658944.1	304_MCAT|WP_049236611.1	324_MCAT|WP_049236611.1	339_MCAT|WP_049156116.1	340_MCAT|WP_049156116.1	46P47B1|WP_003658944.1	489_MCAT|WP_003658944.1	611_MCAT|WP_003658944.1	613_MCAT|WP_003658944.1	7169|WP_003658944.1
W1551	1	1	1	1	1	1	1	1	1	1	1	1	1	1	1	1	1	1	1	1	1	1	1	1	1	1	1	1	1	1	1	1	1	1	101P30B1|WP_003658956.1	103P14B1|WP_003658956.1	12P80B1|WP_003658956.1	157_rep1_MCAT|WP_003658956.1	157_rep2_MCAT|WP_003658956.1	25240|WP_003658956.1	304_MCAT|WP_049236601.1	324_MCAT|WP_049236601.1	339_MCAT|WP_003658956.1	340_MCAT|WP_003658956.1	46P47B1|WP_003663340.1	489_MCAT|WP_003658956.1	611_MCAT|WP_003658956.1	613_MCAT|WP_003658956.1	7169|WP_003658956.1
W1552	1	1	1	1	1	1	1	1	1	1	1	1	1	1	1	1	1	1	1	1	1	1	1	1	1	1	1	1	1	1	1	1	1	1	101P30B1|WP_003658962.1	103P14B1|WP_003658962.1	12P80B1|WP_003658962.1	157_rep1_MCAT|WP_003658962.1	157_rep2_MCAT|WP_003658962.1	25240|WP_003658962.1	304_MCAT|WP_003658962.1	324_MCAT|WP_003658962.1	339_MCAT|WP_003658962.1	340_MCAT|WP_003658962.1	46P47B1|WP_003658962.1	489_MCAT|WP_003658962.1	611_MCAT|WP_003658962.1	613_MCAT|WP_003658962.1	7169|WP_003658962.1
W1553	1	1	1	1	1	1	1	1	1	1	1	1	1	1	1	1	1	1	1	1	1	1	1	1	1	1	1	1	1	1	1	1	1	1	101P30B1|WP_003658964.1	103P14B1|WP_003658964.1	12P80B1|WP_003658964.1	157_rep1_MCAT|WP_003658964.1	157_rep2_MCAT|WP_003658964.1	25240|WP_003658964.1	304_MCAT|WP_049236599.1	324_MCAT|WP_049236599.1	339_MCAT|WP_003658964.1	340_MCAT|WP_003658964.1	46P47B1|WP_003658964.1	489_MCAT|WP_003658964.1	611_MCAT|WP_003658964.1	613_MCAT|WP_003658964.1	7169|WP_003658964.1
W1554	1	1	1	1	1	1	1	1	1	1	1	1	1	1	1	1	1	1	1	1	1	1	1	1	1	1	1	1	1	1	1	1	1	1	101P30B1|WP_003658966.1	103P14B1|WP_003658966.1	12P80B1|WP_003665295.1	157_rep1_MCAT|WP_003658966.1	157_rep2_MCAT|WP_003658966.1	25240|WP_003658966.1	304_MCAT|WP_049236597.1	324_MCAT|WP_049236597.1	339_MCAT|WP_049156113.1	340_MCAT|WP_049156113.1	46P47B1|WP_003658966.1	489_MCAT|WP_003658966.1	611_MCAT|WP_003658966.1	613_MCAT|WP_003658966.1	7169|WP_003658966.1
W1555	1	1	1	1	1	1	1	1	1	1	1	1	1	1	1	1	1	1	1	1	1	1	1	1	1	1	1	1	1	1	1	1	1	1	101P30B1|WP_003658968.1	103P14B1|WP_003658968.1	12P80B1|WP_003665293.1	157_rep1_MCAT|WP_003658968.1	157_rep2_MCAT|WP_003658968.1	25240|WP_003658968.1	304_MCAT|WP_049236596.1	324_MCAT|WP_049236596.1	339_MCAT|WP_003665293.1	340_MCAT|WP_003665293.1	46P47B1|WP_003658968.1	489_MCAT|WP_003658968.1	611_MCAT|WP_003658968.1	613_MCAT|WP_003658968.1	7169|WP_003658968.1
W1556	1	1	1	1	1	1	1	1	1	1	1	1	1	1	1	1	1	1	1	1	1	1	1	1	1	1	1	1	1	1	1	1	1	1	101P30B1|WP_003658971.1	103P14B1|WP_003658971.1	12P80B1|WP_003658971.1	157_rep1_MCAT|WP_003658971.1	157_rep2_MCAT|WP_003658971.1	25240|WP_003658971.1	304_MCAT|WP_049236594.1	324_MCAT|WP_049236594.1	339_MCAT|WP_003658971.1	340_MCAT|WP_003658971.1	46P47B1|WP_003658971.1	489_MCAT|WP_003658971.1	611_MCAT|WP_003658971.1	613_MCAT|WP_003658971.1	7169|WP_003658971.1
W1557	1	1	1	1	1	1	1	1	1	1	1	1	1	1	1	1	1	1	1	1	1	1	1	1	1	1	1	1	1	1	1	1	1	1	101P30B1|WP_003658974.1	103P14B1|WP_003658974.1	12P80B1|WP_003665290.1	157_rep1_MCAT|WP_003658974.1	157_rep2_MCAT|WP_003658974.1	25240|WP_003658974.1	304_MCAT|WP_049236593.1	324_MCAT|WP_049236593.1	339_MCAT|WP_003658974.1	340_MCAT|WP_003658974.1	46P47B1|WP_003658974.1	489_MCAT|WP_003658974.1	611_MCAT|WP_003658974.1	613_MCAT|WP_003658974.1	7169|WP_003658974.1
W1558	1	1	1	1	1	1	1	1	1	1	1	1	1	1	1	1	1	1	1	1	1	1	1	1	1	1	1	1	1	1	1	1	1	1	101P30B1|WP_003658976.1	103P14B1|WP_003658976.1	12P80B1|WP_003658976.1	157_rep1_MCAT|WP_003658976.1	157_rep2_MCAT|WP_003658976.1	25240|WP_003658976.1	304_MCAT|WP_049236590.1	324_MCAT|WP_049236590.1	339_MCAT|WP_003658976.1	340_MCAT|WP_003658976.1	46P47B1|WP_003658976.1	489_MCAT|WP_003658976.1	611_MCAT|WP_003658976.1	613_MCAT|WP_003658976.1	7169|WP_003658976.1
W1559	1	1	1	1	1	1	1	1	1	1	1	1	1	1	1	1	1	1	1	1	1	1	1	1	1	1	1	1	1	1	1	1	1	1	101P30B1|WP_003658977.1	103P14B1|WP_003658977.1	12P80B1|WP_003658977.1	157_rep1_MCAT|WP_003658977.1	157_rep2_MCAT|WP_003658977.1	25240|WP_003658977.1	304_MCAT|WP_049236588.1	324_MCAT|WP_049236588.1	339_MCAT|WP_003658977.1	340_MCAT|WP_003658977.1	46P47B1|WP_003658977.1	489_MCAT|WP_003658977.1	611_MCAT|WP_003658977.1	613_MCAT|WP_003658977.1	7169|WP_003658977.1
W1560	1	1	1	1	1	1	1	1	1	1	1	1	1	1	1	1	1	1	1	1	1	1	1	1	1	1	1	1	1	1	1	1	1	1	101P30B1|WP_003658982.1	103P14B1|WP_003658982.1	12P80B1|WP_003658982.1	157_rep1_MCAT|WP_003658982.1	157_rep2_MCAT|WP_003658982.1	25240|WP_003658982.1	304_MCAT|WP_049236583.1	324_MCAT|WP_049236583.1	339_MCAT|WP_003658982.1	340_MCAT|WP_003658982.1	46P47B1|WP_003658982.1	489_MCAT|WP_003658982.1	611_MCAT|WP_003658982.1	613_MCAT|WP_003658982.1	7169|WP_003658982.1
W1561	1	1	1	1	1	1	1	1	1	1	1	1	1	1	1	1	1	1	1	1	1	1	1	1	1	1	1	1	1	1	1	1	1	1	101P30B1|WP_003658984.1	103P14B1|WP_003658984.1	12P80B1|WP_003658984.1	157_rep1_MCAT|WP_003658984.1	157_rep2_MCAT|WP_003658984.1	25240|WP_003658984.1	304_MCAT|WP_049236725.1	324_MCAT|WP_049236725.1	339_MCAT|WP_003658984.1	340_MCAT|WP_003658984.1	46P47B1|WP_003658984.1	489_MCAT|WP_049166765.1	611_MCAT|WP_003658984.1	613_MCAT|WP_003658984.1	7169|WP_003658984.1
W1562	1	1	1	1	1	1	1	1	1	1	1	1	1	1	1	1	1	1	1	1	1	1	1	1	1	1	1	1	1	1	1	1	1	1	101P30B1|WP_003658988.1	103P14B1|WP_003658988.1	12P80B1|WP_003658988.1	157_rep1_MCAT|WP_003658988.1	157_rep2_MCAT|WP_003658988.1	25240|WP_003658988.1	304_MCAT|WP_049236582.1	324_MCAT|WP_049236582.1	339_MCAT|WP_003658988.1	340_MCAT|WP_003658988.1	46P47B1|WP_003658988.1	489_MCAT|WP_003658988.1	611_MCAT|WP_003658988.1	613_MCAT|WP_003658988.1	7169|WP_003658988.1
W1563	1	1	1	1	1	1	1	1	1	1	1	1	1	1	1	1	1	1	1	1	1	1	1	1	1	1	1	1	1	1	1	1	1	1	101P30B1|WP_003659002.1	103P14B1|WP_003659002.1	12P80B1|WP_003665276.1	157_rep1_MCAT|WP_003659002.1	157_rep2_MCAT|WP_003659002.1	25240|WP_003659002.1	304_MCAT|WP_049236567.1	324_MCAT|WP_049236567.1	339_MCAT|WP_003659002.1	340_MCAT|WP_003659002.1	46P47B1|WP_003659002.1	489_MCAT|WP_003659002.1	611_MCAT|WP_003659002.1	613_MCAT|WP_003659002.1	7169|WP_003659002.1
W1564	1	1	1	1	1	1	1	1	1	1	1	1	1	1	1	1	1	1	1	1	1	1	1	1	1	1	1	1	1	1	1	1	1	1	101P30B1|WP_003659025.1	103P14B1|WP_003659025.1	12P80B1|WP_003659025.1	157_rep1_MCAT|WP_003659025.1	157_rep2_MCAT|WP_003659025.1	25240|WP_003659025.1	304_MCAT|WP_049236545.1	324_MCAT|WP_049236545.1	339_MCAT|WP_003659025.1	340_MCAT|WP_003659025.1	46P47B1|WP_003659025.1	489_MCAT|WP_003659025.1	611_MCAT|WP_003659025.1	613_MCAT|WP_003659025.1	7169|WP_003659025.1
W1565	1	1	1	1	1	1	1	1	1	1	1	1	1	1	1	1	1	1	1	1	1	1	1	1	1	1	1	1	1	1	1	1	1	1	101P30B1|WP_003659031.1	103P14B1|WP_003659031.1	12P80B1|WP_003659031.1	157_rep1_MCAT|WP_003659031.1	157_rep2_MCAT|WP_003659031.1	25240|WP_003659031.1	304_MCAT|WP_049236539.1	324_MCAT|WP_049236539.1	339_MCAT|WP_003659031.1	340_MCAT|WP_003659031.1	46P47B1|WP_003659031.1	489_MCAT|WP_003659031.1	611_MCAT|WP_003659031.1	613_MCAT|WP_003659031.1	7169|WP_003659031.1
W1566	1	1	1	1	1	1	1	1	1	1	1	1	1	1	1	1	1	1	1	1	1	1	1	1	1	1	1	1	1	1	1	1	1	1	101P30B1|WP_003659038.1	103P14B1|WP_003659038.1	12P80B1|WP_003659038.1	157_rep1_MCAT|WP_003659038.1	157_rep2_MCAT|WP_003659038.1	25240|WP_003659038.1	304_MCAT|WP_049236536.1	324_MCAT|WP_049236536.1	339_MCAT|WP_003659038.1	340_MCAT|WP_003659038.1	46P47B1|WP_003659038.1	489_MCAT|WP_049166867.1	611_MCAT|WP_003659038.1	613_MCAT|WP_003659038.1	7169|WP_003659038.1
W1567	1	1	1	1	1	1	1	1	1	1	1	1	1	1	1	1	1	1	1	1	1	1	1	1	1	1	1	1	1	1	1	1	1	1	101P30B1|WP_003659046.1	103P14B1|WP_003659046.1	12P80B1|WP_003659046.1	157_rep1_MCAT|WP_042510229.1	157_rep2_MCAT|WP_042510229.1	25240|WP_003659046.1	304_MCAT|WP_049236527.1	324_MCAT|WP_049236527.1	339_MCAT|WP_003659046.1	340_MCAT|WP_003659046.1	46P47B1|WP_003659046.1	489_MCAT|WP_003659046.1	611_MCAT|WP_042510229.1	613_MCAT|WP_042510229.1	7169|WP_003659046.1
W1568	1	1	1	1	1	1	1	1	1	1	1	1	1	1	1	1	1	1	1	1	1	1	1	1	1	1	1	1	1	1	1	1	1	1	101P30B1|WP_003659050.1	103P14B1|WP_003659050.1	12P80B1|WP_003665245.1	157_rep1_MCAT|WP_003672123.1	157_rep2_MCAT|WP_003672123.1	25240|WP_003659050.1	304_MCAT|WP_049236525.1	324_MCAT|WP_049236525.1	339_MCAT|WP_003659050.1	340_MCAT|WP_003659050.1	46P47B1|WP_003659050.1	489_MCAT|WP_049166866.1	611_MCAT|WP_003672123.1	613_MCAT|WP_003672123.1	7169|WP_003659050.1
W1569	1	1	1	1	1	1	1	1	1	1	1	1	1	1	1	1	1	1	1	1	1	1	1	1	1	1	1	1	1	1	1	1	1	1	101P30B1|WP_003659052.1	103P14B1|WP_003659052.1	12P80B1|WP_003659052.1	157_rep1_MCAT|WP_003659052.1	157_rep2_MCAT|WP_003659052.1	25240|WP_003659052.1	304_MCAT|WP_049236523.1	324_MCAT|WP_049236523.1	339_MCAT|WP_003659052.1	340_MCAT|WP_003659052.1	46P47B1|WP_003659052.1	489_MCAT|WP_003659052.1	611_MCAT|WP_003659052.1	613_MCAT|WP_003659052.1	7169|WP_003659052.1
W1570	1	1	1	1	1	1	1	1	1	1	1	1	1	1	1	1	1	1	1	1	1	1	1	1	1	1	1	1	1	1	1	1	1	1	101P30B1|WP_003659060.1	103P14B1|WP_003659060.1	12P80B1|WP_003659060.1	157_rep1_MCAT|WP_003659060.1	157_rep2_MCAT|WP_003659060.1	25240|WP_003659060.1	304_MCAT|WP_049236516.1	324_MCAT|WP_049236516.1	339_MCAT|WP_003659060.1	340_MCAT|WP_003659060.1	46P47B1|WP_003659060.1	489_MCAT|WP_003659060.1	611_MCAT|WP_003659060.1	613_MCAT|WP_003659060.1	7169|WP_003659060.1
W1571	1	1	1	1	1	1	1	1	1	1	1	1	1	1	1	1	1	1	1	1	1	1	1	1	1	1	1	1	1	1	1	1	1	1	101P30B1|WP_003659062.1	103P14B1|WP_003659062.1	12P80B1|WP_003659062.1	157_rep1_MCAT|WP_003659062.1	157_rep2_MCAT|WP_003659062.1	25240|WP_003659062.1	304_MCAT|WP_049236512.1	324_MCAT|WP_049236512.1	339_MCAT|WP_003659062.1	340_MCAT|WP_003659062.1	46P47B1|WP_003659062.1	489_MCAT|WP_003659062.1	611_MCAT|WP_003659062.1	613_MCAT|WP_003659062.1	7169|WP_003659062.1
W1572	1	1	1	1	1	1	1	1	1	1	1	1	1	1	1	1	1	1	1	1	1	1	1	1	1	1	1	1	1	1	1	1	1	1	101P30B1|WP_003659065.1	103P14B1|WP_003659065.1	12P80B1|WP_003665237.1	157_rep1_MCAT|WP_003659065.1	157_rep2_MCAT|WP_003659065.1	25240|WP_003659065.1	304_MCAT|WP_049236509.1	324_MCAT|WP_049236509.1	339_MCAT|WP_003659065.1	340_MCAT|WP_003659065.1	46P47B1|WP_003659065.1	489_MCAT|WP_049166865.1	611_MCAT|WP_003659065.1	613_MCAT|WP_003659065.1	7169|WP_003659065.1
W1573	1	1	1	1	1	1	1	1	1	1	1	1	1	1	1	1	1	1	1	1	1	1	1	1	1	1	1	1	1	1	1	1	1	1	101P30B1|WP_003659071.1	103P14B1|WP_003660812.1	12P80B1|WP_003659071.1	157_rep1_MCAT|WP_003659071.1	157_rep2_MCAT|WP_003659071.1	25240|WP_003659071.1	304_MCAT|WP_049236500.1	324_MCAT|WP_049236500.1	339_MCAT|WP_049156084.1	340_MCAT|WP_049156084.1	46P47B1|WP_003659071.1	489_MCAT|WP_049166863.1	611_MCAT|WP_003659071.1	613_MCAT|WP_003659071.1	7169|WP_003659071.1
W1574	1	1	1	1	1	1	1	1	1	1	1	1	1	1	1	1	1	1	1	1	1	1	1	1	1	1	1	1	1	1	1	1	1	1	101P30B1|WP_003659082.1	103P14B1|WP_003659082.1	12P80B1|WP_003659082.1	157_rep1_MCAT|WP_003659082.1	157_rep2_MCAT|WP_003659082.1	25240|WP_003659082.1	304_MCAT|WP_049236491.1	324_MCAT|WP_049236491.1	339_MCAT|WP_003659082.1	340_MCAT|WP_003659082.1	46P47B1|WP_003659082.1	489_MCAT|WP_003659082.1	611_MCAT|WP_003659082.1	613_MCAT|WP_003659082.1	7169|WP_003659082.1
W1575	1	1	1	1	1	1	1	1	1	1	1	1	1	1	1	1	1	1	1	1	1	1	1	1	1	1	1	1	1	1	1	1	1	1	101P30B1|WP_003659091.1	103P14B1|WP_003659091.1	12P80B1|WP_003666396.1	157_rep1_MCAT|WP_003659091.1	157_rep2_MCAT|WP_003659091.1	25240|WP_038519936.1	304_MCAT|WP_049236482.1	324_MCAT|WP_049236482.1	339_MCAT|WP_038519936.1	340_MCAT|WP_038519936.1	46P47B1|WP_003659091.1	489_MCAT|WP_003659091.1	611_MCAT|WP_003659091.1	613_MCAT|WP_003659091.1	7169|WP_003659091.1
W1576	1	1	1	1	1	1	1	1	1	1	1	1	1	1	1	1	1	1	1	1	1	1	1	1	1	1	1	1	1	1	1	1	1	1	101P30B1|WP_003659093.1	103P14B1|WP_003659093.1	12P80B1|WP_003659093.1	157_rep1_MCAT|WP_003659093.1	157_rep2_MCAT|WP_003659093.1	25240|WP_003659093.1	304_MCAT|WP_049236480.1	324_MCAT|WP_049236480.1	339_MCAT|WP_003659093.1	340_MCAT|WP_003659093.1	46P47B1|WP_003659093.1	489_MCAT|WP_003659093.1	611_MCAT|WP_049157998.1	613_MCAT|WP_003659093.1	7169|WP_003659093.1
W1577	1	1	1	1	1	1	1	1	1	1	1	1	1	1	1	1	1	1	1	1	1	1	1	1	1	1	1	1	1	1	1	1	1	1	101P30B1|WP_003659103.1	103P14B1|WP_003659103.1	12P80B1|WP_003659103.1	157_rep1_MCAT|WP_003659103.1	157_rep2_MCAT|WP_003659103.1	25240|WP_003659103.1	304_MCAT|WP_049236469.1	324_MCAT|WP_049236469.1	339_MCAT|WP_003659103.1	340_MCAT|WP_003659103.1	46P47B1|WP_003659103.1	489_MCAT|WP_003659103.1	611_MCAT|WP_003659103.1	613_MCAT|WP_003659103.1	7169|WP_003659103.1
W1578	1	1	1	1	1	1	1	1	1	1	1	1	1	1	1	1	1	1	1	1	1	1	1	1	1	1	1	1	1	1	1	1	1	1	101P30B1|WP_003659117.1	103P14B1|WP_003659117.1	12P80B1|WP_003659117.1	157_rep1_MCAT|WP_003659117.1	157_rep2_MCAT|WP_003659117.1	25240|WP_003659117.1	304_MCAT|WP_049236460.1	324_MCAT|WP_049236460.1	339_MCAT|WP_003659117.1	340_MCAT|WP_003659117.1	46P47B1|WP_003663300.1	489_MCAT|WP_003659117.1	611_MCAT|WP_003659117.1	613_MCAT|WP_003659117.1	7169|WP_003659117.1
W1579	1	1	1	1	1	1	1	1	1	1	1	1	1	1	1	1	1	1	1	1	1	1	1	1	1	1	1	1	1	1	1	1	1	1	101P30B1|WP_003659154.1	103P14B1|WP_003659154.1	12P80B1|WP_003659154.1	157_rep1_MCAT|WP_003659154.1	157_rep2_MCAT|WP_003659154.1	25240|WP_003659154.1	304_MCAT|WP_049236438.1	324_MCAT|WP_049236438.1	339_MCAT|WP_003659154.1	340_MCAT|WP_003659154.1	46P47B1|WP_003659154.1	489_MCAT|WP_003659154.1	611_MCAT|WP_003659154.1	613_MCAT|WP_003659154.1	7169|WP_003659154.1
W1580	1	1	1	1	1	1	1	1	1	1	1	1	1	1	1	1	1	1	1	1	1	1	1	1	1	1	1	1	1	1	1	1	1	1	101P30B1|WP_003659156.1	103P14B1|WP_003659156.1	12P80B1|WP_003659156.1	157_rep1_MCAT|WP_049148790.1	157_rep2_MCAT|WP_049148790.1	25240|WP_003659156.1	304_MCAT|WP_049236437.1	324_MCAT|WP_049236437.1	339_MCAT|WP_003659156.1	340_MCAT|WP_003659156.1	46P47B1|WP_003659156.1	489_MCAT|WP_003659156.1	611_MCAT|WP_003659156.1	613_MCAT|WP_003659156.1	7169|WP_003659156.1
W1581	1	1	1	1	1	1	1	1	1	1	1	1	1	1	1	1	1	1	1	1	1	1	1	1	1	1	1	1	1	1	1	1	1	1	101P30B1|WP_003659160.1	103P14B1|WP_003659160.1	12P80B1|WP_003659160.1	157_rep1_MCAT|WP_003659160.1	157_rep2_MCAT|WP_003659160.1	25240|WP_003659160.1	304_MCAT|WP_049236434.1	324_MCAT|WP_049236434.1	339_MCAT|WP_003659160.1	340_MCAT|WP_003659160.1	46P47B1|WP_003659160.1	489_MCAT|WP_003659160.1	611_MCAT|WP_003659160.1	613_MCAT|WP_003659160.1	7169|WP_003659160.1
W1582	1	1	1	1	1	1	1	1	1	1	1	1	1	1	1	1	1	1	1	1	1	1	1	1	1	1	1	1	1	1	1	1	1	1	101P30B1|WP_003659165.1	103P14B1|WP_003659165.1	12P80B1|WP_003659165.1	157_rep1_MCAT|WP_003659165.1	157_rep2_MCAT|WP_003659165.1	25240|WP_003659165.1	304_MCAT|WP_049236432.1	324_MCAT|WP_049236432.1	339_MCAT|WP_003659165.1	340_MCAT|WP_003659165.1	46P47B1|WP_003659165.1	489_MCAT|WP_003659165.1	611_MCAT|WP_003659165.1	613_MCAT|WP_003659165.1	7169|WP_003659165.1
W1583	1	1	1	1	1	1	1	1	1	1	1	1	1	1	1	1	1	1	1	1	1	1	1	1	1	1	1	1	1	1	1	1	1	1	101P30B1|WP_003659168.1	103P14B1|WP_003659168.1	12P80B1|WP_003659168.1	157_rep1_MCAT|WP_003659168.1	157_rep2_MCAT|WP_003659168.1	25240|WP_003659168.1	304_MCAT|WP_049236429.1	324_MCAT|WP_049236429.1	339_MCAT|WP_003659168.1	340_MCAT|WP_003659168.1	46P47B1|WP_003659168.1	489_MCAT|WP_003659168.1	611_MCAT|WP_003659168.1	613_MCAT|WP_003659168.1	7169|WP_003659168.1
W1584	1	1	1	1	1	1	1	1	1	1	1	1	1	1	1	1	1	1	1	1	1	1	1	1	1	1	1	1	1	1	1	1	1	1	101P30B1|WP_003659171.1	103P14B1|WP_003659171.1	12P80B1|WP_003659171.1	157_rep1_MCAT|WP_049148785.1	157_rep2_MCAT|WP_049148785.1	25240|WP_003659171.1	304_MCAT|WP_049236427.1	324_MCAT|WP_049236427.1	339_MCAT|WP_003669222.1	340_MCAT|WP_003669222.1	46P47B1|WP_003659171.1	489_MCAT|WP_003659171.1	611_MCAT|WP_049148785.1	613_MCAT|WP_049148785.1	7169|WP_003659171.1
W1585	1	1	1	1	1	1	1	1	1	1	1	1	1	1	1	1	1	1	1	1	1	1	1	1	1	1	1	1	1	1	1	1	1	1	101P30B1|WP_003659181.1	103P14B1|WP_003659181.1	12P80B1|WP_003659181.1	157_rep1_MCAT|WP_003659181.1	157_rep2_MCAT|WP_003659181.1	25240|WP_003659181.1	304_MCAT|WP_049236408.1	324_MCAT|WP_049236408.1	339_MCAT|WP_003659181.1	340_MCAT|WP_003659181.1	46P47B1|WP_003659181.1	489_MCAT|WP_003659181.1	611_MCAT|WP_003659181.1	613_MCAT|WP_003659181.1	7169|WP_003659181.1
W1586	1	1	1	1	1	1	1	1	1	1	1	1	1	1	1	1	1	1	1	1	1	1	1	1	1	1	1	1	1	1	1	1	1	1	101P30B1|WP_003659203.1	103P14B1|WP_003659203.1	12P80B1|WP_003659203.1	157_rep1_MCAT|WP_003659203.1	157_rep2_MCAT|WP_003659203.1	25240|WP_003659203.1	304_MCAT|WP_049236382.1	324_MCAT|WP_049236382.1	339_MCAT|WP_049156051.1	340_MCAT|WP_049156051.1	46P47B1|WP_003659203.1	489_MCAT|WP_003659203.1	611_MCAT|WP_003659203.1	613_MCAT|WP_003659203.1	7169|WP_003659203.1
W1587	1	1	1	1	1	1	1	1	1	1	1	1	1	1	1	1	1	1	1	1	1	1	1	1	1	1	1	1	1	1	1	1	1	1	101P30B1|WP_003659205.1	103P14B1|WP_003659205.1	12P80B1|WP_003666131.1	157_rep1_MCAT|WP_049148766.1	157_rep2_MCAT|WP_049148766.1	25240|WP_003659205.1	304_MCAT|WP_049236702.1	324_MCAT|WP_049236702.1	339_MCAT|WP_049156049.1	340_MCAT|WP_049156049.1	46P47B1|WP_003663272.1	489_MCAT|WP_013107775.1	611_MCAT|WP_049148766.1	613_MCAT|WP_049148766.1	7169|WP_003659205.1
W1588	1	1	1	1	1	1	1	1	1	1	1	1	1	1	1	1	1	1	1	1	1	1	1	1	1	1	1	1	1	1	1	1	1	1	101P30B1|WP_003659207.1	103P14B1|WP_003659207.1	12P80B1|WP_003663271.1	157_rep1_MCAT|WP_049148763.1	157_rep2_MCAT|WP_049148763.1	25240|WP_003659207.1	304_MCAT|WP_049236363.1	324_MCAT|WP_049236363.1	339_MCAT|WP_003663271.1	340_MCAT|WP_003663271.1	46P47B1|WP_003663271.1	489_MCAT|WP_003663271.1	611_MCAT|WP_049148763.1	613_MCAT|WP_049148763.1	7169|WP_003659207.1
W1589	1	1	1	1	1	1	1	1	1	1	1	1	1	1	1	1	1	1	1	1	1	1	1	1	1	1	1	1	1	1	1	1	1	1	101P30B1|WP_003659214.1	103P14B1|WP_003659214.1	12P80B1|WP_003659214.1	157_rep1_MCAT|WP_003659214.1	157_rep2_MCAT|WP_003659214.1	25240|WP_003659214.1	304_MCAT|WP_049236357.1	324_MCAT|WP_049236357.1	339_MCAT|WP_003659214.1	340_MCAT|WP_003659214.1	46P47B1|WP_003659214.1	489_MCAT|WP_003659214.1	611_MCAT|WP_003659214.1	613_MCAT|WP_003659214.1	7169|WP_003659214.1
W1590	1	1	1	1	1	1	1	1	1	1	1	1	1	1	1	1	1	1	1	1	1	1	1	1	1	1	1	1	1	1	1	1	1	1	101P30B1|WP_003659215.1	103P14B1|WP_003659215.1	12P80B1|WP_003659215.1	157_rep1_MCAT|WP_003659215.1	157_rep2_MCAT|WP_003659215.1	25240|WP_003659215.1	304_MCAT|WP_049236355.1	324_MCAT|WP_049236355.1	339_MCAT|WP_003659215.1	340_MCAT|WP_003659215.1	46P47B1|WP_003663269.1	489_MCAT|WP_003659215.1	611_MCAT|WP_003659215.1	613_MCAT|WP_003659215.1	7169|WP_003659215.1
W1591	1	1	1	1	1	1	1	1	1	1	1	1	1	1	1	1	1	1	1	1	1	1	1	1	1	1	1	1	1	1	1	1	1	1	101P30B1|WP_003659216.1	103P14B1|WP_003659216.1	12P80B1|WP_003663268.1	157_rep1_MCAT|WP_003663268.1	157_rep2_MCAT|WP_003663268.1	25240|WP_003659216.1	304_MCAT|WP_049236354.1	324_MCAT|WP_049236354.1	339_MCAT|WP_003663268.1	340_MCAT|WP_003663268.1	46P47B1|WP_003663268.1	489_MCAT|WP_003663268.1	611_MCAT|WP_003663268.1	613_MCAT|WP_003663268.1	7169|WP_003659216.1
W1592	1	1	1	1	1	1	1	1	1	1	1	1	1	1	1	1	1	1	1	1	1	1	1	1	1	1	1	1	1	1	1	1	1	1	101P30B1|WP_003659217.1	103P14B1|WP_003659217.1	12P80B1|WP_003666136.1	157_rep1_MCAT|WP_003659217.1	157_rep2_MCAT|WP_003659217.1	25240|WP_003659217.1	304_MCAT|WP_049236352.1	324_MCAT|WP_049236352.1	339_MCAT|WP_003659217.1	340_MCAT|WP_003659217.1	46P47B1|WP_003659217.1	489_MCAT|WP_003659217.1	611_MCAT|WP_003659217.1	613_MCAT|WP_003659217.1	7169|WP_003659217.1
W1593	1	1	1	1	1	1	1	1	1	1	1	1	1	1	1	1	1	1	1	1	1	1	1	1	1	1	1	1	1	1	1	1	1	1	101P30B1|WP_003659218.1	103P14B1|WP_003659218.1	12P80B1|WP_003659218.1	157_rep1_MCAT|WP_003659218.1	157_rep2_MCAT|WP_003659218.1	25240|WP_003659218.1	304_MCAT|WP_049236351.1	324_MCAT|WP_049236351.1	339_MCAT|WP_003659218.1	340_MCAT|WP_003659218.1	46P47B1|WP_003659218.1	489_MCAT|WP_003659218.1	611_MCAT|WP_003659218.1	613_MCAT|WP_003659218.1	7169|WP_003659218.1
W1594	1	1	1	1	1	1	1	1	1	1	1	1	1	1	1	1	1	1	1	1	1	1	1	1	1	1	1	1	1	1	1	1	1	1	101P30B1|WP_003659222.1	103P14B1|WP_003659222.1	12P80B1|WP_003659222.1	157_rep1_MCAT|WP_003659222.1	157_rep2_MCAT|WP_003659222.1	25240|WP_003659222.1	304_MCAT|WP_049236342.1	324_MCAT|WP_049236342.1	339_MCAT|WP_003659222.1	340_MCAT|WP_003659222.1	46P47B1|WP_003659222.1	489_MCAT|WP_049166834.1	611_MCAT|WP_003659222.1	613_MCAT|WP_003659222.1	7169|WP_003659222.1
W1595	1	1	1	1	1	1	1	1	1	1	1	1	1	1	1	1	1	1	1	1	1	1	1	1	1	1	1	1	1	1	1	1	1	1	101P30B1|WP_003659245.1	103P14B1|WP_003659245.1	12P80B1|WP_003666153.1	157_rep1_MCAT|WP_003666153.1	157_rep2_MCAT|WP_003666153.1	25240|WP_003659245.1	304_MCAT|WP_049236329.1	324_MCAT|WP_049236329.1	339_MCAT|WP_003659245.1	340_MCAT|WP_003659245.1	46P47B1|WP_003663260.1	489_MCAT|WP_003666153.1	611_MCAT|WP_003666153.1	613_MCAT|WP_003666153.1	7169|WP_003659245.1
W1596	1	1	1	1	1	1	1	1	1	1	1	1	1	1	1	1	1	1	1	1	1	1	1	1	1	1	1	1	1	1	1	1	1	1	101P30B1|WP_003659274.1	103P14B1|WP_003659274.1	12P80B1|WP_003659274.1	157_rep1_MCAT|WP_003659274.1	157_rep2_MCAT|WP_003659274.1	25240|WP_003659274.1	304_MCAT|WP_003659274.1	324_MCAT|WP_003659274.1	339_MCAT|WP_003659274.1	340_MCAT|WP_003659274.1	46P47B1|WP_003659274.1	489_MCAT|WP_003659274.1	611_MCAT|WP_003659274.1	613_MCAT|WP_003659274.1	7169|WP_003659274.1
W1597	1	1	1	1	1	1	1	1	1	1	1	1	1	1	1	1	1	1	1	1	1	1	1	1	1	1	1	1	1	1	1	1	1	1	101P30B1|WP_003659275.1	103P14B1|WP_003660672.1	12P80B1|WP_003659275.1	157_rep1_MCAT|WP_003669161.1	157_rep2_MCAT|WP_003669161.1	25240|WP_003659275.1	304_MCAT|WP_049236319.1	324_MCAT|WP_049236319.1	339_MCAT|WP_003659275.1	340_MCAT|WP_003659275.1	46P47B1|WP_003663243.1	489_MCAT|WP_049166842.1	611_MCAT|WP_003669161.1	613_MCAT|WP_003669161.1	7169|WP_003659275.1
W1598	1	1	1	1	1	1	1	1	1	1	1	1	1	1	1	1	1	1	1	1	1	1	1	1	1	1	1	1	1	1	1	1	1	1	101P30B1|WP_003659276.1	103P14B1|WP_003659276.1	12P80B1|WP_003663242.1	157_rep1_MCAT|WP_003659276.1	157_rep2_MCAT|WP_003659276.1	25240|WP_003659276.1	304_MCAT|WP_049236317.1	324_MCAT|WP_049236317.1	339_MCAT|WP_049156032.1	340_MCAT|WP_049156032.1	46P47B1|WP_003663242.1	489_MCAT|WP_003659276.1	611_MCAT|WP_003659276.1	613_MCAT|WP_003659276.1	7169|WP_003659276.1
W1599	1	1	1	1	1	1	1	1	1	1	1	1	1	1	1	1	1	1	1	1	1	1	1	1	1	1	1	1	1	1	1	1	1	1	101P30B1|WP_003659279.1	103P14B1|WP_003659279.1	12P80B1|WP_003663240.1	157_rep1_MCAT|WP_003663240.1	157_rep2_MCAT|WP_003663240.1	25240|WP_003663240.1	304_MCAT|WP_049236313.1	324_MCAT|WP_049236313.1	339_MCAT|WP_049156028.1	340_MCAT|WP_049156028.1	46P47B1|WP_003663240.1	489_MCAT|WP_003659279.1	611_MCAT|WP_003663240.1	613_MCAT|WP_003663240.1	7169|WP_003659279.1
W1600	1	1	1	1	1	1	1	1	1	1	1	1	1	1	1	1	1	1	1	1	1	1	1	1	1	1	1	1	1	1	1	1	1	1	101P30B1|WP_003659281.1	103P14B1|WP_003659281.1	12P80B1|WP_003659281.1	157_rep1_MCAT|WP_003659281.1	157_rep2_MCAT|WP_003659281.1	25240|WP_003659281.1	304_MCAT|WP_049236287.1	324_MCAT|WP_049236287.1	339_MCAT|WP_003659281.1	340_MCAT|WP_003659281.1	46P47B1|WP_003659281.1	489_MCAT|WP_003659281.1	611_MCAT|WP_003659281.1	613_MCAT|WP_003659281.1	7169|WP_003659281.1
W1601	1	1	1	1	1	1	1	1	1	1	1	1	1	1	1	1	1	1	1	1	1	1	1	1	1	1	1	1	1	1	1	1	1	1	101P30B1|WP_003659282.1	103P14B1|WP_003659282.1	12P80B1|WP_003659282.1	157_rep1_MCAT|WP_003659282.1	157_rep2_MCAT|WP_003659282.1	25240|WP_003659282.1	304_MCAT|WP_049236285.1	324_MCAT|WP_049236285.1	339_MCAT|WP_003659282.1	340_MCAT|WP_003659282.1	46P47B1|WP_003659282.1	489_MCAT|WP_003659282.1	611_MCAT|WP_003659282.1	613_MCAT|WP_003659282.1	7169|WP_003659282.1
W1602	1	1	1	1	1	1	1	1	1	1	1	1	1	1	1	1	1	1	1	1	1	1	1	1	1	1	1	1	1	1	1	1	1	1	101P30B1|WP_003659283.1	103P14B1|WP_003659283.1	12P80B1|WP_003659283.1	157_rep1_MCAT|WP_003659283.1	157_rep2_MCAT|WP_003659283.1	25240|WP_003659283.1	304_MCAT|WP_049236283.1	324_MCAT|WP_049236283.1	339_MCAT|WP_003659283.1	340_MCAT|WP_003659283.1	46P47B1|WP_003659283.1	489_MCAT|WP_003659283.1	611_MCAT|WP_003659283.1	613_MCAT|WP_003659283.1	7169|WP_003659283.1
W1603	1	1	1	1	1	1	1	1	1	1	1	1	1	1	1	1	1	1	1	1	1	1	1	1	1	1	1	1	1	1	1	1	1	1	101P30B1|WP_003659285.1	103P14B1|WP_003659285.1	12P80B1|WP_003659285.1	157_rep1_MCAT|WP_003659285.1	157_rep2_MCAT|WP_003659285.1	25240|WP_003659285.1	304_MCAT|WP_003659285.1	324_MCAT|WP_003659285.1	339_MCAT|WP_003659285.1	340_MCAT|WP_003659285.1	46P47B1|WP_003659285.1	489_MCAT|WP_003659285.1	611_MCAT|WP_003659285.1	613_MCAT|WP_003659285.1	7169|WP_003659285.1
W1604	1	1	1	1	1	1	1	1	1	1	1	1	1	1	1	1	1	1	1	1	1	1	1	1	1	1	1	1	1	1	1	1	1	1	101P30B1|WP_003659300.1	103P14B1|WP_003659300.1	12P80B1|WP_003665726.1	157_rep1_MCAT|WP_003659300.1	157_rep2_MCAT|WP_003659300.1	25240|WP_003659300.1	304_MCAT|WP_049236276.1	324_MCAT|WP_049236276.1	339_MCAT|WP_003659300.1	340_MCAT|WP_003659300.1	46P47B1|WP_003659300.1	489_MCAT|WP_003667962.1	611_MCAT|WP_003659300.1	613_MCAT|WP_003659300.1	7169|WP_003659300.1
W1605	1	1	1	1	1	1	1	1	1	1	1	1	1	1	1	1	1	1	1	1	1	1	1	1	1	1	1	1	1	1	1	1	1	1	101P30B1|WP_003659320.1	103P14B1|WP_003659320.1	12P80B1|WP_003659320.1	157_rep1_MCAT|WP_003659320.1	157_rep2_MCAT|WP_003659320.1	25240|WP_003659320.1	304_MCAT|WP_049236253.1	324_MCAT|WP_049236253.1	339_MCAT|WP_003659320.1	340_MCAT|WP_003659320.1	46P47B1|WP_003659320.1	489_MCAT|WP_003659320.1	611_MCAT|WP_003659320.1	613_MCAT|WP_003659320.1	7169|WP_003659320.1
W1606	1	1	1	1	1	1	1	1	1	1	1	1	1	1	1	1	1	1	1	1	1	1	1	1	1	1	1	1	1	1	1	1	1	1	101P30B1|WP_003659322.1	103P14B1|WP_003659322.1	12P80B1|WP_003659322.1	157_rep1_MCAT|WP_003659322.1	157_rep2_MCAT|WP_003659322.1	25240|WP_003659322.1	304_MCAT|WP_049236252.1	324_MCAT|WP_049236252.1	339_MCAT|WP_003659322.1	340_MCAT|WP_003659322.1	46P47B1|WP_003659322.1	489_MCAT|WP_003659322.1	611_MCAT|WP_003659322.1	613_MCAT|WP_003659322.1	7169|WP_003659322.1
W1607	1	1	1	1	1	1	1	1	1	1	1	1	1	1	1	1	1	1	1	1	1	1	1	1	1	1	1	1	1	1	1	1	1	1	101P30B1|WP_003659328.1	103P14B1|WP_003660636.1	12P80B1|WP_003659328.1	157_rep1_MCAT|WP_003659328.1	157_rep2_MCAT|WP_003659328.1	25240|WP_003659328.1	304_MCAT|WP_049236248.1	324_MCAT|WP_049236248.1	339_MCAT|WP_003659328.1	340_MCAT|WP_003659328.1	46P47B1|WP_003659328.1	489_MCAT|WP_003659328.1	611_MCAT|WP_003659328.1	613_MCAT|WP_003659328.1	7169|WP_003659328.1
W1608	1	1	1	1	1	1	1	1	1	1	1	1	1	1	1	1	1	1	1	1	1	1	1	1	1	1	1	1	1	1	1	1	1	1	101P30B1|WP_003659331.1	103P14B1|WP_003659331.1	12P80B1|WP_003659331.1	157_rep1_MCAT|WP_003659331.1	157_rep2_MCAT|WP_003659331.1	25240|WP_003659331.1	304_MCAT|WP_049236247.1	324_MCAT|WP_049236247.1	339_MCAT|WP_003659331.1	340_MCAT|WP_003659331.1	46P47B1|WP_003659331.1	489_MCAT|WP_003659331.1	611_MCAT|WP_003659331.1	613_MCAT|WP_003659331.1	7169|WP_003659331.1
W1609	1	1	1	1	1	1	1	1	1	1	1	1	1	1	1	1	1	1	1	1	1	1	1	1	1	1	1	1	1	1	1	1	1	1	101P30B1|WP_003659368.1	103P14B1|WP_003659368.1	12P80B1|WP_003659368.1	157_rep1_MCAT|WP_003659368.1	157_rep2_MCAT|WP_003659368.1	25240|WP_003659368.1	304_MCAT|WP_049236218.1	324_MCAT|WP_049236218.1	339_MCAT|WP_003659368.1	340_MCAT|WP_003659368.1	46P47B1|WP_003659368.1	489_MCAT|WP_003659368.1	611_MCAT|WP_003659368.1	613_MCAT|WP_003659368.1	7169|WP_003659368.1
W1610	1	1	1	1	1	1	1	1	1	1	1	1	1	1	1	1	1	1	1	1	1	1	1	1	1	1	1	1	1	1	1	1	1	1	101P30B1|WP_003659387.1	103P14B1|WP_003659387.1	12P80B1|WP_003659387.1	157_rep1_MCAT|WP_003659387.1	157_rep2_MCAT|WP_003659387.1	25240|WP_003659387.1	304_MCAT|WP_049236200.1	324_MCAT|WP_049236200.1	339_MCAT|WP_003659387.1	340_MCAT|WP_003659387.1	46P47B1|WP_003659387.1	489_MCAT|WP_003659387.1	611_MCAT|WP_003659387.1	613_MCAT|WP_003659387.1	7169|WP_003659387.1
W1611	1	1	1	1	1	1	1	1	1	1	1	1	1	1	1	1	1	1	1	1	1	1	1	1	1	1	1	1	1	1	1	1	1	1	101P30B1|WP_003659947.1	103P14B1|WP_003659947.1	12P80B1|WP_003657924.1	157_rep1_MCAT|WP_003659947.1	157_rep2_MCAT|WP_003659947.1	25240|WP_003659947.1	304_MCAT|WP_049237651.1	324_MCAT|WP_049237651.1	339_MCAT|WP_003659947.1	340_MCAT|WP_003659947.1	46P47B1|WP_003659947.1	489_MCAT|WP_003659947.1	611_MCAT|WP_003659947.1	613_MCAT|WP_003659947.1	7169|WP_003659947.1
W1612	1	1	1	1	1	1	1	1	1	1	1	1	1	1	1	1	1	1	1	1	1	1	1	1	1	1	1	1	1	1	1	1	1	1	101P30B1|WP_003659989.1	103P14B1|WP_003659989.1	12P80B1|WP_003659989.1	157_rep1_MCAT|WP_003659989.1	157_rep2_MCAT|WP_003659989.1	25240|WP_003659989.1	304_MCAT|WP_049235853.1	324_MCAT|WP_049235853.1	339_MCAT|WP_003659989.1	340_MCAT|WP_003659989.1	46P47B1|WP_003659989.1	489_MCAT|WP_003659989.1	611_MCAT|WP_003659989.1	613_MCAT|WP_003659989.1	7169|WP_003659989.1
W1613	1	1	1	1	1	1	1	1	1	1	1	1	1	1	1	1	1	1	1	1	1	1	1	1	1	1	1	1	1	1	1	1	1	1	101P30B1|WP_003659991.1	103P14B1|WP_003659991.1	12P80B1|WP_003659991.1	157_rep1_MCAT|WP_003659991.1	157_rep2_MCAT|WP_003659991.1	25240|WP_003659991.1	304_MCAT|WP_049235854.1	324_MCAT|WP_049235854.1	339_MCAT|WP_003659991.1	340_MCAT|WP_003659991.1	46P47B1|WP_003664488.1	489_MCAT|WP_003659991.1	611_MCAT|WP_003659991.1	613_MCAT|WP_003659991.1	7169|WP_003659991.1
W1614	1	1	1	1	1	1	1	1	1	1	1	1	1	1	1	1	1	1	1	1	1	1	1	1	1	1	1	1	1	1	1	1	1	1	101P30B1|WP_003660013.1	103P14B1|WP_003660013.1	12P80B1|WP_003666499.1	157_rep1_MCAT|WP_003660013.1	157_rep2_MCAT|WP_003660013.1	25240|WP_038519353.1	304_MCAT|WP_049235862.1	324_MCAT|WP_049235862.1	339_MCAT|WP_003660013.1	340_MCAT|WP_003660013.1	46P47B1|WP_003660013.1	489_MCAT|WP_003660013.1	611_MCAT|WP_003660013.1	613_MCAT|WP_003660013.1	7169|WP_003660013.1
W1615	1	1	1	1	1	1	1	1	1	1	1	1	1	1	1	1	1	1	1	1	1	1	1	1	1	1	1	1	1	1	1	1	1	1	101P30B1|WP_003660017.1	103P14B1|WP_003660017.1	12P80B1|WP_003660017.1	157_rep1_MCAT|WP_003660017.1	157_rep2_MCAT|WP_003660017.1	25240|WP_003660017.1	304_MCAT|WP_049235814.1	324_MCAT|WP_049235814.1	339_MCAT|WP_003660017.1	340_MCAT|WP_003660017.1	46P47B1|WP_003660017.1	489_MCAT|WP_049166925.1	611_MCAT|WP_003660017.1	613_MCAT|WP_003660017.1	7169|WP_003660017.1
W1616	1	1	1	1	1	1	1	1	1	1	1	1	1	1	1	1	1	1	1	1	1	1	1	1	1	1	1	1	1	1	1	1	1	1	101P30B1|WP_003660019.1	103P14B1|WP_003660019.1	12P80B1|WP_003660019.1	157_rep1_MCAT|WP_003660019.1	157_rep2_MCAT|WP_003660019.1	25240|WP_003660019.1	304_MCAT|WP_049235812.1	324_MCAT|WP_049235812.1	339_MCAT|WP_003660019.1	340_MCAT|WP_003660019.1	46P47B1|WP_003660019.1	489_MCAT|WP_049166926.1	611_MCAT|WP_003660019.1	613_MCAT|WP_003660019.1	7169|WP_003660019.1
W1617	1	1	1	1	1	1	1	1	1	1	1	1	1	1	1	1	1	1	1	1	1	1	1	1	1	1	1	1	1	1	1	1	1	1	101P30B1|WP_003660128.1	103P14B1|WP_003660128.1	12P80B1|WP_003660128.1	157_rep1_MCAT|WP_003660128.1	157_rep2_MCAT|WP_003660128.1	25240|WP_003660128.1	304_MCAT|WP_049235808.1	324_MCAT|WP_049235808.1	339_MCAT|WP_003664668.1	340_MCAT|WP_003664668.1	46P47B1|WP_003664668.1	489_MCAT|WP_003660128.1	611_MCAT|WP_003660128.1	613_MCAT|WP_003660128.1	7169|WP_003660128.1
W1618	1	1	1	1	1	1	1	1	1	1	1	1	1	1	1	1	1	1	1	1	1	1	1	1	1	1	1	1	1	1	1	1	1	1	101P30B1|WP_003660131.1	103P14B1|WP_003660131.1	12P80B1|WP_003660131.1	157_rep1_MCAT|WP_003660131.1	157_rep2_MCAT|WP_003660131.1	25240|WP_003660131.1	304_MCAT|WP_049235807.1	324_MCAT|WP_049235807.1	339_MCAT|WP_003660131.1	340_MCAT|WP_003660131.1	46P47B1|WP_003660131.1	489_MCAT|WP_003660131.1	611_MCAT|WP_003660131.1	613_MCAT|WP_003660131.1	7169|WP_003660131.1
W1619	1	1	1	1	1	1	1	1	1	1	1	1	1	1	1	1	1	1	1	1	1	1	1	1	1	1	1	1	1	1	1	1	1	1	101P30B1|WP_003660137.1	103P14B1|WP_003660137.1	12P80B1|WP_003666493.1	157_rep1_MCAT|WP_004463114.1	157_rep2_MCAT|WP_004463114.1	25240|WP_003666493.1	304_MCAT|WP_049235803.1	324_MCAT|WP_049235803.1	339_MCAT|WP_003666493.1	340_MCAT|WP_003666493.1	46P47B1|WP_003664678.1	489_MCAT|WP_003671221.1	611_MCAT|WP_004463114.1	613_MCAT|WP_004463114.1	7169|WP_003660137.1
W1620	1	1	1	1	1	1	1	1	1	1	1	1	1	1	1	1	1	1	1	1	1	1	1	1	1	1	1	1	1	1	1	1	1	1	101P30B1|WP_003660140.1	103P14B1|WP_003662566.1	12P80B1|WP_003660140.1	157_rep1_MCAT|WP_003660140.1	157_rep2_MCAT|WP_003660140.1	25240|WP_003660140.1	304_MCAT|WP_049235802.1	324_MCAT|WP_049235802.1	339_MCAT|WP_003660140.1	340_MCAT|WP_003660140.1	46P47B1|WP_003660140.1	489_MCAT|WP_003660140.1	611_MCAT|WP_003660140.1	613_MCAT|WP_003660140.1	7169|WP_003660140.1
W1621	1	1	1	1	1	1	1	1	1	1	1	1	1	1	1	1	1	1	1	1	1	1	1	1	1	1	1	1	1	1	1	1	1	1	101P30B1|WP_003660152.1	103P14B1|WP_003660152.1	12P80B1|WP_003666492.1	157_rep1_MCAT|WP_003660152.1	157_rep2_MCAT|WP_003660152.1	25240|WP_003666492.1	304_MCAT|WP_049235795.1	324_MCAT|WP_049235795.1	339_MCAT|WP_003660152.1	340_MCAT|WP_003660152.1	46P47B1|WP_003660152.1	489_MCAT|WP_003660152.1	611_MCAT|WP_003660152.1	613_MCAT|WP_003660152.1	7169|WP_003660152.1
W1622	1	1	1	1	1	1	1	1	1	1	1	1	1	1	1	1	1	1	1	1	1	1	1	1	1	1	1	1	1	1	1	1	1	1	101P30B1|WP_003660155.1	103P14B1|WP_003662553.1	12P80B1|WP_003666491.1	157_rep1_MCAT|WP_003660155.1	157_rep2_MCAT|WP_003660155.1	25240|WP_003660155.1	304_MCAT|WP_049235793.1	324_MCAT|WP_049235793.1	339_MCAT|WP_003660155.1	340_MCAT|WP_003660155.1	46P47B1|WP_003662553.1	489_MCAT|WP_013108025.1	611_MCAT|WP_003660155.1	613_MCAT|WP_003660155.1	7169|WP_003660155.1
W1623	1	1	1	1	1	1	1	1	1	1	1	1	1	1	1	1	1	1	1	1	1	1	1	1	1	1	1	1	1	1	1	1	1	1	101P30B1|WP_003660161.1	103P14B1|WP_003662549.1	12P80B1|WP_003662549.1	157_rep1_MCAT|WP_003660161.1	157_rep2_MCAT|WP_003660161.1	25240|WP_003660161.1	304_MCAT|WP_049235788.1	324_MCAT|WP_049235788.1	339_MCAT|WP_003660161.1	340_MCAT|WP_003660161.1	46P47B1|WP_003660161.1	489_MCAT|WP_003660161.1	611_MCAT|WP_003660161.1	613_MCAT|WP_003660161.1	7169|WP_003660161.1
W1624	1	1	1	1	1	1	1	1	1	1	1	1	1	1	1	1	1	1	1	1	1	1	1	1	1	1	1	1	1	1	1	1	1	1	101P30B1|WP_003660166.1	103P14B1|WP_003660166.1	12P80B1|WP_003666487.1	157_rep1_MCAT|WP_049148689.1	157_rep2_MCAT|WP_049148689.1	25240|WP_038519338.1	304_MCAT|WP_049235786.1	324_MCAT|WP_049235786.1	339_MCAT|WP_049156566.1	340_MCAT|WP_049156566.1	46P47B1|WP_003664691.1	489_MCAT|WP_003660166.1	611_MCAT|WP_049148689.1	613_MCAT|WP_049148689.1	7169|WP_003660166.1
W1625	1	1	1	1	1	1	1	1	1	1	1	1	1	1	1	1	1	1	1	1	1	1	1	1	1	1	1	1	1	1	1	1	1	1	101P30B1|WP_003660167.1	103P14B1|WP_003660167.1	12P80B1|WP_003666485.1	157_rep1_MCAT|WP_049148686.1	157_rep2_MCAT|WP_049148686.1	25240|WP_003660167.1	304_MCAT|WP_049235785.1	324_MCAT|WP_049235785.1	339_MCAT|WP_003660167.1	340_MCAT|WP_003660167.1	46P47B1|WP_003664694.1	489_MCAT|WP_003660167.1	611_MCAT|WP_049148686.1	613_MCAT|WP_049148686.1	7169|WP_003660167.1
W1626	1	1	1	1	1	1	1	1	1	1	1	1	1	1	1	1	1	1	1	1	1	1	1	1	1	1	1	1	1	1	1	1	1	1	101P30B1|WP_003660172.1	103P14B1|WP_003660172.1	12P80B1|WP_003660172.1	157_rep1_MCAT|WP_003673934.1	157_rep2_MCAT|WP_003673934.1	25240|WP_003660172.1	304_MCAT|WP_049235781.1	324_MCAT|WP_049235781.1	339_MCAT|WP_003660172.1	340_MCAT|WP_003660172.1	46P47B1|WP_003660172.1	489_MCAT|WP_003660172.1	611_MCAT|WP_003673934.1	613_MCAT|WP_003673934.1	7169|WP_003660172.1
W1627	1	1	1	1	1	1	1	1	1	1	1	1	1	1	1	1	1	1	1	1	1	1	1	1	1	1	1	1	1	1	1	1	1	1	101P30B1|WP_003660173.1	103P14B1|WP_003660173.1	12P80B1|WP_003666478.1	157_rep1_MCAT|WP_003673935.1	157_rep2_MCAT|WP_003673935.1	25240|WP_038519329.1	304_MCAT|WP_049235780.1	324_MCAT|WP_049235780.1	339_MCAT|WP_003660173.1	340_MCAT|WP_003660173.1	46P47B1|WP_003660173.1	489_MCAT|WP_049166930.1	611_MCAT|WP_049157969.1	613_MCAT|WP_049157969.1	7169|WP_003660173.1
W1628	1	1	1	1	1	1	1	1	1	1	1	1	1	1	1	1	1	1	1	1	1	1	1	1	1	1	1	1	1	1	1	1	1	1	101P30B1|WP_003660210.1	103P14B1|WP_003660210.1	12P80B1|WP_003660210.1	157_rep1_MCAT|WP_003660210.1	157_rep2_MCAT|WP_003660210.1	25240|WP_003660210.1	304_MCAT|WP_049235754.1	324_MCAT|WP_049235754.1	339_MCAT|WP_049156405.1	340_MCAT|WP_049156405.1	46P47B1|WP_003663513.1	489_MCAT|WP_003660210.1	611_MCAT|WP_049156405.1	613_MCAT|WP_049156405.1	7169|WP_003660210.1
W1629	1	1	1	1	1	1	1	1	1	1	1	1	1	1	1	1	1	1	1	1	1	1	1	1	1	1	1	1	1	1	1	1	1	1	101P30B1|WP_003660599.1	103P14B1|WP_003660599.1	12P80B1|WP_003666084.1	157_rep1_MCAT|WP_003669114.1	157_rep2_MCAT|WP_003669114.1	25240|WP_003673003.1	304_MCAT|WP_049236203.1	324_MCAT|WP_049236203.1	339_MCAT|WP_049155652.1	340_MCAT|WP_049155652.1	46P47B1|WP_003662990.1	489_MCAT|WP_003673003.1	611_MCAT|WP_003673003.1	613_MCAT|WP_003673003.1	7169|WP_003659377.1
W1630	1	1	1	1	1	1	1	1	1	1	1	1	1	1	1	1	1	1	1	1	1	1	1	1	1	1	1	1	1	1	1	1	1	1	101P30B1|WP_003660617.1	103P14B1|WP_003660617.1	12P80B1|WP_003660617.1	157_rep1_MCAT|WP_003660617.1	157_rep2_MCAT|WP_003660617.1	25240|WP_038519831.1	304_MCAT|WP_049236224.1	324_MCAT|WP_049236224.1	339_MCAT|WP_049155659.1	340_MCAT|WP_049155659.1	46P47B1|WP_003663005.1	489_MCAT|WP_003660617.1	611_MCAT|WP_049158054.1	613_MCAT|WP_049158054.1	7169|WP_003659359.1
W1631	1	1	1	1	1	1	1	1	1	1	1	1	1	1	1	1	1	1	1	1	1	1	1	1	1	1	1	1	1	1	1	1	1	1	101P30B1|WP_003660641.1	103P14B1|WP_003660641.1	12P80B1|WP_003659319.1	157_rep1_MCAT|WP_003660641.1	157_rep2_MCAT|WP_003660641.1	25240|WP_003659319.1	304_MCAT|WP_049236256.1	324_MCAT|WP_049236256.1	339_MCAT|WP_003660641.1	340_MCAT|WP_003660641.1	46P47B1|WP_003659319.1	489_MCAT|WP_003659319.1	611_MCAT|WP_003659319.1	613_MCAT|WP_003659319.1	7169|WP_003659319.1
W1632	1	1	1	1	1	1	1	1	1	1	1	1	1	1	1	1	1	1	1	1	1	1	1	1	1	1	1	1	1	1	1	1	1	1	101P30B1|WP_003660650.1	103P14B1|WP_003660650.1	12P80B1|WP_003659309.1	157_rep1_MCAT|WP_003659309.1	157_rep2_MCAT|WP_003659309.1	25240|WP_003659309.1	304_MCAT|WP_049236267.1	324_MCAT|WP_049236267.1	339_MCAT|WP_003669145.1	340_MCAT|WP_003669145.1	46P47B1|WP_003660650.1	489_MCAT|WP_003659309.1	611_MCAT|WP_003659309.1	613_MCAT|WP_003659309.1	7169|WP_003659309.1
W1633	1	1	1	1	1	1	1	1	1	1	1	1	1	1	1	1	1	1	1	1	1	1	1	1	1	1	1	1	1	1		1	1	2	101P30B1|WP_003660651.1	103P14B1|WP_003660651.1	12P80B1|WP_003659307.1	157_rep1_MCAT|WP_003671496.1	157_rep2_MCAT|WP_003671496.1	25240|WP_003659307.1	304_MCAT|WP_049236269.1	324_MCAT|WP_049236269.1	339_MCAT|WP_003659307.1	340_MCAT|WP_003659307.1	46P47B1|WP_003663832.1	489_MCAT|WP_003659307.1	611_MCAT|WP_003671496.1	613_MCAT|WP_003671496.1	7169|WP_003659307.1
W1634	1	1	1	1	1	1	1	1	1	1	1	1	1	1	1	1	1	1	1	1	1	1	1	1	1	1	1	1	1	1	1	1	1	1	101P30B1|WP_003660653.1	103P14B1|WP_003660653.1	12P80B1|WP_003665730.1	157_rep1_MCAT|WP_049149571.1	157_rep2_MCAT|WP_049149571.1	25240|WP_038519846.1	304_MCAT|WP_049236273.1	324_MCAT|WP_049236273.1	339_MCAT|WP_003660653.1	340_MCAT|WP_003660653.1	46P47B1|WP_003660653.1	489_MCAT|WP_003660653.1	611_MCAT|WP_049149571.1	613_MCAT|WP_049149571.1	7169|WP_003659304.1
W1635	1	1	1	1	1	1	1	1	1	1	1	1	1	1	1	1	1	1	1	1	1	1	1	1	1	1	1	1	1	1	1	1	1	1	101P30B1|WP_003660699.1	103P14B1|WP_003660699.1	12P80B1|WP_003660699.1	157_rep1_MCAT|WP_003660699.1	157_rep2_MCAT|WP_003660699.1	25240|WP_003660699.1	304_MCAT|WP_049236344.1	324_MCAT|WP_049236344.1	339_MCAT|WP_003660699.1	340_MCAT|WP_003660699.1	46P47B1|WP_003663266.1	489_MCAT|WP_003660699.1	611_MCAT|WP_049157933.1	613_MCAT|WP_049239653.1	7169|WP_003659221.1
W1636	1	1	1	1	1	1	1	1	1	1	1	1	1	1	1	1	1	1	1	1	1	1	1	1	1	1	1	1	1	1	1	1	1	1	101P30B1|WP_003660706.1	103P14B1|WP_003660706.1	12P80B1|WP_003666134.1	157_rep1_MCAT|WP_049148761.1	157_rep2_MCAT|WP_049148761.1	25240|WP_003667769.1	304_MCAT|WP_049236358.1	324_MCAT|WP_049236358.1	339_MCAT|WP_049156046.1	340_MCAT|WP_049156046.1	46P47B1|WP_003663270.1	489_MCAT|WP_003660706.1	611_MCAT|WP_049148761.1	613_MCAT|WP_049148761.1	7169|WP_003659212.1
W1637	1	1	1	1	1	1	1	1	1	1	1	1	1	1	1	1	1	1	1	1	1	1	1	1	1	1	1	1	1	1	1	1	1	1	101P30B1|WP_003660727.1	103P14B1|WP_003660727.1	12P80B1|WP_003666113.1	157_rep1_MCAT|WP_049148773.1	157_rep2_MCAT|WP_049148773.1	25240|WP_038519888.1	304_MCAT|WP_049236394.1	324_MCAT|WP_049236394.1	339_MCAT|WP_049156058.1	340_MCAT|WP_049156058.1	46P47B1|WP_003663287.1	489_MCAT|WP_049166847.1	611_MCAT|WP_049148773.1	613_MCAT|WP_049148773.1	7169|WP_003659190.1
W1638	1	1	1	1	1	1	1	1	1	1	1	1	1	1	1	1	1	1	1	1	1	1	1	1	1	1	1	1	1	1	1	1	1	1	101P30B1|WP_003660732.1	103P14B1|WP_003660732.1	12P80B1|WP_003666111.1	157_rep1_MCAT|WP_013107771.1	157_rep2_MCAT|WP_013107771.1	25240|WP_003666111.1	304_MCAT|WP_049236399.1	324_MCAT|WP_049236399.1	339_MCAT|WP_049156061.1	340_MCAT|WP_049156061.1	46P47B1|WP_003659186.1	489_MCAT|WP_003660732.1	611_MCAT|WP_049158002.1	613_MCAT|WP_049158002.1	7169|WP_003659186.1
W1639	1	1	1	1	1	1	1	1	1	1	1	1	1	1	1	1	1	1	1	1	1	1	1	1	1	1	1	1	1	1	1	1	1	1	101P30B1|WP_003660737.1	103P14B1|WP_003660737.1	12P80B1|WP_003666107.1	157_rep1_MCAT|WP_003660737.1	157_rep2_MCAT|WP_003660737.1	25240|WP_003660737.1	304_MCAT|WP_049236406.1	324_MCAT|WP_049236406.1	339_MCAT|WP_003659183.1	340_MCAT|WP_003659183.1	46P47B1|WP_003660737.1	489_MCAT|WP_003660737.1	611_MCAT|WP_003660737.1	613_MCAT|WP_003660737.1	7169|WP_003659183.1
W1640	1	1	1	1	1	1	1	1	1	1	1	1	1	1	1	1	1	1	1	1	1	1	1	1	1	1	1	1	1	1	1	1	1	1	101P30B1|WP_003660753.1	103P14B1|WP_003660753.1	12P80B1|WP_003659166.1	157_rep1_MCAT|WP_003660753.1	157_rep2_MCAT|WP_003660753.1	25240|WP_003660753.1	304_MCAT|WP_049236430.1	324_MCAT|WP_049236430.1	339_MCAT|WP_049156069.1	340_MCAT|WP_049156069.1	46P47B1|WP_003659166.1	489_MCAT|WP_003660753.1	611_MCAT|WP_003660753.1	613_MCAT|WP_003660753.1	7169|WP_003659166.1
W1641	1	1	1	1	1	1	1	1	1	1	1	1	1	1	1	1	1	1	1	1	1	1	1	1	1	1	1	1	1	1	1	1	1	1	101P30B1|WP_003660760.1	103P14B1|WP_003660760.1	12P80B1|WP_003660760.1	157_rep1_MCAT|WP_003660760.1	157_rep2_MCAT|WP_003660760.1	25240|WP_038519908.1	304_MCAT|WP_049236447.1	324_MCAT|WP_049236447.1	339_MCAT|WP_003672929.1	340_MCAT|WP_003672929.1	46P47B1|WP_003660760.1	489_MCAT|WP_049166854.1	611_MCAT|WP_003660760.1	613_MCAT|WP_003660760.1	7169|WP_003659146.1
W1642	1	1	1	1	1	1	1	1	1	1	1	1	1	1	1	1	1	1	1	1	1	1	1	1	1	1	1	1	1	1	1	1	1	1	101P30B1|WP_003660762.1	103P14B1|WP_003660762.1	12P80B1|WP_003660762.1	157_rep1_MCAT|WP_003660762.1	157_rep2_MCAT|WP_003660762.1	25240|WP_003659145.1	304_MCAT|WP_049236449.1	324_MCAT|WP_049236449.1	339_MCAT|WP_003660762.1	340_MCAT|WP_003660762.1	46P47B1|WP_003663296.1	489_MCAT|WP_003659145.1	611_MCAT|WP_003660762.1	613_MCAT|WP_003660762.1	7169|WP_003659145.1
W1643	1	1	1	1	1	1	1	1	1	1	1	1	1	1	1	1	1	1	1	1	1	1	1	1	1	1	1	1	1	1	1	1	1	1	101P30B1|WP_003660767.1	103P14B1|WP_003660767.1	12P80B1|WP_003666420.1	157_rep1_MCAT|WP_049148792.1	157_rep2_MCAT|WP_049148792.1	25240|WP_038519918.1	304_MCAT|WP_049236452.1	324_MCAT|WP_049236452.1	339_MCAT|WP_049156074.1	340_MCAT|WP_049156074.1	46P47B1|WP_003663298.1	489_MCAT|WP_003667742.1	611_MCAT|WP_049148792.1	613_MCAT|WP_049148792.1	7169|WP_003659137.1
W1644	1	1	1	1	1	1	1	1	1	1	1	1	1	1	1	1	1	1	1	1	1	1	1	1	1	1	1	1	1	1	1	1	1	1	101P30B1|WP_003660769.1	103P14B1|WP_003660769.1	12P80B1|WP_003660769.1	157_rep1_MCAT|WP_013107758.1	157_rep2_MCAT|WP_013107758.1	25240|WP_003660769.1	304_MCAT|WP_049236453.1	324_MCAT|WP_049236453.1	339_MCAT|WP_003659134.1	340_MCAT|WP_003659134.1	46P47B1|WP_003660769.1	489_MCAT|WP_003660769.1	611_MCAT|WP_013107758.1	613_MCAT|WP_013107758.1	7169|WP_003659134.1
W1645	1	1	1	1	1	1	1	1	1	1	1	1	1	1	1	1	1	1	1	1	1	1	1	1	1	1	1	1	1	1	1	1	1	1	101P30B1|WP_003660776.1	103P14B1|WP_003660776.1	12P80B1|WP_003666412.1	157_rep1_MCAT|WP_003659120.1	157_rep2_MCAT|WP_003659120.1	25240|WP_003666412.1	304_MCAT|WP_049236459.1	324_MCAT|WP_049236459.1	339_MCAT|WP_003659120.1	340_MCAT|WP_003659120.1	46P47B1|WP_003659120.1	489_MCAT|WP_003659120.1	611_MCAT|WP_003659120.1	613_MCAT|WP_003659120.1	7169|WP_003659120.1
W1646	1	1	1	1	1	1	1	1	1	1	1	1	1	1	1	1	1	1	1	1	1	1	1	1	1	1	1	1	1	1	1	1	1	1	101P30B1|WP_003660778.1	103P14B1|WP_003660778.1	12P80B1|WP_003659115.1	157_rep1_MCAT|WP_049148797.1	157_rep2_MCAT|WP_049148797.1	25240|WP_003671427.1	304_MCAT|WP_049236461.1	324_MCAT|WP_049236461.1	339_MCAT|WP_003659115.1	340_MCAT|WP_003659115.1	46P47B1|WP_003659115.1	489_MCAT|WP_003659115.1	611_MCAT|WP_049148797.1	613_MCAT|WP_049148797.1	7169|WP_003659115.1
W1647	1	1	1	1	1	1	1	1	1	1	1	1	1	1	1	1	1	1	1	1	1	1	1	1	1	1	1	1	1	1	1	1	1	1	101P30B1|WP_003660784.1	103P14B1|WP_003660784.1	12P80B1|WP_003666403.1	157_rep1_MCAT|WP_003666403.1	157_rep2_MCAT|WP_003666403.1	25240|WP_003659106.1	304_MCAT|WP_049236467.1	324_MCAT|WP_049236467.1	339_MCAT|WP_049156078.1	340_MCAT|WP_049156078.1	46P47B1|WP_003660784.1	489_MCAT|WP_049166859.1	611_MCAT|WP_003666403.1	613_MCAT|WP_003666403.1	7169|WP_003659106.1
W1648	1	1	1	1	1	1	1	1	1	1	1	1	1	1	1	1	1	1	1	1	1	1	1	1	1	1	1	1	1	1	1	1	1	1	101P30B1|WP_003660785.1	103P14B1|WP_003660785.1	12P80B1|WP_003659100.1	157_rep1_MCAT|WP_003659100.1	157_rep2_MCAT|WP_003659100.1	25240|WP_003659100.1	304_MCAT|WP_049236473.1	324_MCAT|WP_049236473.1	339_MCAT|WP_003659100.1	340_MCAT|WP_003659100.1	46P47B1|WP_003659100.1	489_MCAT|WP_049166860.1	611_MCAT|WP_003659100.1	613_MCAT|WP_003659100.1	7169|WP_003659100.1
W1649	1	1	1	1	1	1	1	1	1	1	1	1	1	1	1	1	1	1	1	1	1	1	1	1	1	1	1	1	1	1	1	1	1	1	101P30B1|WP_003660787.1	103P14B1|WP_003660787.1	12P80B1|WP_003666399.1	157_rep1_MCAT|WP_049148807.1	157_rep2_MCAT|WP_049148807.1	25240|WP_003659098.1	304_MCAT|WP_049236475.1	324_MCAT|WP_049236475.1	339_MCAT|WP_003659098.1	340_MCAT|WP_003659098.1	46P47B1|WP_003663302.1	489_MCAT|WP_003666399.1	611_MCAT|WP_049148807.1	613_MCAT|WP_049148807.1	7169|WP_003659098.1
W1650	1	1	1	1	1	1	1	1	1	1	1	1	1	1	1	1	1	1	1	1	1	1	1	1	1	1	1	1	1	1	1	1	1	1	101P30B1|WP_003660792.1	103P14B1|WP_003660792.1	12P80B1|WP_003666393.1	157_rep1_MCAT|WP_003659090.1	157_rep2_MCAT|WP_003659090.1	25240|WP_003660792.1	304_MCAT|WP_049236484.1	324_MCAT|WP_049236484.1	339_MCAT|WP_003659090.1	340_MCAT|WP_003659090.1	46P47B1|WP_003660792.1	489_MCAT|WP_003660792.1	611_MCAT|WP_003659090.1	613_MCAT|WP_003659090.1	7169|WP_003659090.1
W1651	1	1	1	1	1	1	1	1	1	1	1	1	1	1	1	1	1	1	1	1	1	1	1	1	1	1	1	1	1	1	1	1	1	1	101P30B1|WP_003660794.1	103P14B1|WP_003660794.1	12P80B1|WP_003663305.1	157_rep1_MCAT|WP_049148810.1	157_rep2_MCAT|WP_049148810.1	25240|WP_038519938.1	304_MCAT|WP_049236485.1	324_MCAT|WP_049236485.1	339_MCAT|WP_003659089.1	340_MCAT|WP_003659089.1	46P47B1|WP_003663305.1	489_MCAT|WP_049166861.1	611_MCAT|WP_049148810.1	613_MCAT|WP_049148810.1	7169|WP_003659089.1
W1652	1	1	1	1	1	1	1	1	1	1	1	1	1	1	1	1	1	1	1	1	1	1	1	1	1	1	1	1	1	1	1	1	1	1	101P30B1|WP_003660798.1	103P14B1|WP_003660798.1	12P80B1|WP_003666391.1	157_rep1_MCAT|WP_003659087.1	157_rep2_MCAT|WP_003659087.1	25240|WP_003659087.1	304_MCAT|WP_049236490.1	324_MCAT|WP_049236490.1	339_MCAT|WP_049156081.1	340_MCAT|WP_049156081.1	46P47B1|WP_003659087.1	489_MCAT|WP_003659087.1	611_MCAT|WP_003659087.1	613_MCAT|WP_003659087.1	7169|WP_003659087.1
W1653	1	1	1	1	1	1	1	1	1	1	1	1	1	1	1	1	1	1	1	1	1	1	1	1	1	1	1	1	1	1	1	1	1	1	101P30B1|WP_003660815.1	103P14B1|WP_003660815.1	12P80B1|WP_003659068.1	157_rep1_MCAT|WP_003659068.1	157_rep2_MCAT|WP_003659068.1	25240|WP_003659068.1	304_MCAT|WP_049236504.1	324_MCAT|WP_049236504.1	339_MCAT|WP_003659068.1	340_MCAT|WP_003659068.1	46P47B1|WP_003659068.1	489_MCAT|WP_003659068.1	611_MCAT|WP_003659068.1	613_MCAT|WP_003659068.1	7169|WP_003659068.1
W1654	1	1	1	1	1	1	1	1	1	1	1	1	1	1	1	1	1	1	1	1	1	1	1	1	1	1	1	1	1	1	1	1	1	1	101P30B1|WP_003660826.1	103P14B1|WP_003660826.1	12P80B1|WP_003665250.1	157_rep1_MCAT|WP_003660826.1	157_rep2_MCAT|WP_003660826.1	25240|WP_003660826.1	304_MCAT|WP_049236531.1	324_MCAT|WP_049236531.1	339_MCAT|WP_003660826.1	340_MCAT|WP_003660826.1	46P47B1|WP_003660826.1	489_MCAT|WP_003665250.1	611_MCAT|WP_003660826.1	613_MCAT|WP_003660826.1	7169|WP_003659042.1
W1655	1	1	1	1	1	1	1	1	1	1	1	1	1	1	1	1	1	1	1	1	1	1	1	1	1	1	1	1	1	1	1	1	1	1	101P30B1|WP_003660828.1	103P14B1|WP_003660828.1	12P80B1|WP_003665252.1	157_rep1_MCAT|WP_049148830.1	157_rep2_MCAT|WP_049148830.1	25240|WP_003672910.1	304_MCAT|WP_049236533.1	324_MCAT|WP_049236533.1	339_MCAT|WP_003665252.1	340_MCAT|WP_003665252.1	46P47B1|WP_003663320.1	489_MCAT|WP_003665252.1	611_MCAT|WP_049148830.1	613_MCAT|WP_049148830.1	7169|WP_003659040.1
W1656	1	1	1	1	1	1	1	1	1	1	1	1	1	1	1	1	1	1	1	1	1	1	1	1	1	1	1	1	1	1	1	1	1	1	101P30B1|WP_003660830.1	103P14B1|WP_003660830.1	12P80B1|WP_003663321.1	157_rep1_MCAT|WP_049148832.1	157_rep2_MCAT|WP_049148832.1	25240|WP_003660830.1	304_MCAT|WP_049236534.1	324_MCAT|WP_049236534.1	339_MCAT|WP_049156086.1	340_MCAT|WP_049156086.1	46P47B1|WP_003663321.1	489_MCAT|WP_003663321.1	611_MCAT|WP_049148832.1	613_MCAT|WP_049148832.1	7169|WP_003659039.1
W1657	1	1	1	1	1	1	1	1	1	1	1	1	1	1	1	1	1	1	1	1	1	1	1	1	1	1	1	1	1	1	1	1	1	1	101P30B1|WP_003660839.1	103P14B1|WP_003660839.1	12P80B1|WP_003665260.1	157_rep1_MCAT|WP_049148841.1	157_rep2_MCAT|WP_049148841.1	25240|WP_003672903.1	304_MCAT|WP_049236548.1	324_MCAT|WP_049236548.1	339_MCAT|WP_003665260.1	340_MCAT|WP_003665260.1	46P47B1|WP_003663325.1	489_MCAT|WP_003672903.1	611_MCAT|WP_049148841.1	613_MCAT|WP_049148841.1	7169|WP_003659023.1
W1658	1	1	1	1	1	1	1	1	1	1	1	1	1	1	1	1	1	1	1	1	1	1	1	1	1	1	1	1	1	1	1	1	1	1	101P30B1|WP_003660841.1	103P14B1|WP_003660841.1	12P80B1|WP_003665262.1	157_rep1_MCAT|WP_049148843.1	157_rep2_MCAT|WP_049148843.1	25240|WP_038519955.1	304_MCAT|WP_049236551.1	324_MCAT|WP_049236551.1	339_MCAT|WP_049156089.1	340_MCAT|WP_049156089.1	46P47B1|WP_003663326.1	489_MCAT|WP_049166869.1	611_MCAT|WP_049148843.1	613_MCAT|WP_049148843.1	7169|WP_003659019.1
W1659	1	1	1	1	1	1	1	1	1	1	1	1	1	1	1	1	1	1	1	1	1	1	1	1	1	1	1	1	1	1	1	1	1	1	101P30B1|WP_003660843.1	103P14B1|WP_003660843.1	12P80B1|WP_003663327.1	157_rep1_MCAT|WP_041786606.1	157_rep2_MCAT|WP_041786606.1	25240|WP_038519957.1	304_MCAT|WP_049236720.1	324_MCAT|WP_049236720.1	339_MCAT|WP_049156091.1	340_MCAT|WP_049156091.1	46P47B1|WP_003663327.1	489_MCAT|WP_036335580.1	611_MCAT|WP_041786606.1	613_MCAT|WP_041786606.1	7169|WP_003659017.1
W1660	1	1	1	1	1	1	1	1	1	1	1	1	1	1	1	1	1	1	1	1	1	1	1	1	1	1	1	1	1	1	1	1	1	1	101P30B1|WP_003660852.1	103P14B1|WP_003660852.1	12P80B1|WP_003665273.1	157_rep1_MCAT|WP_013107736.1	157_rep2_MCAT|WP_013107736.1	25240|WP_003671390.1	304_MCAT|WP_049236562.1	324_MCAT|WP_049236562.1	339_MCAT|WP_003659009.1	340_MCAT|WP_003659009.1	46P47B1|WP_003659009.1	489_MCAT|WP_049166873.1	611_MCAT|WP_013107736.1	613_MCAT|WP_013107736.1	7169|WP_003659009.1
W1661	1	1	1	1	1	1	1	1	1	1	1	1	1	1	1	1	1	1	1	1	1	1	1	1	1	1	1	1	1	1	1	1	1	1	101P30B1|WP_003660854.1	103P14B1|WP_003660854.1	12P80B1|WP_003663333.1	157_rep1_MCAT|WP_049148854.1	157_rep2_MCAT|WP_049148854.1	25240|WP_003660854.1	304_MCAT|WP_049236563.1	324_MCAT|WP_049236563.1	339_MCAT|WP_042510223.1	340_MCAT|WP_042510223.1	46P47B1|WP_003663333.1	489_MCAT|WP_049166769.1	611_MCAT|WP_049148854.1	613_MCAT|WP_049148854.1	7169|WP_003659008.1
W1662	1	1	1	1	1	1	1	1	1	1	1	1	1	1	1	1	1	1	1	1	1	1	1	1	1	1	1	1	1	1	1	1	1	1	101P30B1|WP_003660864.1	103P14B1|WP_003660864.1	12P80B1|WP_003665285.1	157_rep1_MCAT|WP_003660864.1	157_rep2_MCAT|WP_003660864.1	25240|WP_038520289.1	304_MCAT|WP_049236580.1	324_MCAT|WP_049236580.1	339_MCAT|WP_003669339.1	340_MCAT|WP_003669339.1	46P47B1|WP_003663336.1	489_MCAT|WP_049166770.1	611_MCAT|WP_003660864.1	613_MCAT|WP_003660864.1	7169|WP_003658993.1
W1663	1	1	1	1	1	1	1	1	1	1	1	1	1	1	1	1	1	1	1	1	1	1	1	1	1	1	1	1	1	1	1	1	1	1	101P30B1|WP_003660868.1	103P14B1|WP_003660868.1	12P80B1|WP_003665287.1	157_rep1_MCAT|WP_049148868.1	157_rep2_MCAT|WP_049148868.1	25240|WP_003660868.1	304_MCAT|WP_049236724.1	324_MCAT|WP_049236724.1	339_MCAT|WP_049156111.1	340_MCAT|WP_049156111.1	46P47B1|WP_003663338.1	489_MCAT|WP_049156111.1	611_MCAT|WP_049148868.1	613_MCAT|WP_049148868.1	7169|WP_003658986.1
W1664	1	1	1	1	1	1	1	1	1	1	1	1	1	1	1	1	1	1	1	1	1	1	1	1	1	1	1	1	1	1	1	1	1	1	101P30B1|WP_003660872.1	103P14B1|WP_003660872.1	12P80B1|WP_003660872.1	157_rep1_MCAT|WP_003660872.1	157_rep2_MCAT|WP_003660872.1	25240|WP_003660872.1	304_MCAT|WP_049236584.1	324_MCAT|WP_049236584.1	339_MCAT|WP_003658981.1	340_MCAT|WP_003658981.1	46P47B1|WP_003658981.1	489_MCAT|WP_003660872.1	611_MCAT|WP_003660872.1	613_MCAT|WP_003660872.1	7169|WP_003658981.1
W1665	1	1	1	1	1	1	1	1	1	1	1	1	1	1	1	1	1	1	1	1	1	1	1	1	1	1	1	1	1	1	1	1	1	1	101P30B1|WP_003660874.1	103P14B1|WP_003660874.1	12P80B1|WP_003658979.1	157_rep1_MCAT|WP_049148870.1	157_rep2_MCAT|WP_049148870.1	25240|WP_038519982.1	304_MCAT|WP_049236586.1	324_MCAT|WP_049236586.1	339_MCAT|WP_003658979.1	340_MCAT|WP_003658979.1	46P47B1|WP_003663339.1	489_MCAT|WP_049166766.1	611_MCAT|WP_049148870.1	613_MCAT|WP_049148870.1	7169|WP_003658979.1
W1666	1	1	1	1	1	1	1	1	1	1	1	1	1	1	1	1	1	1	1	1	1	1	1	1	1	1	1	1	1	1	1	1	1	1	101P30B1|WP_003660878.1	103P14B1|WP_003660878.1	12P80B1|WP_003658952.1	157_rep1_MCAT|WP_049148875.1	157_rep2_MCAT|WP_049148875.1	25240|WP_003669351.1	304_MCAT|WP_049236605.1	324_MCAT|WP_049236605.1	339_MCAT|WP_003669351.1	340_MCAT|WP_003669351.1	46P47B1|WP_003663342.1	489_MCAT|WP_003669351.1	611_MCAT|WP_042510220.1	613_MCAT|WP_042510220.1	7169|WP_003658952.1
W1667	1	1	1	1	1	1	1	1	1	1	1	1	1	1	1	1	1	1	1	1	1	1	1	1	1	1	1	1	1	1	1	1	1	1	101P30B1|WP_003660880.1	103P14B1|WP_003660880.1	12P80B1|WP_003665300.1	157_rep1_MCAT|WP_003671364.1	157_rep2_MCAT|WP_003671364.1	25240|WP_003672886.1	304_MCAT|WP_049236609.1	324_MCAT|WP_049236609.1	339_MCAT|WP_003672886.1	340_MCAT|WP_003672886.1	46P47B1|WP_003660880.1	489_MCAT|WP_003660880.1	611_MCAT|WP_003671364.1	613_MCAT|WP_003671364.1	7169|WP_003658946.1
W1668	1	1	1	1	1	1	1	1	1	1	1	1	1	1	1	1	1	1	1	1	1	1	1	1	1	1	1	1	1	1	1	1	1	1	101P30B1|WP_003661007.1	103P14B1|WP_003661007.1	12P80B1|WP_003666539.1	157_rep1_MCAT|WP_003661007.1	157_rep2_MCAT|WP_003661007.1	25240|WP_003661007.1	304_MCAT|WP_049238053.1	324_MCAT|WP_049238053.1	339_MCAT|WP_003666539.1	340_MCAT|WP_003666539.1	46P47B1|WP_003661007.1	489_MCAT|WP_003661007.1	611_MCAT|WP_003661007.1	613_MCAT|WP_003661007.1	7169|WP_003661007.1
W1669	1	1	1	1	1	1	1	1	1	1	1	1	1	1	1	1	1	1	1	1	1	1	1	1	1	1	1	1	1	1	1	1	1	1	101P30B1|WP_003661009.1	103P14B1|WP_003661009.1	12P80B1|WP_003661009.1	157_rep1_MCAT|WP_003661009.1	157_rep2_MCAT|WP_003661009.1	25240|WP_003661009.1	304_MCAT|WP_049238055.1	324_MCAT|WP_049238055.1	339_MCAT|WP_003661009.1	340_MCAT|WP_003661009.1	46P47B1|WP_003661009.1	489_MCAT|WP_003661009.1	611_MCAT|WP_003661009.1	613_MCAT|WP_003661009.1	7169|WP_003661009.1
W1670	1	1	1	1	1	1	1	1	1	1	1	1	1	1	1	1	1	1	1	1	1	1	1	1	1	1	1	1	1	1	1	1	1	1	101P30B1|WP_003661011.1	103P14B1|WP_003661011.1	12P80B1|WP_003661011.1	157_rep1_MCAT|WP_003661011.1	157_rep2_MCAT|WP_003661011.1	25240|WP_003661011.1	304_MCAT|WP_049238056.1	324_MCAT|WP_049238056.1	339_MCAT|WP_003661011.1	340_MCAT|WP_003661011.1	46P47B1|WP_003661011.1	489_MCAT|WP_003661011.1	611_MCAT|WP_003661011.1	613_MCAT|WP_003661011.1	7169|WP_003661011.1
W1671	1	1	1	1	1	1	1	1	1	1	1	1	1	1	1	1	1	1	1	1	1	1	1	1	1	1	1	1	1	1	1	1	1	1	101P30B1|WP_003661014.1	103P14B1|WP_003661014.1	12P80B1|WP_003661014.1	157_rep1_MCAT|WP_003661014.1	157_rep2_MCAT|WP_003661014.1	25240|WP_003661014.1	304_MCAT|WP_049238058.1	324_MCAT|WP_049238058.1	339_MCAT|WP_003661014.1	340_MCAT|WP_003661014.1	46P47B1|WP_003661014.1	489_MCAT|WP_003661014.1	611_MCAT|WP_003661014.1	613_MCAT|WP_003661014.1	7169|WP_003661014.1
W1672	1	1	1	1	1	1	1	1	1	1	1	1	1	1	1	1	1	1	1	1	1	1	1	1	1	1	1	1	1	1	1	1	1	1	101P30B1|WP_003661015.1	103P14B1|WP_003661015.1	12P80B1|WP_003666542.1	157_rep1_MCAT|WP_013107638.1	157_rep2_MCAT|WP_013107638.1	25240|WP_003666542.1	304_MCAT|WP_049238063.1	324_MCAT|WP_049238063.1	339_MCAT|WP_049156480.1	340_MCAT|WP_049156480.1	46P47B1|WP_003663368.1	489_MCAT|WP_003666542.1	611_MCAT|WP_013107638.1	613_MCAT|WP_013107638.1	7169|WP_003667310.1
W1673	1	1	1	1	1	1	1	1	1	1	1	1	1	1	1	1	1	1	1	1	1	1	1	1	1	1	1	1	1	1	1	1	1	1	101P30B1|WP_003661017.1	103P14B1|WP_003661017.1	12P80B1|WP_003666545.1	157_rep1_MCAT|WP_003666545.1	157_rep2_MCAT|WP_003666545.1	25240|WP_003666545.1	304_MCAT|WP_049238065.1	324_MCAT|WP_049238065.1	339_MCAT|WP_003667308.1	340_MCAT|WP_003667308.1	46P47B1|WP_003663369.1	489_MCAT|WP_003666545.1	611_MCAT|WP_003666545.1	613_MCAT|WP_003666545.1	7169|WP_003667308.1
W1674	1	1	1	1	1	1	1	1	1	1	1	1	1	1	1	1	1	1	1	1	1	1	1	1	1	1	1	1	1	1	1	1	1	1	101P30B1|WP_003661018.1	103P14B1|WP_003661018.1	12P80B1|WP_003661018.1	157_rep1_MCAT|WP_049149448.1	157_rep2_MCAT|WP_049149448.1	25240|WP_003661018.1	304_MCAT|WP_049238066.1	324_MCAT|WP_049238066.1	339_MCAT|WP_003661018.1	340_MCAT|WP_003661018.1	46P47B1|WP_003661018.1	489_MCAT|WP_049167135.1	611_MCAT|WP_049149448.1	613_MCAT|WP_049149448.1	7169|WP_003667306.1
W1675	1	1	1	1	1	1	1	1	1	1	1	1	1	1	1	1	1	1	1	1	1	1	1	1	1	1	1	1	1	1	1	1	1	1	101P30B1|WP_003661034.1	103P14B1|WP_003661034.1	12P80B1|WP_003661034.1	157_rep1_MCAT|WP_003661034.1	157_rep2_MCAT|WP_003661034.1	25240|WP_003661034.1	304_MCAT|WP_049238068.1	324_MCAT|WP_049238068.1	339_MCAT|WP_049156474.1	340_MCAT|WP_049156474.1	46P47B1|WP_003661034.1	489_MCAT|WP_003661034.1	611_MCAT|WP_003661034.1	613_MCAT|WP_003661034.1	7169|WP_003661034.1
W1676	1	1	1	1	1	1	1	1	1	1	1	1	1	1	1	1	1	1	1	1	1	1	1	1	1	1	1	1	1	1	1	1	1	1	101P30B1|WP_003661040.1	103P14B1|WP_003661040.1	12P80B1|WP_003666557.1	157_rep1_MCAT|WP_003661040.1	157_rep2_MCAT|WP_003661040.1	25240|WP_051926241.1	304_MCAT|WP_049238071.1	324_MCAT|WP_049238071.1	339_MCAT|WP_003666557.1	340_MCAT|WP_003666557.1	46P47B1|WP_003661040.1	489_MCAT|WP_003661040.1	611_MCAT|WP_003661040.1	613_MCAT|WP_003661040.1	7169|WP_003661040.1
W1677	1	1	1	1	1	1	1	1	1	1	1	1	1	1	1	1	1	1	1	1	1	1	1	1	1	1	1	1	1	1	1	1	1	1	101P30B1|WP_003661042.1	103P14B1|WP_003661042.1	12P80B1|WP_003661042.1	157_rep1_MCAT|WP_003661042.1	157_rep2_MCAT|WP_003661042.1	25240|WP_038520190.1	304_MCAT|WP_049238073.1	324_MCAT|WP_049238073.1	339_MCAT|WP_049156468.1	340_MCAT|WP_049156468.1	46P47B1|WP_003661042.1	489_MCAT|WP_003661042.1	611_MCAT|WP_003661042.1	613_MCAT|WP_003661042.1	7169|WP_003661042.1
W1678	1	1	1	1	1	1	1	1	1	1	1	1	1	1	1	1	1	1	1	1	1	1	1	1	1	1	1	1	1	1	1	1	1	1	101P30B1|WP_003661044.1	103P14B1|WP_003661044.1	12P80B1|WP_003661044.1	157_rep1_MCAT|WP_003661044.1	157_rep2_MCAT|WP_003661044.1	25240|WP_013107644.1	304_MCAT|WP_049238075.1	324_MCAT|WP_049238075.1	339_MCAT|WP_013107644.1	340_MCAT|WP_013107644.1	46P47B1|WP_003661044.1	489_MCAT|WP_003661044.1	611_MCAT|WP_003661044.1	613_MCAT|WP_003661044.1	7169|WP_003661044.1
W1679	1	1	1	1	1	1	1	1	1	1	1	1	1	1	1	1	1	1	1	1	1	1	1	1	1	1	1	1	1	1	1	1	1	1	101P30B1|WP_003661046.1	103P14B1|WP_003661046.1	12P80B1|WP_003666559.1	157_rep1_MCAT|WP_049149454.1	157_rep2_MCAT|WP_049149454.1	25240|WP_038520187.1	304_MCAT|WP_049238076.1	324_MCAT|WP_049238076.1	339_MCAT|WP_049156465.1	340_MCAT|WP_049156465.1	46P47B1|WP_003663378.1	489_MCAT|WP_003661046.1	611_MCAT|WP_049149454.1	613_MCAT|WP_049149454.1	7169|WP_003666559.1
W1680	1	1	1	1	1	1	1	1	1	1	1	1	1	1	1	1	1	1	1	1	1	1	1	1	1	1	1	1	1	1	1	1	1	1	101P30B1|WP_003661050.1	103P14B1|WP_003661050.1	12P80B1|WP_003661050.1	157_rep1_MCAT|WP_003670049.1	157_rep2_MCAT|WP_003670049.1	25240|WP_038520181.1	304_MCAT|WP_049238083.1	324_MCAT|WP_049238083.1	339_MCAT|WP_049156460.1	340_MCAT|WP_049156460.1	46P47B1|WP_003663379.1	489_MCAT|WP_049167126.1	611_MCAT|WP_003670049.1	613_MCAT|WP_003670049.1	7169|WP_003667288.1
W1681	1	1	1	1	1	1	1	1	1	1	1	1	1	1	1	1	1	1	1	1	1	1	1	1	1	1	1	1	1	1	1	1	1	1	101P30B1|WP_003661052.1	103P14B1|WP_003661052.1	12P80B1|WP_003666560.1	157_rep1_MCAT|WP_049149459.1	157_rep2_MCAT|WP_049149459.1	25240|WP_003663380.1	304_MCAT|WP_049238085.1	324_MCAT|WP_049238085.1	339_MCAT|WP_049156458.1	340_MCAT|WP_049156458.1	46P47B1|WP_003663380.1	489_MCAT|WP_004462785.1	611_MCAT|WP_049149459.1	613_MCAT|WP_049149459.1	7169|WP_003666560.1
W1682	1	1	1	1	1	1	1	1	1	1	1	1	1	1	1	1	1	1	1	1	1	1	1	1	1	1	1	1	1	1	1	1	1	1	101P30B1|WP_003661069.1	103P14B1|WP_003661069.1	12P80B1|WP_003666569.1	157_rep1_MCAT|WP_049149466.1	157_rep2_MCAT|WP_049149466.1	25240|WP_038520172.1	304_MCAT|WP_049238093.1	324_MCAT|WP_049238093.1	339_MCAT|WP_003666569.1	340_MCAT|WP_003666569.1	46P47B1|WP_003663386.1	489_MCAT|WP_003666569.1	611_MCAT|WP_049149466.1	613_MCAT|WP_049149466.1	7169|WP_003666569.1
W1683	1	1	1	1	1	1	1	1	1	1	1	1	1	1	1	1	1	1	1	1	1	1	1	1	1	1	1	1	1	1	1	1	1	1	101P30B1|WP_003661086.1	103P14B1|WP_003661086.1	12P80B1|WP_003666581.1	157_rep1_MCAT|WP_003670719.1	157_rep2_MCAT|WP_003670719.1	25240|WP_051926240.1	304_MCAT|WP_049238107.1	324_MCAT|WP_049238107.1	339_MCAT|WP_003663393.1	340_MCAT|WP_003663393.1	46P47B1|WP_003663393.1	489_MCAT|WP_004462795.1	611_MCAT|WP_003670719.1	613_MCAT|WP_003670719.1	7169|WP_003663393.1
W1684	1	1	1	1	1	1	1	1	1	1	1	1	1	1	1	1	1	1	1	1	1	1	1	1	1	1	1	1	1	1	1	1	1	1	101P30B1|WP_003661088.1	103P14B1|WP_003661088.1	12P80B1|WP_003663394.1	157_rep1_MCAT|WP_003663394.1	157_rep2_MCAT|WP_003663394.1	25240|WP_038520159.1	304_MCAT|WP_049238270.1	324_MCAT|WP_049238270.1	339_MCAT|WP_003663394.1	340_MCAT|WP_003663394.1	46P47B1|WP_003663394.1	489_MCAT|WP_004462796.1	611_MCAT|WP_003663394.1	613_MCAT|WP_003663394.1	7169|WP_003663394.1
W1685	1	1	1	1	1	1	1	1	1	1	1	1	1	1	1	1	1	1	1	1	1	1	1	1	1	1	1	1	1	1	1	1	1	1	101P30B1|WP_003661091.1	103P14B1|WP_003661091.1	12P80B1|WP_003663396.1	157_rep1_MCAT|WP_049149470.1	157_rep2_MCAT|WP_049149470.1	25240|WP_038520156.1	304_MCAT|WP_049238109.1	324_MCAT|WP_049238109.1	339_MCAT|WP_003663396.1	340_MCAT|WP_003663396.1	46P47B1|WP_003663396.1	489_MCAT|WP_049167121.1	611_MCAT|WP_049149470.1	613_MCAT|WP_049149470.1	7169|WP_003663396.1
W1686	1	1	1	1	1	1	1	1	1	1	1	1	1	1	1	1	1	1	1	1	1	1	1	1	1	1	1	1	1	1	1	1	1	1	101P30B1|WP_003661093.1	103P14B1|WP_003661093.1	12P80B1|WP_003666582.1	157_rep1_MCAT|WP_003666582.1	157_rep2_MCAT|WP_003666582.1	25240|WP_038520153.1	304_MCAT|WP_049238110.1	324_MCAT|WP_049238110.1	339_MCAT|WP_003663397.1	340_MCAT|WP_003663397.1	46P47B1|WP_003663397.1	489_MCAT|WP_049167119.1	611_MCAT|WP_003666582.1	613_MCAT|WP_049239682.1	7169|WP_003663397.1
W1687	1	1	1	1	1	1	1	1	1	1	1	1	1	1	1	1	1	1	1	1	1	1	1	1	1	1	1	1	1	1	1	1	1	1	101P30B1|WP_003661097.1	103P14B1|WP_003661097.1	12P80B1|WP_003666584.1	157_rep1_MCAT|WP_003673494.1	157_rep2_MCAT|WP_003673494.1	25240|WP_003663398.1	304_MCAT|WP_049238111.1	324_MCAT|WP_049238111.1	339_MCAT|WP_003670024.1	340_MCAT|WP_003670024.1	46P47B1|WP_003663398.1	489_MCAT|WP_003673494.1	611_MCAT|WP_003673494.1	613_MCAT|WP_003673494.1	7169|WP_004461220.1
W1688	1	1	1	1	1	1	1	1	1	1	1	1	1	1	1	1	1	1	1	1	1	1	1	1	1	1	1	1	1	1	1	1	1	1	101P30B1|WP_003661100.1	103P14B1|WP_003661100.1	12P80B1|WP_003666586.1	157_rep1_MCAT|WP_049149473.1	157_rep2_MCAT|WP_049149473.1	25240|WP_038520150.1	304_MCAT|WP_049238112.1	324_MCAT|WP_049238112.1	339_MCAT|WP_049156444.1	340_MCAT|WP_049156444.1	46P47B1|WP_003663399.1	489_MCAT|WP_049167117.1	611_MCAT|WP_049149473.1	613_MCAT|WP_049149473.1	7169|WP_004461224.1
W1689	1	1	1	1	1	1	1	1	1	1	1	1	1	1	1	1	1	1	1	1	1	1	1	1	1	1	1	1	1	1	1	1	1	1	101P30B1|WP_003661102.1	103P14B1|WP_003661102.1	12P80B1|WP_003666588.1	157_rep1_MCAT|WP_003672800.1	157_rep2_MCAT|WP_003672800.1	25240|WP_003661102.1	304_MCAT|WP_049238113.1	324_MCAT|WP_049238113.1	339_MCAT|WP_003663400.1	340_MCAT|WP_003663400.1	46P47B1|WP_003663400.1	489_MCAT|WP_003666588.1	611_MCAT|WP_003672800.1	613_MCAT|WP_003672800.1	7169|WP_003661102.1
W1690	1	1	1	1	1	1	1	1	1	1	1	1	1	1	1	1	1	1	1	1	1	1	1	1	1	1	1	1	1	1	1	1	1	1	101P30B1|WP_003661105.1	103P14B1|WP_003661105.1	12P80B1|WP_003666591.1	157_rep1_MCAT|WP_049149475.1	157_rep2_MCAT|WP_049149475.1	25240|WP_003667278.1	304_MCAT|WP_049238114.1	324_MCAT|WP_049238114.1	339_MCAT|WP_049156440.1	340_MCAT|WP_049156440.1	46P47B1|WP_003663401.1	489_MCAT|WP_003666591.1	611_MCAT|WP_049149475.1	613_MCAT|WP_049149475.1	7169|WP_003666591.1
W1691	1	1	1	1	1	1	1	1	1	1	1	1	1	1	1	1	1	1	1	1	1	1	1	1	1	1	1	1	1	1	1	1	1	1	101P30B1|WP_003661115.1	103P14B1|WP_003661115.1	12P80B1|WP_003661115.1	157_rep1_MCAT|WP_003661115.1	157_rep2_MCAT|WP_003661115.1	25240|WP_038520140.1	304_MCAT|WP_049238119.1	324_MCAT|WP_049238119.1	339_MCAT|WP_003661115.1	340_MCAT|WP_003661115.1	46P47B1|WP_003661115.1	489_MCAT|WP_049167115.1	611_MCAT|WP_003661115.1	613_MCAT|WP_003661115.1	7169|WP_003661115.1
W1692	1	1	1	1	1	1	1	1	1	1	1	1	1	1	1	1	1	1	1	1	1	1	1	1	1	1	1	1	1	1	1	1	1	1	101P30B1|WP_003661129.1	103P14B1|WP_003661129.1	12P80B1|WP_003661129.1	157_rep1_MCAT|WP_003663409.1	157_rep2_MCAT|WP_003663409.1	25240|WP_003661129.1	304_MCAT|WP_049238128.1	324_MCAT|WP_049238128.1	339_MCAT|WP_003663409.1	340_MCAT|WP_003663409.1	46P47B1|WP_003663409.1	489_MCAT|WP_003663409.1	611_MCAT|WP_003663409.1	613_MCAT|WP_003663409.1	7169|WP_003670703.1
W1693	1	1	1	1	1	1	1	1	1	1	1	1	1	1	1	1	1	1	1	1	1	1	1	1	1	1	1	1	1	1	1	1	1	1	101P30B1|WP_003661132.1	103P14B1|WP_003661132.1	12P80B1|WP_003661132.1	157_rep1_MCAT|WP_003661132.1	157_rep2_MCAT|WP_003661132.1	25240|WP_003661132.1	304_MCAT|WP_049238130.1	324_MCAT|WP_049238130.1	339_MCAT|WP_003661132.1	340_MCAT|WP_003661132.1	46P47B1|WP_003661132.1	489_MCAT|WP_003661132.1	611_MCAT|WP_003661132.1	613_MCAT|WP_003661132.1	7169|WP_003661132.1
W1694	1	1	1	1	1	1	1	1	1	1	1	1	1	1	1	1	1	1	1	1	1	1	1	1	1	1	1	1	1	1	1	1	1	1	101P30B1|WP_003661277.1	103P14B1|WP_003661277.1	12P80B1|WP_003665870.1	157_rep1_MCAT|WP_003661277.1	157_rep2_MCAT|WP_003661277.1	25240|WP_003661277.1	304_MCAT|WP_049237909.1	324_MCAT|WP_049237909.1	339_MCAT|WP_003661277.1	340_MCAT|WP_003661277.1	46P47B1|WP_003661277.1	489_MCAT|WP_003661277.1	611_MCAT|WP_003661277.1	613_MCAT|WP_003661277.1	7169|WP_003661277.1
W1695	1	1	1	1	1	1	1	1	1	1	1	1	1	1	1	1	1	1	1	1	1	1	1	1	1	1	1	1	1	1	1	1	1	1	101P30B1|WP_003661308.1	103P14B1|WP_003661308.1	12P80B1|WP_003665194.1	157_rep1_MCAT|WP_049149642.1	157_rep2_MCAT|WP_049149642.1	25240|WP_003667631.1	304_MCAT|WP_049236145.1	324_MCAT|WP_049236145.1	339_MCAT|WP_049155623.1	340_MCAT|WP_049155623.1	46P47B1|WP_003664405.1	489_MCAT|WP_003664405.1	611_MCAT|WP_049149642.1	613_MCAT|WP_049149642.1	7169|WP_003659438.1
W1696	1	1	1	1	1	1	1	1	1	1	1	1	1	1	1	1	1	1	1	1	1	1	1	1	1	1	1	1	1	1	1	1	1	1	101P30B1|WP_003661486.1	103P14B1|WP_003661486.1	12P80B1|WP_003661486.1	157_rep1_MCAT|WP_003661486.1	157_rep2_MCAT|WP_003661486.1	25240|WP_003661486.1	304_MCAT|WP_049236196.1	324_MCAT|WP_049236196.1	339_MCAT|WP_003661486.1	340_MCAT|WP_003661486.1	46P47B1|WP_003661486.1	489_MCAT|WP_003661486.1	611_MCAT|WP_003661486.1	613_MCAT|WP_003661486.1	7169|WP_003659391.1
W1697	1	1	1	1	1	1	1	1	1	1	1	1	1	1	1	1	1	1	1	1	1	1	1	1	1	1	1	1	1	1	1	1	1	1	101P30B1|WP_003661491.1	103P14B1|WP_003661491.1	12P80B1|WP_003659388.1	157_rep1_MCAT|WP_003661491.1	157_rep2_MCAT|WP_003661491.1	25240|WP_003661491.1	304_MCAT|WP_049236198.1	324_MCAT|WP_049236198.1	339_MCAT|WP_003661491.1	340_MCAT|WP_003661491.1	46P47B1|WP_003659388.1	489_MCAT|WP_003661491.1	611_MCAT|WP_003661491.1	613_MCAT|WP_003661491.1	7169|WP_003659388.1
W1698	1	1	1	1	1	1	1	1	1	1	1	1	1	1	1	1	1	1	1	1	1	1	1	1	1	1	1	1	1	1	1	1	1	1	101P30B1|WP_003661493.1	103P14B1|WP_003661493.1	12P80B1|WP_003661493.1	157_rep1_MCAT|WP_003661493.1	157_rep2_MCAT|WP_003661493.1	25240|WP_003659385.1	304_MCAT|WP_049236202.1	324_MCAT|WP_049236202.1	339_MCAT|WP_003661493.1	340_MCAT|WP_003661493.1	46P47B1|WP_003662982.1	489_MCAT|WP_003661493.1	611_MCAT|WP_003661493.1	613_MCAT|WP_003661493.1	7169|WP_003659385.1
W1699	1	1	1	1	1	1	1	1	1	1	1	1	1	1	1	1	1	1	1	1	1	1	1	1	1	1	1	1	1	1	1	1	1	1	101P30B1|WP_003662005.1	103P14B1|WP_003662005.1	12P80B1|WP_003665617.1	157_rep1_MCAT|WP_003665617.1	157_rep2_MCAT|WP_003665617.1	25240|WP_003660305.1	304_MCAT|WP_049237498.1	324_MCAT|WP_049237498.1	339_MCAT|WP_049156392.1	340_MCAT|WP_049156392.1	46P47B1|WP_003663057.1	489_MCAT|WP_003663057.1	611_MCAT|WP_003665617.1	613_MCAT|WP_003665617.1	7169|WP_003660305.1
W1700	1	1	1	1	1	1	1	1	1	1	1	1	1	1	1	1	1	1	1	1	1	1	1	1	1	1	1	1	1	1	1	1	1	1	101P30B1|WP_003662118.1	103P14B1|WP_003662118.1	12P80B1|WP_003666030.1	157_rep1_MCAT|WP_003663367.1	157_rep2_MCAT|WP_003663367.1	25240|WP_003663367.1	304_MCAT|WP_049238050.1	324_MCAT|WP_049238050.1	339_MCAT|WP_049156484.1	340_MCAT|WP_049156484.1	46P47B1|WP_003663367.1	489_MCAT|WP_049167137.1	611_MCAT|WP_003663367.1	613_MCAT|WP_003663367.1	7169|WP_003666030.1
W1701	1	1	1	1	1	1	1	1	1	1	1	1	1	1	1	1	1	1	1	1	1	1	1	1	1	1	1	1	1	1	1	1	1	1	101P30B1|WP_003662120.1	103P14B1|WP_003662120.1	12P80B1|WP_003662120.1	157_rep1_MCAT|WP_003662120.1	157_rep2_MCAT|WP_003662120.1	25240|WP_003662120.1	304_MCAT|WP_049238047.1	324_MCAT|WP_049238047.1	339_MCAT|WP_003662120.1	340_MCAT|WP_003662120.1	46P47B1|WP_003662120.1	489_MCAT|WP_003662120.1	611_MCAT|WP_003662120.1	613_MCAT|WP_003662120.1	7169|WP_003662120.1
W1702	1	1	1	1	1	1	1	1	1	1	1	1	1	1	1	1	1	1	1	1	1	1	1	1	1	1	1	1	1	1	1	1	1	1	101P30B1|WP_003662124.1	103P14B1|WP_003662124.1	12P80B1|WP_003666027.1	157_rep1_MCAT|WP_003666027.1	157_rep2_MCAT|WP_003666027.1	25240|WP_003666027.1	304_MCAT|WP_049238045.1	324_MCAT|WP_049238045.1	339_MCAT|WP_003666027.1	340_MCAT|WP_003666027.1	46P47B1|WP_003662124.1	489_MCAT|WP_003666027.1	611_MCAT|WP_003666027.1	613_MCAT|WP_003666027.1	7169|WP_004461160.1
W1703	1	1	1	1	1	1	1	1	1	1	1	1	1	1	1	1	1	1	1	1	1	1	1	1	1	1	1	1	1	1	1	1	1	1	101P30B1|WP_003662129.1	103P14B1|WP_003662129.1	12P80B1|WP_003662129.1	157_rep1_MCAT|WP_003662129.1	157_rep2_MCAT|WP_003662129.1	25240|WP_038518795.1	304_MCAT|WP_049238038.1	324_MCAT|WP_049238038.1	339_MCAT|WP_003662129.1	340_MCAT|WP_003662129.1	46P47B1|WP_003662129.1	489_MCAT|WP_003662129.1	611_MCAT|WP_003662129.1	613_MCAT|WP_003662129.1	7169|WP_003662129.1
W1704	1	1	1	1	1	1	1	1	1	1	1	1	1	1	1	1	1	1	1	1	1	1	1	1	1	1	1	1	1	1	1	1	1	1	101P30B1|WP_003662137.1	103P14B1|WP_003662137.1	12P80B1|WP_003666025.1	157_rep1_MCAT|WP_003670064.1	157_rep2_MCAT|WP_003670064.1	25240|WP_003670064.1	304_MCAT|WP_049238262.1	324_MCAT|WP_049238262.1	339_MCAT|WP_003670064.1	340_MCAT|WP_003670064.1	46P47B1|WP_003663362.1	489_MCAT|WP_003670064.1	611_MCAT|WP_003670064.1	613_MCAT|WP_003670064.1	7169|WP_003670064.1
W1705	1	1	1	1	1	1	1	1	1	1	1	1	1	1	1	1	1	1	1	1	1	1	1	1	1	1	1	1	1	1	1	1	1	1	101P30B1|WP_003662138.1	103P14B1|WP_003662138.1	12P80B1|WP_003662138.1	157_rep1_MCAT|WP_003662138.1	157_rep2_MCAT|WP_003662138.1	25240|WP_003662138.1	304_MCAT|WP_049238036.1	324_MCAT|WP_049238036.1	339_MCAT|WP_003662138.1	340_MCAT|WP_003662138.1	46P47B1|WP_003662138.1	489_MCAT|WP_003662138.1	611_MCAT|WP_003662138.1	613_MCAT|WP_003662138.1	7169|WP_003662138.1
W1706	1	1	1	1	1	1	1	1	1	1	1	1	1	1	1	1	1	1	1	1	1	1	1	1	1	1	1	1	1	1	1	1	1	1	101P30B1|WP_003662144.1	103P14B1|WP_003662144.1	12P80B1|WP_003662144.1	157_rep1_MCAT|WP_049149683.1	157_rep2_MCAT|WP_049149683.1	25240|WP_003662144.1	304_MCAT|WP_049238032.1	324_MCAT|WP_049238032.1	339_MCAT|WP_003662144.1	340_MCAT|WP_003662144.1	46P47B1|WP_003662144.1	489_MCAT|WP_003662144.1	611_MCAT|WP_049149683.1	613_MCAT|WP_049149683.1	7169|WP_003662144.1
W1707	1	1	1	1	1	1	1	1	1	1	1	1	1	1	1	1	1	1	1	1	1	1	1	1	1	1	1	1	1	1	1	1	1	1	101P30B1|WP_003662154.1	103P14B1|WP_003662154.1	12P80B1|WP_003664198.1	157_rep1_MCAT|WP_049149686.1	157_rep2_MCAT|WP_049149686.1	25240|WP_003664198.1	304_MCAT|WP_049238024.1	324_MCAT|WP_049238024.1	339_MCAT|WP_049156494.1	340_MCAT|WP_049156494.1	46P47B1|WP_003664198.1	489_MCAT|WP_049167139.1	611_MCAT|WP_049158083.1	613_MCAT|WP_049158083.1	7169|WP_003667330.1
W1708	1	1	1	1	1	1	1	1	1	1	1	1	1	1	1	1	1	1	1	1	1	1	1	1	1	1	1	1	1	1	1	1	1	1	101P30B1|WP_003662160.1	103P14B1|WP_003662160.1	12P80B1|WP_003666012.1	157_rep1_MCAT|WP_003666012.1	157_rep2_MCAT|WP_003666012.1	25240|WP_003666012.1	304_MCAT|WP_049238020.1	324_MCAT|WP_049238020.1	339_MCAT|WP_049156497.1	340_MCAT|WP_049156497.1	46P47B1|WP_003664192.1	489_MCAT|WP_013107625.1	611_MCAT|WP_049158084.1	613_MCAT|WP_003666012.1	7169|WP_003670068.1
W1709	1	1	1	1	1	1	1	1	1	1	1	1	1	1	1	1	1	1	1	1	1	1	1	1	1	1	1	1	1	1	1	1	1	1	101P30B1|WP_003662167.1	103P14B1|WP_003662167.1	12P80B1|WP_003662167.1	157_rep1_MCAT|WP_003662167.1	157_rep2_MCAT|WP_003662167.1	25240|WP_003662167.1	304_MCAT|WP_049238016.1	324_MCAT|WP_049238016.1	339_MCAT|WP_003662167.1	340_MCAT|WP_003662167.1	46P47B1|WP_003662167.1	489_MCAT|WP_003662167.1	611_MCAT|WP_003662167.1	613_MCAT|WP_003662167.1	7169|WP_003662167.1
W1710	1	1	1	1	1	1	1	1	1	1	1	1	1	1	1	1	1	1	1	1	1	1	1	1	1	1	1	1	1	1	1	1	1	1	101P30B1|WP_003662171.1	103P14B1|WP_003662171.1	12P80B1|WP_003662171.1	157_rep1_MCAT|WP_003664186.1	157_rep2_MCAT|WP_003664186.1	25240|WP_003662171.1	304_MCAT|WP_049238015.1	324_MCAT|WP_049238015.1	339_MCAT|WP_003664186.1	340_MCAT|WP_003664186.1	46P47B1|WP_003664186.1	489_MCAT|WP_003664186.1	611_MCAT|WP_003664186.1	613_MCAT|WP_003664186.1	7169|WP_003664186.1
W1711	1	1	1	1	1	1	1	1	1	1	1	1	1	1	1	1	1	1	1	1	1	1	1	1	1	1	1	1	1	1	1	1	1	1	101P30B1|WP_003662173.1	103P14B1|WP_003662173.1	12P80B1|WP_003666009.1	157_rep1_MCAT|WP_003662173.1	157_rep2_MCAT|WP_003662173.1	25240|WP_038518816.1	304_MCAT|WP_049238014.1	324_MCAT|WP_049238014.1	339_MCAT|WP_004461139.1	340_MCAT|WP_004461139.1	46P47B1|WP_003664183.1	489_MCAT|WP_003666009.1	611_MCAT|WP_003662173.1	613_MCAT|WP_003662173.1	7169|WP_004461139.1
W1712	1	1	1	1	1	1	1	1	1	1	1	1	1	1	1	1	1	1	1	1	1	1	1	1	1	1	1	1	1	1	1	1	1	1	101P30B1|WP_003662177.1	103P14B1|WP_003662177.1	12P80B1|WP_003662177.1	157_rep1_MCAT|WP_003662177.1	157_rep2_MCAT|WP_003662177.1	25240|WP_003662177.1	304_MCAT|WP_049238013.1	324_MCAT|WP_049238013.1	339_MCAT|WP_003662177.1	340_MCAT|WP_003662177.1	46P47B1|WP_003664180.1	489_MCAT|WP_003662177.1	611_MCAT|WP_003662177.1	613_MCAT|WP_003662177.1	7169|WP_003662177.1
W1713	1	1	1	1	1	1	1	1	1	1	1	1	1	1	1	1	1	1	1	1	1	1	1	1	1	1	1	1	1	1	1	1	1	1	101P30B1|WP_003662180.1	103P14B1|WP_003662180.1	12P80B1|WP_003662180.1	157_rep1_MCAT|WP_003662180.1	157_rep2_MCAT|WP_003662180.1	25240|WP_003662180.1	304_MCAT|WP_049238012.1	324_MCAT|WP_049238012.1	339_MCAT|WP_003662180.1	340_MCAT|WP_003662180.1	46P47B1|WP_003662180.1	489_MCAT|WP_003662180.1	611_MCAT|WP_003662180.1	613_MCAT|WP_003662180.1	7169|WP_003662180.1
W1714	1	1	1	1	1	1	1	1	1	1	1	1	1	1	1	1	1	1	1	1	1	1	1	1	1	1	1	1	1	1	1	1	1	1	101P30B1|WP_003662197.1	103P14B1|WP_003662197.1	12P80B1|WP_003662197.1	157_rep1_MCAT|WP_049149707.1	157_rep2_MCAT|WP_049149707.1	25240|WP_003672288.1	304_MCAT|WP_049238005.1	324_MCAT|WP_049238005.1	339_MCAT|WP_003667359.1	340_MCAT|WP_003667359.1	46P47B1|WP_003664156.1	489_MCAT|WP_003672288.1	611_MCAT|WP_049149707.1	613_MCAT|WP_049149707.1	7169|WP_003667359.1
W1715	1	1	1	1	1	1	1	1	1	1	1	1	1	1	1	1	1	1	1	1	1	1	1	1	1	1	1	1	1	1	1	1	1	1	101P30B1|WP_003662200.1	103P14B1|WP_003662200.1	12P80B1|WP_003662200.1	157_rep1_MCAT|WP_003662200.1	157_rep2_MCAT|WP_003662200.1	25240|WP_003662200.1	304_MCAT|WP_049238001.1	324_MCAT|WP_049238001.1	339_MCAT|WP_003662200.1	340_MCAT|WP_003662200.1	46P47B1|WP_003662200.1	489_MCAT|WP_049167144.1	611_MCAT|WP_003662200.1	613_MCAT|WP_003662200.1	7169|WP_003662200.1
W1716	1	1	1	1	1	1	1	1	1	1	1	1	1	1	1	1	1	1	1	1	1	1	1	1	1	1	1	1	1	1	1	1	1	1	101P30B1|WP_003662227.1	103P14B1|WP_003662227.1	12P80B1|WP_003666728.1	157_rep1_MCAT|WP_013107609.1	157_rep2_MCAT|WP_013107609.1	25240|WP_003669012.1	304_MCAT|WP_049237974.1	324_MCAT|WP_049237974.1	339_MCAT|WP_003666728.1	340_MCAT|WP_003666728.1	46P47B1|WP_003664130.1	489_MCAT|WP_003666728.1	611_MCAT|WP_013107609.1	613_MCAT|WP_013107609.1	7169|WP_003666728.1
W1717	1	1	1	1	1	1	1	1	1	1	1	1	1	1	1	1	1	1	1	1	1	1	1	1	1	1	1	1	1	1	1	1	1	1	101P30B1|WP_003662229.1	103P14B1|WP_003662229.1	12P80B1|WP_003666730.1	157_rep1_MCAT|WP_003664128.1	157_rep2_MCAT|WP_003664128.1	25240|WP_038518843.1	304_MCAT|WP_049237972.1	324_MCAT|WP_049237972.1	339_MCAT|WP_049156506.1	340_MCAT|WP_049156506.1	46P47B1|WP_003664128.1	489_MCAT|WP_049167146.1	611_MCAT|WP_003664128.1	613_MCAT|WP_003664128.1	7169|WP_003664128.1
W1718	1	1	1	1	1	1	1	1	1	1	1	1	1	1	1	1	1	1	1	1	1	1	1	1	1	1	1	1	1	1	1	1	1	1	101P30B1|WP_003662231.1	103P14B1|WP_003662231.1	12P80B1|WP_003662231.1	157_rep1_MCAT|WP_049149730.1	157_rep2_MCAT|WP_049149730.1	25240|WP_003662231.1	304_MCAT|WP_049237971.1	324_MCAT|WP_049237971.1	339_MCAT|WP_003667382.1	340_MCAT|WP_003667382.1	46P47B1|WP_003662231.1	489_MCAT|WP_003662231.1	611_MCAT|WP_049149730.1	613_MCAT|WP_049149730.1	7169|WP_003667382.1
W1719	1	1	1	1	1	1	1	1	1	1	1	1	1	1	1	1	1	1	1	1	1	1	1	1	1	1	1	1	1	1	1	1	1	1	101P30B1|WP_003662232.1	103P14B1|WP_003662232.1	12P80B1|WP_003662232.1	157_rep1_MCAT|WP_003662232.1	157_rep2_MCAT|WP_003662232.1	25240|WP_003662232.1	304_MCAT|WP_003662232.1	324_MCAT|WP_003662232.1	339_MCAT|WP_003662232.1	340_MCAT|WP_003662232.1	46P47B1|WP_003662232.1	489_MCAT|WP_003662232.1	611_MCAT|WP_003662232.1	613_MCAT|WP_003662232.1	7169|WP_003662232.1
W1720	1	1	1	1	1	1	1	1	1	1	1	1	1	1	1	1	1	1	1	1	1	1	1	1	1	1	1	1	1	1	1	1	1	1	101P30B1|WP_003662240.1	103P14B1|WP_003662240.1	12P80B1|WP_003666739.1	157_rep1_MCAT|WP_003673452.1	157_rep2_MCAT|WP_003673452.1	25240|WP_003673452.1	304_MCAT|WP_049237965.1	324_MCAT|WP_049237965.1	339_MCAT|WP_049156509.1	340_MCAT|WP_049156509.1	46P47B1|WP_003664119.1	489_MCAT|WP_003666739.1	611_MCAT|WP_003673452.1	613_MCAT|WP_003673452.1	7169|WP_004461119.1
W1721	1	1	1	1	1	1	1	1	1	1	1	1	1	1	1	1	1	1	1	1	1	1	1	1	1	1	1	1	1	1	1	1	1	1	101P30B1|WP_003662243.1	103P14B1|WP_003662243.1	12P80B1|WP_003664117.1	157_rep1_MCAT|WP_003664117.1	157_rep2_MCAT|WP_003664117.1	25240|WP_003664117.1	304_MCAT|WP_049237963.1	324_MCAT|WP_049237963.1	339_MCAT|WP_003664117.1	340_MCAT|WP_003664117.1	46P47B1|WP_003664117.1	489_MCAT|WP_003664117.1	611_MCAT|WP_003664117.1	613_MCAT|WP_003664117.1	7169|WP_003664117.1
W1722	1	1	1	1	1	1	1	1	1	1	1	1	1	1	1	1	1	1	1	1	1	1	1	1	1	1	1	1	1	1	1	1	1	1	101P30B1|WP_003662245.1	103P14B1|WP_003662245.1	12P80B1|WP_003666741.1	157_rep1_MCAT|WP_049149738.1	157_rep2_MCAT|WP_049149738.1	25240|WP_003673433.1	304_MCAT|WP_049237962.1	324_MCAT|WP_049237962.1	339_MCAT|WP_049156512.1	340_MCAT|WP_049156512.1	46P47B1|WP_003664116.1	489_MCAT|WP_049167151.1	611_MCAT|WP_049149738.1	613_MCAT|WP_049149738.1	7169|WP_003667389.1
W1723	1	1	1	1	1	1	1	1	1	1	1	1	1	1	1	1	1	1	1	1	1	1	1	1	1	1	1	1	1	1	1	1	1	1	101P30B1|WP_003662247.1	103P14B1|WP_003662247.1	12P80B1|WP_003666743.1	157_rep1_MCAT|WP_003666743.1	157_rep2_MCAT|WP_003666743.1	25240|WP_003666743.1	304_MCAT|WP_049237960.1	324_MCAT|WP_049237960.1	339_MCAT|WP_049156515.1	340_MCAT|WP_049156515.1	46P47B1|WP_003664111.1	489_MCAT|WP_003666743.1	611_MCAT|WP_003666743.1	613_MCAT|WP_003666743.1	7169|WP_003667391.1
W1724	1	1	1	1	1	1	1	1	1	1	1	1	1	1	1	1	1	1	1	1	1	1	1	1	1	1	1	1	1	1	1	1	1	1	101P30B1|WP_003662249.1	103P14B1|WP_003662249.1	12P80B1|WP_003662249.1	157_rep1_MCAT|WP_003669000.1	157_rep2_MCAT|WP_003669000.1	25240|WP_003662249.1	304_MCAT|WP_049237959.1	324_MCAT|WP_049237959.1	339_MCAT|WP_049156518.1	340_MCAT|WP_049156518.1	46P47B1|WP_003664104.1	489_MCAT|WP_049167152.1	611_MCAT|WP_003669000.1	613_MCAT|WP_003669000.1	7169|WP_003667394.1
W1725	1	1	1	1	1	1	1	1	1	1	1	1	1	1	1	1	1	1	1	1	1	1	1	1	1	1	1	1	1	1	1	1	1	1	101P30B1|WP_003662252.1	103P14B1|WP_003662252.1	12P80B1|WP_003666745.1	157_rep1_MCAT|WP_003662252.1	157_rep2_MCAT|WP_003662252.1	25240|WP_038518850.1	304_MCAT|WP_049237957.1	324_MCAT|WP_049237957.1	339_MCAT|WP_049156521.1	340_MCAT|WP_049156521.1	46P47B1|WP_003664102.1	489_MCAT|WP_003670816.1	611_MCAT|WP_003662252.1	613_MCAT|WP_003662252.1	7169|WP_003662252.1
W1726	1	1	1	1	1	1	1	1	1	1	1	1	1	1	1	1	1	1	1	1	1	1	1	1	1	1	1	1	1	1	1	1	1	1	101P30B1|WP_003662258.1	103P14B1|WP_003662258.1	12P80B1|WP_003666748.1	157_rep1_MCAT|WP_003668996.1	157_rep2_MCAT|WP_003668996.1	25240|WP_038518854.1	304_MCAT|WP_049237951.1	324_MCAT|WP_049237951.1	339_MCAT|WP_049156531.1	340_MCAT|WP_049156531.1	46P47B1|WP_003664090.1	489_MCAT|WP_003670819.1	611_MCAT|WP_003668996.1	613_MCAT|WP_003668996.1	7169|WP_003667401.1
W1727	1	1	1	1	1	1	1	1	1	1	1	1	1	1	1	1	1	1	1	1	1	1	1	1	1	1	1	1	1	1	1	1	1	1	101P30B1|WP_003662260.1	103P14B1|WP_003662260.1	12P80B1|WP_003662260.1	157_rep1_MCAT|WP_003662260.1	157_rep2_MCAT|WP_003662260.1	25240|WP_003662260.1	304_MCAT|WP_049237950.1	324_MCAT|WP_049237950.1	339_MCAT|WP_003662260.1	340_MCAT|WP_003662260.1	46P47B1|WP_003662260.1	489_MCAT|WP_003662260.1	611_MCAT|WP_003662260.1	613_MCAT|WP_003662260.1	7169|WP_003662260.1
W1728	1	1	1	1	1	1	1	1	1	1	1	1	1	1	1	1	1	1	1	1	1	1	1	1	1	1	1	1	1	1	1	1	1	1	101P30B1|WP_003662261.1	103P14B1|WP_003662261.1	12P80B1|WP_003666749.1	157_rep1_MCAT|WP_003662261.1	157_rep2_MCAT|WP_003662261.1	25240|WP_003662261.1	304_MCAT|WP_049237949.1	324_MCAT|WP_049237949.1	339_MCAT|WP_003666749.1	340_MCAT|WP_003666749.1	46P47B1|WP_003664080.1	489_MCAT|WP_049167154.1	611_MCAT|WP_003662261.1	613_MCAT|WP_003662261.1	7169|WP_003662261.1
W1729	1	1	1	1	1	1	1	1	1	1	1	1	1	1	1	1	1	1	1	1	1	1	1	1	1	1	1	1	1	1	1	1	1	1	101P30B1|WP_003662264.1	103P14B1|WP_003662264.1	12P80B1|WP_003666751.1	157_rep1_MCAT|WP_013108275.1	157_rep2_MCAT|WP_013108275.1	25240|WP_013108275.1	304_MCAT|WP_049237947.1	324_MCAT|WP_049237947.1	339_MCAT|WP_049156534.1	340_MCAT|WP_049156534.1	46P47B1|WP_003664078.1	489_MCAT|WP_003673431.1	611_MCAT|WP_013108275.1	613_MCAT|WP_013108275.1	7169|WP_003667404.1
W1730	1	1	1	1	1	1	1	1	1	1	1	1	1	1	1	1	1	1	1	1	1	1	1	1	1	1	1	2	1	1		1	1	1	101P30B1|WP_003662265.1	103P14B1|WP_003662265.1	12P80B1|WP_003666753.1	157_rep1_MCAT|WP_003666753.1	157_rep2_MCAT|WP_003666753.1	25240|WP_003662265.1	304_MCAT|WP_049238249.1	324_MCAT|WP_049238249.1	339_MCAT|WP_003662265.1	340_MCAT|WP_003662265.1	46P47B1|WP_003662265.1	489_MCAT|WP_003666753.1	611_MCAT|WP_003666753.1	613_MCAT|WP_003666753.1	7169|WP_003662265.1
W1731	1	1	1	1	1	1	1	1	1	1	1	1	1	1	1	1	1	1	1	1	1	1	1	1	1	1	1	1	1	1	1	1	1	1	101P30B1|WP_003662291.1	103P14B1|WP_003662291.1	12P80B1|WP_003664068.1	157_rep1_MCAT|WP_049149754.1	157_rep2_MCAT|WP_049149754.1	25240|WP_038518865.1	304_MCAT|WP_049237921.1	324_MCAT|WP_049237921.1	339_MCAT|WP_049156258.1	340_MCAT|WP_049156258.1	46P47B1|WP_003664068.1	489_MCAT|WP_003664068.1	611_MCAT|WP_049158086.1	613_MCAT|WP_049158086.1	7169|WP_003658718.1
W1732	1	1	1	1	1	1	1	1	1	1	1	1	1	1	1	1	1	1	1	1	1	1	1	1	1	1	1	1	1	1	1	1	1	1	101P30B1|WP_003662319.1	103P14B1|WP_003662319.1	12P80B1|WP_003660015.1	157_rep1_MCAT|WP_003660015.1	157_rep2_MCAT|WP_003660015.1	25240|WP_003660015.1	304_MCAT|WP_049235816.1	324_MCAT|WP_049235816.1	339_MCAT|WP_003664502.1	340_MCAT|WP_003664502.1	46P47B1|WP_003664502.1	489_MCAT|WP_003660015.1	611_MCAT|WP_003660015.1	613_MCAT|WP_003660015.1	7169|WP_003660015.1
W1733	1	1	1	1	1	1	1	1	1	1	1	1	1	1	1	1	1	1	1	1	1	1	1	1	1	1	1	1	1	1	1	1	1	1	101P30B1|WP_003662336.1	103P14B1|WP_003662336.1	12P80B1|WP_003666520.1	157_rep1_MCAT|WP_003673201.1	157_rep2_MCAT|WP_003673201.1	25240|WP_003659993.1	304_MCAT|WP_049235855.1	324_MCAT|WP_049235855.1	339_MCAT|WP_003659993.1	340_MCAT|WP_003659993.1	46P47B1|WP_003659993.1	489_MCAT|WP_003659993.1	611_MCAT|WP_003673201.1	613_MCAT|WP_003673201.1	7169|WP_003659993.1
W1734	1	1	1	1	1	1	1	1	1	1	1	1	1	1	1	1	1	1	1	1	1	1	1	1	1	1	1	1	1	1	1	1	1	1	101P30B1|WP_003662344.1	103P14B1|WP_003662344.1	12P80B1|WP_003666527.1	157_rep1_MCAT|WP_003669513.1	157_rep2_MCAT|WP_003669513.1	25240|WP_003669513.1	304_MCAT|WP_049235850.1	324_MCAT|WP_049235850.1	339_MCAT|WP_003669513.1	340_MCAT|WP_003669513.1	46P47B1|WP_003659983.1	489_MCAT|WP_003668239.1	611_MCAT|WP_003669513.1	613_MCAT|WP_003669513.1	7169|WP_003659983.1
W1735	1	1	1	1	1	1	1	1	1	1	1	1	1	1	1	1	1	1	1	1	1	1	1	1	1	1	1	1	1	1	1	1	1	1	101P30B1|WP_003662346.1	103P14B1|WP_003662346.1	12P80B1|WP_003662346.1	157_rep1_MCAT|WP_003662346.1	157_rep2_MCAT|WP_003662346.1	25240|WP_003659982.1	304_MCAT|WP_049235849.1	324_MCAT|WP_049235849.1	339_MCAT|WP_003662346.1	340_MCAT|WP_003662346.1	46P47B1|WP_003664485.1	489_MCAT|WP_003662346.1	611_MCAT|WP_003662346.1	613_MCAT|WP_003662346.1	7169|WP_003659982.1
W1736	1	1	1	1	1	1	1	1	1	1	1	1	1	1	1	1	1	1	1	1	1	1	1	1	1	1	1	1	1	1	1	1	1	1	101P30B1|WP_003662349.1	103P14B1|WP_003662349.1	12P80B1|WP_003662349.1	157_rep1_MCAT|WP_003659980.1	157_rep2_MCAT|WP_003659980.1	25240|WP_003659980.1	304_MCAT|WP_049235848.1	324_MCAT|WP_049235848.1	339_MCAT|WP_003659980.1	340_MCAT|WP_003659980.1	46P47B1|WP_003664483.1	489_MCAT|WP_003669516.1	611_MCAT|WP_003659980.1	613_MCAT|WP_003659980.1	7169|WP_003659980.1
W1737	1	1	1	1	1	1	1	1	1	1	1	1	1	1	1	1	1	1	1	1	1	1	1	1	1	1	1	1	1	1	1	1	1	1	101P30B1|WP_003662525.1	103P14B1|WP_003662525.1	12P80B1|WP_003662525.1	157_rep1_MCAT|WP_003662525.1	157_rep2_MCAT|WP_003662525.1	25240|WP_036345018.1	304_MCAT|WP_049235773.1	324_MCAT|WP_049235773.1	339_MCAT|WP_003662525.1	340_MCAT|WP_003662525.1	46P47B1|WP_036332112.1	489_MCAT|WP_003662525.1	611_MCAT|WP_003662525.1	613_MCAT|WP_003662525.1	7169|WP_036345018.1
W1738	1	1	1	1	1	1	1	1	1	1	1	1	1	1	1	1	1	1	1	1	1	1	1	1	1	1	1	1	1	1	1	1	1	1	101P30B1|WP_003662532.1	103P14B1|WP_003662532.1	12P80B1|WP_003665226.1	157_rep1_MCAT|WP_003673937.1	157_rep2_MCAT|WP_003673937.1	25240|WP_038519324.1	304_MCAT|WP_049235778.1	324_MCAT|WP_049235778.1	339_MCAT|WP_003662532.1	340_MCAT|WP_003662532.1	46P47B1|WP_003664707.1	489_MCAT|WP_049166932.1	611_MCAT|WP_003671209.1	613_MCAT|WP_003671209.1	7169|WP_003660177.1
W1739	1	1	1	1	1	1	1	1	1	1	1	1	1	1	1	1	1	1	1	1	1	1	1	1	1	1	1	1	1	1	1	1	1	1	101P30B1|WP_003662538.1	103P14B1|WP_003662538.1	12P80B1|WP_003662538.1	157_rep1_MCAT|WP_003662538.1	157_rep2_MCAT|WP_003662538.1	25240|WP_003662538.1	304_MCAT|WP_049235782.1	324_MCAT|WP_049235782.1	339_MCAT|WP_003662538.1	340_MCAT|WP_003662538.1	46P47B1|WP_003662538.1	489_MCAT|WP_003662538.1	611_MCAT|WP_003662538.1	613_MCAT|WP_003662538.1	7169|WP_003660171.1
W1740	1	1	1	1	1	1	1	1	1	1	1	1	1	1	1	1	1	1	1	1	1	1	1	1	1	1	1	1	1	1	1	1	1	1	101P30B1|WP_003662540.1	103P14B1|WP_003662540.1	12P80B1|WP_003666479.1	157_rep1_MCAT|WP_003671215.1	157_rep2_MCAT|WP_003671215.1	25240|WP_013108030.1	304_MCAT|WP_049235830.1	324_MCAT|WP_049235830.1	339_MCAT|WP_013108030.1	340_MCAT|WP_013108030.1	46P47B1|WP_003660170.1	489_MCAT|WP_003660170.1	611_MCAT|WP_003671215.1	613_MCAT|WP_003671215.1	7169|WP_003660170.1
W1741	1	1	1	1	1	1	1	1	1	1	1	1	1	1	1	1	1	1	1	1	1	1	1	1	1	1	1	1	1	1	1	1	1	1	101P30B1|WP_003662547.1	103P14B1|WP_003662547.1	12P80B1|WP_003666489.1	157_rep1_MCAT|WP_003662547.1	157_rep2_MCAT|WP_003662547.1	25240|WP_003662547.1	304_MCAT|WP_049235787.1	324_MCAT|WP_049235787.1	339_MCAT|WP_003662547.1	340_MCAT|WP_003662547.1	46P47B1|WP_003664690.1	489_MCAT|WP_003662547.1	611_MCAT|WP_003662547.1	613_MCAT|WP_003662547.1	7169|WP_003660164.1
W1742	1	1	1	1	1	1	1	1	1	1	1	1	1	1	1	1	1	1	1	1	1	1	1	1	1	1	1	1	1	1	1	1	1	1	101P30B1|WP_003662551.1	103P14B1|WP_003662551.1	12P80B1|WP_003662551.1	157_rep1_MCAT|WP_003662551.1	157_rep2_MCAT|WP_003662551.1	25240|WP_038519343.1	304_MCAT|WP_049235831.1	324_MCAT|WP_049235831.1	339_MCAT|WP_003673929.1	340_MCAT|WP_003673929.1	46P47B1|WP_003662551.1	489_MCAT|WP_003662551.1	611_MCAT|WP_003662551.1	613_MCAT|WP_003662551.1	7169|WP_003662551.1
W1743	1	1	1	1	1	1	1	1	1	1	1	1	1	1	1	1	1	1	1	1	1	1	1	1	1	1	1	1	1	1	1	1	1	1	101P30B1|WP_003662577.1	103P14B1|WP_003662577.1	12P80B1|WP_003662577.1	157_rep1_MCAT|WP_003662577.1	157_rep2_MCAT|WP_003662577.1	25240|WP_003662577.1	304_MCAT|WP_049235810.1	324_MCAT|WP_049235810.1	339_MCAT|WP_003662577.1	340_MCAT|WP_003662577.1	46P47B1|WP_003662577.1	489_MCAT|WP_003662577.1	611_MCAT|WP_003662577.1	613_MCAT|WP_003662577.1	7169|WP_003662577.1
W1744	1	1	1	1	1	1	1	1	1	1	1	1	1	1	1	1	1	1	1	1	1	1	1	1	1	1	1	1	1	1	1	1	1	1	101P30B1|WP_003662729.1	103P14B1|WP_003662729.1	12P80B1|WP_003662729.1	157_rep1_MCAT|WP_049148881.1	157_rep2_MCAT|WP_049148881.1	25240|WP_003662729.1	304_MCAT|WP_049236728.1	324_MCAT|WP_049236728.1	339_MCAT|WP_003662729.1	340_MCAT|WP_003662729.1	46P47B1|WP_003662729.1	489_MCAT|WP_049167073.1	611_MCAT|WP_049148881.1	613_MCAT|WP_049148881.1	7169|WP_003662729.1
W1745	1	1	1	1	1	1	1	1	1	1	1	1	1	1	1	1	1	1	1	1	1	1	1	1	1	1	1	1	1	1	1	1	1	1	101P30B1|WP_003663004.1	103P14B1|WP_003660615.1	12P80B1|WP_003659360.1	157_rep1_MCAT|WP_003659360.1	157_rep2_MCAT|WP_003659360.1	25240|WP_003660615.1	304_MCAT|WP_049236223.1	324_MCAT|WP_049236223.1	339_MCAT|WP_003659360.1	340_MCAT|WP_003659360.1	46P47B1|WP_003663004.1	489_MCAT|WP_003659360.1	611_MCAT|WP_003659360.1	613_MCAT|WP_003659360.1	7169|WP_003659360.1
W1746	1	1	1	1	1	1	1	1	1	1	1	1	1	1	1	1	1	1	1	1	1	1	1	1	1	1	1	1	1	1	1	1	1	1	101P30B1|WP_003663265.1	103P14B1|WP_003660696.1	12P80B1|WP_003666142.1	157_rep1_MCAT|WP_049148751.1	157_rep2_MCAT|WP_049148751.1	25240|WP_003663265.1	304_MCAT|WP_049236340.1	324_MCAT|WP_049236340.1	339_MCAT|WP_003663265.1	340_MCAT|WP_003663265.1	46P47B1|WP_003663265.1	489_MCAT|WP_013107780.1	611_MCAT|WP_003659223.1	613_MCAT|WP_003659223.1	7169|WP_003659223.1
W1747	1	1	1	1	1	1	1	1	1	1	1	1	1	1	1	1	1	1	1	1	1	1	1	1	1	1	1	1	1	1	1	1	1	1	101P30B1|WP_003663313.1	103P14B1|WP_003659059.1	12P80B1|WP_003665242.1	157_rep1_MCAT|WP_049148824.1	157_rep2_MCAT|WP_049148824.1	25240|WP_003663313.1	304_MCAT|WP_049236517.1	324_MCAT|WP_049236517.1	339_MCAT|WP_003659059.1	340_MCAT|WP_003659059.1	46P47B1|WP_003663313.1	489_MCAT|WP_003659059.1	611_MCAT|WP_049148824.1	613_MCAT|WP_049148824.1	7169|WP_003659059.1
W1748	1	1	1	1	1	1	1	1	1	1	1	1	1	1	1	1	1	1	1	1	1	1	1	1	1	1	1	1	1	1	1	1	1	1	101P30B1|WP_003663316.1	103P14B1|WP_003660821.1	12P80B1|WP_003663316.1	157_rep1_MCAT|WP_003663316.1	157_rep2_MCAT|WP_003663316.1	25240|WP_003663316.1	304_MCAT|WP_049236521.1	324_MCAT|WP_049236521.1	339_MCAT|WP_003663316.1	340_MCAT|WP_003663316.1	46P47B1|WP_003663316.1	489_MCAT|WP_003659054.1	611_MCAT|WP_003663316.1	613_MCAT|WP_003663316.1	7169|WP_003659054.1
W1749	1	1	1	1	1	1	1	1	1	1	1	1	1	1	1	1	1	1	1	1	1	1	1	1	1	1	1	1	1	1	1	1	1	1	101P30B1|WP_003663344.1	103P14B1|WP_003660882.1	12P80B1|WP_003663344.1	157_rep1_MCAT|WP_003663344.1	157_rep2_MCAT|WP_003663344.1	25240|WP_003658942.1	304_MCAT|WP_049236612.1	324_MCAT|WP_049236612.1	339_MCAT|WP_003663344.1	340_MCAT|WP_003663344.1	46P47B1|WP_003663344.1	489_MCAT|WP_049166767.1	611_MCAT|WP_003663344.1	613_MCAT|WP_003663344.1	7169|WP_003658942.1
W1750	1	1	1	1	1	1	1	1	1	1	1	1	1	1	1	1	1	1	1	1	1	1	1	1	1	1	1	1	1	1	1	1	1	1	101P30B1|WP_003665735.1	103P14B1|WP_003660638.1	12P80B1|WP_003665735.1	157_rep1_MCAT|WP_003665735.1	157_rep2_MCAT|WP_003665735.1	25240|WP_003665735.1	304_MCAT|WP_049236251.1	324_MCAT|WP_049236251.1	339_MCAT|WP_003665735.1	340_MCAT|WP_003665735.1	46P47B1|WP_003659325.1	489_MCAT|WP_049166787.1	611_MCAT|WP_003665735.1	613_MCAT|WP_003665735.1	7169|WP_003659325.1
W1751	1	1	1	1	1	1	1	1	1	1	1	1	1	1	1	1	1	1	1	1	1	1	1	1	1	1	1	1	1	1	1	1	1	1	101P30B1|WP_003667294.1	103P14B1|WP_003661036.1	12P80B1|WP_003666555.1	157_rep1_MCAT|WP_003667294.1	157_rep2_MCAT|WP_003667294.1	25240|WP_038518776.1	304_MCAT|WP_049238069.1	324_MCAT|WP_049238069.1	339_MCAT|WP_049156472.1	340_MCAT|WP_049156472.1	46P47B1|WP_003663376.1	489_MCAT|WP_003661036.1	611_MCAT|WP_003667294.1	613_MCAT|WP_003667294.1	7169|WP_004461181.1
W1752	1	1	1	1	1	1	1	1	1	1	1	1	1	1	1	1	1	1	1	1	1	1	1	1	1	1	1	1	1	1	1	1	1	1	101P30B1|WP_003667380.1	103P14B1|WP_003662223.1	12P80B1|WP_003666726.1	157_rep1_MCAT|WP_003667380.1	157_rep2_MCAT|WP_003667380.1	25240|WP_003664134.1	304_MCAT|WP_049237977.1	324_MCAT|WP_049237977.1	339_MCAT|WP_003672771.1	340_MCAT|WP_003672771.1	46P47B1|WP_003664134.1	489_MCAT|WP_003667380.1	611_MCAT|WP_003667380.1	613_MCAT|WP_003667380.1	7169|WP_004461127.1
W1753	1	1	1	1	1	1	1	1	1	1	1	1	1	1	1	1	1	1	1	1	1	1	1	1	1	1	1	1	1	1	1	1	1	1	101P30B1|WP_003668277.1	103P14B1|WP_003668277.1	12P80B1|WP_003658004.1	157_rep1_MCAT|WP_003668277.1	157_rep2_MCAT|WP_003668277.1	25240|WP_003668277.1	304_MCAT|WP_049237598.1	324_MCAT|WP_049237598.1	339_MCAT|WP_003668277.1	340_MCAT|WP_003668277.1	46P47B1|WP_003668277.1	489_MCAT|WP_036335736.1	611_MCAT|WP_003668277.1	613_MCAT|WP_003668277.1	7169|WP_003668277.1
W1754	1	1	1	1	1	1	1	1	1	1	1	1	1	1	1	1	1	1	1	1	1	1	1	1	1	1	1	1	1	1	1	1	1	1	101P30B1|WP_003669034.1	103P14B1|WP_003669034.1	12P80B1|WP_003666709.1	157_rep1_MCAT|WP_003669034.1	157_rep2_MCAT|WP_003669034.1	25240|WP_038520196.1	304_MCAT|WP_049238008.1	324_MCAT|WP_049238008.1	339_MCAT|WP_036331981.1	340_MCAT|WP_036331981.1	46P47B1|WP_036331981.1	489_MCAT|WP_036331981.1	611_MCAT|WP_003669034.1	613_MCAT|WP_003669034.1	7169|WP_036331981.1
W1755	1	1	1	1	1	1	1	1	1	1	1	1	1	1	1	1	1	1	1	1	1	1	1	1	1	1	1	1	1	1	1	1	1	1	101P30B1|WP_003669136.1	103P14B1|WP_003660630.1	12P80B1|WP_003665741.1	157_rep1_MCAT|WP_049149580.1	157_rep2_MCAT|WP_049149580.1	25240|WP_038519839.1	304_MCAT|WP_049236233.1	324_MCAT|WP_049236233.1	339_MCAT|WP_049155671.1	340_MCAT|WP_049155671.1	46P47B1|WP_003663847.1	489_MCAT|WP_049166785.1	611_MCAT|WP_049158060.1	613_MCAT|WP_049158060.1	7169|WP_003659343.1
W1756	1	1	1	1	1	1	1	1	1	1	1	1	1	1	1	1	1	1	1	1	1	1	1	1	1	1	1	1	1	1	1	1	1	1	101P30B1|WP_003669185.1	103P14B1|WP_003660701.1	12P80B1|WP_003660701.1	157_rep1_MCAT|WP_003660701.1	157_rep2_MCAT|WP_003660701.1	25240|WP_003660701.1	304_MCAT|WP_049236346.1	324_MCAT|WP_049236346.1	339_MCAT|WP_003660701.1	340_MCAT|WP_003660701.1	46P47B1|WP_003660701.1	489_MCAT|WP_003660701.1	611_MCAT|WP_049158004.1	613_MCAT|WP_049158004.1	7169|WP_003659220.1
W1757	1	1	1	1	1	1	1	1	1	1	1	1	1	1	1	1	1	1	1	1	1	1	1	1	1	1	1	1	1	1	1	1	1	1	101P30B1|WP_003669230.1	103P14B1|WP_003659148.1	12P80B1|WP_003659148.1	157_rep1_MCAT|WP_003659148.1	157_rep2_MCAT|WP_003659148.1	25240|WP_003659148.1	304_MCAT|WP_049236444.1	324_MCAT|WP_049236444.1	339_MCAT|WP_003672930.1	340_MCAT|WP_003672930.1	46P47B1|WP_003659148.1	489_MCAT|WP_049166853.1	611_MCAT|WP_003659148.1	613_MCAT|WP_003659148.1	7169|WP_003659148.1
W1758	1	1	1	1	1	1	1	1	1	1	1	1	1	1	1	1	1	1	1	1	1	1	1	1	1	1	1	1	1	1	1	1	1	1	101P30B1|WP_003669445.1	103P14B1|WP_003662497.1	12P80B1|WP_003660205.1	157_rep1_MCAT|WP_003660205.1	157_rep2_MCAT|WP_003660205.1	25240|WP_003669445.1	304_MCAT|WP_049235824.1	324_MCAT|WP_049235824.1	339_MCAT|WP_003660205.1	340_MCAT|WP_003660205.1	46P47B1|WP_003660205.1	489_MCAT|WP_003669445.1	611_MCAT|WP_049157974.1	613_MCAT|WP_049157974.1	7169|WP_003660205.1
W1759	1	1	1	1	1	1	1	1	1	1	1	1	1	1	1	1	1	1	1	1	1	1	1	1	1	1	1	1	1	1	1	1	1	1	101P30B1|WP_003671503.1	103P14B1|WP_003660647.1	12P80B1|WP_003663837.1	157_rep1_MCAT|WP_003663837.1	157_rep2_MCAT|WP_003663837.1	25240|WP_003660647.1	304_MCAT|WP_049236260.1	324_MCAT|WP_049236260.1	339_MCAT|WP_003660647.1	340_MCAT|WP_003660647.1	46P47B1|WP_003663837.1	489_MCAT|WP_003660647.1	611_MCAT|WP_003663837.1	613_MCAT|WP_003663837.1	7169|WP_003659315.1
W1760	1	1	1	1	1	1	1	1	1	1	1	1	1	1	1	1	1	1	1	1	1	1	1	1	1	1	1	1	1	1	1	1	1	1	101P30B1|WP_003672096.1	103P14B1|WP_003660885.1	12P80B1|WP_003658931.1	157_rep1_MCAT|WP_003658931.1	157_rep2_MCAT|WP_003658931.1	25240|WP_003673598.1	304_MCAT|WP_049236620.1	324_MCAT|WP_049236620.1	339_MCAT|WP_003672096.1	340_MCAT|WP_003672096.1	46P47B1|WP_003658931.1	489_MCAT|WP_003671358.1	611_MCAT|WP_049157982.1	613_MCAT|WP_049157982.1	7169|WP_003658931.1
W1761	1	1	1	1	1	1	1	1	1	1	1	1	1	1	1	1	1	1	1	1	1	1	1	1	1	1	1	1	1	1	1	1	1	1	101P30B1|WP_003672116.1	103P14B1|WP_003660837.1	12P80B1|WP_003659024.1	157_rep1_MCAT|WP_049148840.1	157_rep2_MCAT|WP_049148840.1	25240|WP_038519952.1	304_MCAT|WP_049236547.1	324_MCAT|WP_049236547.1	339_MCAT|WP_003659024.1	340_MCAT|WP_003659024.1	46P47B1|WP_003659024.1	489_MCAT|WP_003659024.1	611_MCAT|WP_003659024.1	613_MCAT|WP_003659024.1	7169|WP_003659024.1
W1762	1	1	1	1	1	1	1	1	1	1	1	1	1	1	1	1	1	1	1	1	1	1	1	1	1	1	1	1	1	1	1	1	1	1	101P30B1|WP_003672286.1	103P14B1|WP_003662203.1	12P80B1|WP_003662203.1	157_rep1_MCAT|WP_003662203.1	157_rep2_MCAT|WP_003662203.1	25240|WP_038518831.1	304_MCAT|WP_049237997.1	324_MCAT|WP_049237997.1	339_MCAT|WP_003662203.1	340_MCAT|WP_003662203.1	46P47B1|WP_003664152.1	489_MCAT|WP_003662203.1	611_MCAT|WP_003662203.1	613_MCAT|WP_003662203.1	7169|WP_004461130.1
W1763	1	1	1	1	1	1	1	1	1	1	1	1	1	1	1	1	1	1	1	1	1	1	1	1	1	1	1	1	1	1	1	1	1	1	101P30B1|WP_003672884.1	103P14B1|WP_003660884.1	12P80B1|WP_003663346.1	157_rep1_MCAT|WP_003658934.1	157_rep2_MCAT|WP_003658934.1	25240|WP_038519993.1	304_MCAT|WP_049236618.1	324_MCAT|WP_049236618.1	339_MCAT|WP_003672884.1	340_MCAT|WP_003672884.1	46P47B1|WP_003663346.1	489_MCAT|WP_003658934.1	611_MCAT|WP_049157984.1	613_MCAT|WP_049157984.1	7169|WP_003658934.1
W1764	1	1	1	1	1	1	1	1	1	1	1	1	1	1	1	1	1	1	1	1	1	1	1	1	1	1	1	1	1	1	1	1	1	1	101P30B1|WP_003673222.1	103P14B1|WP_003673222.1	12P80B1|WP_003662558.1	157_rep1_MCAT|WP_003673222.1	157_rep2_MCAT|WP_003673222.1	25240|WP_003673222.1	304_MCAT|WP_049235797.1	324_MCAT|WP_049235797.1	339_MCAT|WP_049156575.1	340_MCAT|WP_049156575.1	46P47B1|WP_003673222.1	489_MCAT|WP_003660148.1	611_MCAT|WP_003673222.1	613_MCAT|WP_003673222.1	7169|WP_003660148.1
W1765	1	1	1	1	1	1	1	1	1	1	1	1	1	1	1	1	1	1	1	1	1	1	1	1	1	1	1	1	1	1	1	1	1	1	101P30B1|WP_003673655.1	103P14B1|WP_003673655.1	12P80B1|WP_003666438.1	157_rep1_MCAT|WP_003673655.1	157_rep2_MCAT|WP_003673655.1	25240|WP_003669213.1	304_MCAT|WP_049236710.1	324_MCAT|WP_049236710.1	339_MCAT|WP_049156065.1	340_MCAT|WP_049156065.1	46P47B1|WP_003663292.1	489_MCAT|WP_049166851.1	611_MCAT|WP_003673655.1	613_MCAT|WP_003673655.1	7169|WP_003659175.1
W1766	1	1	1	1	1	1	1	1	1	1	1	1	1	1	1	1	1	1	1	1	1	1	1	1	1	1	1	1	1	1	1	1	1	1	101P30B1|WP_003673804.1	103P14B1|WP_003673804.1	12P80B1|WP_003666339.1	157_rep1_MCAT|WP_003673804.1	157_rep2_MCAT|WP_003673804.1	25240|WP_003673804.1	304_MCAT|WP_049236075.1	324_MCAT|WP_049236075.1	339_MCAT|WP_049155969.1	340_MCAT|WP_049155969.1	46P47B1|WP_003673804.1	489_MCAT|WP_049166993.1	611_MCAT|WP_003673804.1	613_MCAT|WP_003673804.1	7169|WP_003673804.1
W1767	1	1	1	1	1	1	1	1	1	1	1	1	1	1	1	1	1	1	1	1	1	1	1	1	1	1	1	1	1	1	1	1	1	1	101P30B1|WP_004460501.1	103P14B1|WP_003660634.1	12P80B1|WP_003665738.1	157_rep1_MCAT|WP_003663841.1	157_rep2_MCAT|WP_003663841.1	25240|WP_003663841.1	304_MCAT|WP_049236244.1	324_MCAT|WP_049236244.1	339_MCAT|WP_003663841.1	340_MCAT|WP_003663841.1	46P47B1|WP_003663841.1	489_MCAT|WP_003663841.1	611_MCAT|WP_049158066.1	613_MCAT|WP_049158066.1	7169|WP_036344896.1
W1768	1	1	1	1	1	1	1	1	1	1	1	1	1	1	1	1	1	1	1	1	1	1	1	1	1	1	1	1	1	1	1	1	1	1	101P30B1|WP_004460519.1	103P14B1|WP_003660643.1	12P80B1|WP_003665733.1	157_rep1_MCAT|WP_042510255.1	157_rep2_MCAT|WP_042510255.1	25240|WP_038519842.1	304_MCAT|WP_049236258.1	324_MCAT|WP_049236258.1	339_MCAT|WP_003660643.1	340_MCAT|WP_003660643.1	46P47B1|WP_003663838.1	489_MCAT|WP_003660643.1	611_MCAT|WP_003663838.1	613_MCAT|WP_003663838.1	7169|WP_003659317.1
W1769	1	1	1	1	1	1	1	1	1	1	1	1	1	1	1	1	1	1	1	1	1	1	1	1	1	1	1	1	1	1	1	1	1	1	101P30B1|WP_004460536.1	103P14B1|WP_003659278.1	12P80B1|WP_003659278.1	157_rep1_MCAT|WP_004460536.1	157_rep2_MCAT|WP_004460536.1	25240|WP_038519854.1	304_MCAT|WP_049236314.1	324_MCAT|WP_049236314.1	339_MCAT|WP_004460536.1	340_MCAT|WP_004460536.1	46P47B1|WP_003659278.1	489_MCAT|WP_049166843.1	611_MCAT|WP_004460536.1	613_MCAT|WP_004460536.1	7169|WP_003659278.1
W1770	1	1	1	1	1	1	1	1	1	1	1	1	1	1	1	1	1	1	1	1	1	1	1	1	1	1	1	1	1	1	1	1	1	1	101P30B1|WP_004460571.1	103P14B1|WP_003660692.1	12P80B1|WP_003666147.1	157_rep1_MCAT|WP_003660692.1	157_rep2_MCAT|WP_003660692.1	25240|WP_003663264.1	304_MCAT|WP_049236699.1	324_MCAT|WP_049236699.1	339_MCAT|WP_003663264.1	340_MCAT|WP_003663264.1	46P47B1|WP_003663264.1	489_MCAT|WP_049166835.1	611_MCAT|WP_003660692.1	613_MCAT|WP_003660692.1	7169|WP_003659234.1
W1771	1	1	1	1	1	1	1	1	1	1	1	1	1	1	1	1	1	1	1	1	1	1	1	1	1	1	1	1	1	1	1	1	1	1	101P30B1|WP_004460575.1	103P14B1|WP_003659224.1	12P80B1|WP_003666144.1	157_rep1_MCAT|WP_003666144.1	157_rep2_MCAT|WP_003666144.1	25240|WP_004460575.1	304_MCAT|WP_049236339.1	324_MCAT|WP_049236339.1	339_MCAT|WP_003667779.1	340_MCAT|WP_003667779.1	46P47B1|WP_003659224.1	489_MCAT|WP_003659224.1	611_MCAT|WP_003666144.1	613_MCAT|WP_003666144.1	7169|WP_003659224.1
W1772	1	1	1	1	1	1	1	1	1	1	1	1	1	1	1	1	1	1	1	1	1	1	1	1	1	1	1	1	1	1	1	1	1	1	101P30B1|WP_004460820.1	103P14B1|WP_004460820.1	12P80B1|WP_003661117.1	157_rep1_MCAT|WP_003670709.1	157_rep2_MCAT|WP_003670709.1	25240|WP_038520138.1	304_MCAT|WP_049238278.1	324_MCAT|WP_049238278.1	339_MCAT|WP_004460820.1	340_MCAT|WP_004460820.1	46P47B1|WP_003670709.1	489_MCAT|WP_003670709.1	611_MCAT|WP_003670709.1	613_MCAT|WP_003670709.1	7169|WP_003670709.1
W1773	1	1	1	1	1	1	1	1	1	1	1	1	1	1	1	1	1	1	1	1	1	1	1	1	1	1	1	1	1	1	1	1	1	1	101P30B1|WP_004460856.1	103P14B1|WP_003661012.1	12P80B1|WP_003661012.1	157_rep1_MCAT|WP_003661012.1	157_rep2_MCAT|WP_003661012.1	25240|WP_003661012.1	304_MCAT|WP_049238057.1	324_MCAT|WP_049238057.1	339_MCAT|WP_003661012.1	340_MCAT|WP_003661012.1	46P47B1|WP_003661012.1	489_MCAT|WP_003661012.1	611_MCAT|WP_003661012.1	613_MCAT|WP_003661012.1	7169|WP_003661012.1
W1774	1	1	1	1	1	1	1	1	1	1	1	1	1	1	1	1	1	1	1	1	1	1	1	1	1	1	1	1	1	1	1	1	1	1	101P30B1|WP_004460891.1	103P14B1|WP_003662201.1	12P80B1|WP_003666713.1	157_rep1_MCAT|WP_003667366.1	157_rep2_MCAT|WP_003667366.1	25240|WP_003664153.1	304_MCAT|WP_049237999.1	324_MCAT|WP_049237999.1	339_MCAT|WP_003667366.1	340_MCAT|WP_003667366.1	46P47B1|WP_003664153.1	489_MCAT|WP_003666713.1	611_MCAT|WP_003667366.1	613_MCAT|WP_003667366.1	7169|WP_003667366.1
W1775	1	1	1	1	1	1	1	1	1	1	1	1	1	1	1	1	1	1	1	1	1	1	1	1	1	1	1	1	1	1	1	1	1	1	101P30B1|WP_004460894.1	103P14B1|WP_003662205.1	12P80B1|WP_003666715.1	157_rep1_MCAT|WP_003667370.1	157_rep2_MCAT|WP_003667370.1	25240|WP_003662205.1	304_MCAT|WP_049237996.1	324_MCAT|WP_049237996.1	339_MCAT|WP_003669025.1	340_MCAT|WP_003669025.1	46P47B1|WP_003664150.1	489_MCAT|WP_003662205.1	611_MCAT|WP_003667370.1	613_MCAT|WP_003667370.1	7169|WP_003662205.1
W1776	1	1	1	1	1	1	1	1	1	1	1	1	1	1	1	1	1	1	1	1	1	1	1	1	1	1	1	1	1	1	1	1	1	1	101P30B1|WP_004460905.1	103P14B1|WP_003662225.1	12P80B1|WP_003664131.1	157_rep1_MCAT|WP_049149725.1	157_rep2_MCAT|WP_049149725.1	25240|WP_038518839.1	304_MCAT|WP_049237975.1	324_MCAT|WP_049237975.1	339_MCAT|WP_049149725.1	340_MCAT|WP_049149725.1	46P47B1|WP_003664131.1	489_MCAT|WP_003662225.1	611_MCAT|WP_049149725.1	613_MCAT|WP_049149725.1	7169|WP_004461125.1
W1777	1	1	1	1	1	1	1	1	1	1	1	1	1	1	1	1	1	1	1	1	1	1	1	1	1	1	1	1	1	1	1	1	1	1	101P30B1|WP_004460909.1	103P14B1|WP_004460909.1	12P80B1|WP_003666737.1	157_rep1_MCAT|WP_003669007.1	157_rep2_MCAT|WP_003669007.1	25240|WP_003670813.1	304_MCAT|WP_049237967.1	324_MCAT|WP_049237967.1	339_MCAT|WP_003670813.1	340_MCAT|WP_003670813.1	46P47B1|WP_003670813.1	489_MCAT|WP_049167149.1	611_MCAT|WP_003669007.1	613_MCAT|WP_003669007.1	7169|WP_003667386.1
W1778	1	1	1	1	1	1	1	1	1	1	1	1	1	1	1	1	1	1	1	1	1	1	1	1	1	1	1	1	1	1	1	1	1	1	101P30B1|WP_004461072.1	103P14B1|WP_003662498.1	12P80B1|WP_003664904.1	157_rep1_MCAT|WP_049148656.1	157_rep2_MCAT|WP_049148656.1	25240|WP_004461072.1	304_MCAT|WP_049235758.1	324_MCAT|WP_049235758.1	339_MCAT|WP_049156408.1	340_MCAT|WP_049156408.1	46P47B1|WP_003663521.1	489_MCAT|WP_049167041.1	611_MCAT|WP_003662498.1	613_MCAT|WP_003662498.1	7169|WP_003660202.1
W1779	1	1	1	1	1	1	1	1	1	1	1	1	1	1	1	1	1	1	1	1	1	1	1	1	1	1	1	1	1	1	1	1	1	1	101P30B1|WP_004461074.1	103P14B1|WP_003662500.1	12P80B1|WP_003664905.1	157_rep1_MCAT|WP_049148658.1	157_rep2_MCAT|WP_049148658.1	25240|WP_038519309.1	304_MCAT|WP_049235763.1	324_MCAT|WP_049235763.1	339_MCAT|WP_049156411.1	340_MCAT|WP_049156411.1	46P47B1|WP_003663523.1	489_MCAT|WP_049167040.1	611_MCAT|WP_049157956.1	613_MCAT|WP_049157956.1	7169|WP_003660199.1
W1780	1	1	1	1	1	1	1	1	1	1	1	1	1	1	1	1	1	1	1	1	1	1	1	1	1	1	1	1	1	1	1	1	1	1	101P30B1|WP_013107901.1	103P14B1|WP_013107901.1	12P80B1|WP_003666261.1	157_rep1_MCAT|WP_003669732.1	157_rep2_MCAT|WP_003669732.1	25240|WP_003669732.1	304_MCAT|WP_049236084.1	324_MCAT|WP_049236084.1	339_MCAT|WP_003669732.1	340_MCAT|WP_003669732.1	46P47B1|WP_013107901.1	489_MCAT|WP_036350653.1	611_MCAT|WP_049158103.1	613_MCAT|WP_049158103.1	7169|WP_003659699.1
W1781	1	1	1	1	1	1	1	1	1	1	1	1	1	1	1	1	1	1	1	1	1	1	1	1	1	1	1	1	1	1	1	1	1	1	101P30B1|WP_036331213.1	103P14B1|WP_036331213.1	12P80B1|WP_003657325.1	157_rep1_MCAT|WP_036331213.1	157_rep2_MCAT|WP_036331213.1	25240|WP_036331213.1	304_MCAT|WP_049237758.1	324_MCAT|WP_049237758.1	339_MCAT|WP_036331213.1	340_MCAT|WP_036331213.1	46P47B1|WP_036331213.1	489_MCAT|WP_036331213.1	611_MCAT|WP_036331213.1	613_MCAT|WP_036331213.1	7169|WP_036331213.1
W1782	1	1	1	1	1	1	1	1	1	1	1	1	1	1	1	1	1	1	1	1	1	1	1	1	1	1	1	1	1	1	1	1	1	1	101P30B1|WP_036331374.1	103P14B1|WP_036331374.1	12P80B1|WP_003665607.1	157_rep1_MCAT|WP_036378377.1	157_rep2_MCAT|WP_036378377.1	25240|WP_036378377.1	304_MCAT|WP_049237474.1	324_MCAT|WP_049237474.1	339_MCAT|WP_036378377.1	340_MCAT|WP_036378377.1	46P47B1|WP_036331374.1	489_MCAT|WP_049167023.1	611_MCAT|WP_036378377.1	613_MCAT|WP_036378377.1	7169|WP_036336169.1
W1783	1	1	1	1	1	1	1	1	1	1	1	1	1	1	1	1	1	1	1	1	1	1	1	1	1	1	1	1	1	1	1	1	1	1	101P30B1|WP_036331620.1	103P14B1|WP_036331620.1	12P80B1|WP_003661131.1	157_rep1_MCAT|WP_036331620.1	157_rep2_MCAT|WP_036331620.1	25240|WP_036331620.1	304_MCAT|WP_049238129.1	324_MCAT|WP_049238129.1	339_MCAT|WP_036331620.1	340_MCAT|WP_036331620.1	46P47B1|WP_036331620.1	489_MCAT|WP_036331620.1	611_MCAT|WP_036331620.1	613_MCAT|WP_036331620.1	7169|WP_036331620.1
W1784	1	1	1	1	1	1	1	1	1	1	1	1	1	1	1	1	1	1	1	1	1	1	1	1	1	1	1	1	1	1	1	1	1	1	101P30B1|WP_036331713.1	103P14B1|WP_036331713.1	12P80B1|WP_003665768.1	157_rep1_MCAT|WP_049149365.1	157_rep2_MCAT|WP_049149365.1	25240|WP_003673160.1	304_MCAT|WP_049237599.1	324_MCAT|WP_049237599.1	339_MCAT|WP_049156317.1	340_MCAT|WP_049156317.1	46P47B1|WP_036331713.1	489_MCAT|WP_049166975.1	611_MCAT|WP_049149365.1	613_MCAT|WP_049149365.1	7169|WP_003659886.1
W1785	1	1	1	1	1	1	1	1	1	1	1	1	1	1	1	1	1	1	1	1	1	1	1	1	1	1	1	1	1	1	1	1	1	1	101P30B1|WP_036331763.1	103P14B1|WP_036331763.1	12P80B1|WP_003657733.1	157_rep1_MCAT|WP_049149203.1	157_rep2_MCAT|WP_049149203.1	25240|WP_003674168.1	304_MCAT|WP_049237151.1	324_MCAT|WP_049237151.1	339_MCAT|WP_003674168.1	340_MCAT|WP_003674168.1	46P47B1|WP_036331763.1	489_MCAT|WP_036336055.1	611_MCAT|WP_003674168.1	613_MCAT|WP_003674168.1	7169|WP_003658494.1
W1786	1	1	1	1	1	1	1	1	1	1	1	1	1	1	1	1	1	1	1	1	1	1	1	1	1	1	1	1	1	1	1	1	1	1	101P30B1|WP_036331973.1	103P14B1|WP_036331973.1	12P80B1|WP_003662295.1	157_rep1_MCAT|WP_036331973.1	157_rep2_MCAT|WP_036331973.1	25240|WP_036331973.1	304_MCAT|WP_049237919.1	324_MCAT|WP_049237919.1	339_MCAT|WP_036331973.1	340_MCAT|WP_036331973.1	46P47B1|WP_036331973.1	489_MCAT|WP_036331973.1	611_MCAT|WP_036331973.1	613_MCAT|WP_036331973.1	7169|WP_036344862.1
W1787	1	1	1	1	1	1	1	1	1	1	1	1	1	1	1	1	1	1	1	1	1	1	1	1	1	1	1	1	1	1	1	1	1	1	101P30B1|WP_036331983.1	103P14B1|WP_036331983.1	12P80B1|WP_003662169.1	157_rep1_MCAT|WP_036331983.1	157_rep2_MCAT|WP_036331983.1	25240|WP_038520193.1	304_MCAT|WP_049238257.1	324_MCAT|WP_049238257.1	339_MCAT|WP_036331983.1	340_MCAT|WP_036331983.1	46P47B1|WP_036331983.1	489_MCAT|WP_036331983.1	611_MCAT|WP_036331983.1	613_MCAT|WP_036331983.1	7169|WP_036331983.1
W1788	1	1	1	1	1	1	1	1	1	1	1	1	1	1	1	1	1	1	1	1	1	1	1	1	1	1	1	1	1	1	1	1	1	1	101P30B1|WP_036332103.1	103P14B1|WP_036332103.1	12P80B1|WP_003665220.1	157_rep1_MCAT|WP_036345007.1	157_rep2_MCAT|WP_036345007.1	25240|WP_036345007.1	304_MCAT|WP_053088767.1	324_MCAT|WP_053088767.1	339_MCAT|WP_036332103.1	340_MCAT|WP_036332103.1	46P47B1|WP_036332103.1	489_MCAT|WP_036350686.1	611_MCAT|WP_036345007.1	613_MCAT|WP_036345007.1	7169|WP_036345007.1
W1789	1	1	1	1	1	1	1	1	1	1	1	1	1	1	1	1	1	1	1	1	1	1	1	1	1	1	1	1	1	1	1	1	1	1	101P30B1|WP_036332108.1	103P14B1|WP_036332108.1	12P80B1|WP_003660154.1	157_rep1_MCAT|WP_036332108.1	157_rep2_MCAT|WP_036332108.1	25240|WP_036332108.1	304_MCAT|WP_049235794.1	324_MCAT|WP_049235794.1	339_MCAT|WP_036332108.1	340_MCAT|WP_036332108.1	46P47B1|WP_036332108.1	489_MCAT|WP_036332108.1	611_MCAT|WP_036332108.1	613_MCAT|WP_036332108.1	7169|WP_036332108.1
W1790	1	1	1	1	1	1	1	1	1	1	1	1	1	1	1	1	1	1	1	1	1	1	1	1	1	1	1	1	1	1	1	1	1	1	101P30B1|WP_036334861.1	103P14B1|WP_036334861.1	12P80B1|WP_003656966.1	157_rep1_MCAT|WP_036334861.1	157_rep2_MCAT|WP_036334861.1	25240|WP_036334861.1	304_MCAT|WP_049236835.1	324_MCAT|WP_049236835.1	339_MCAT|WP_036334861.1	340_MCAT|WP_036334861.1	46P47B1|WP_036331432.1	489_MCAT|WP_036334861.1	611_MCAT|WP_036334861.1	613_MCAT|WP_036334861.1	7169|WP_036334861.1
W1791	1	1	1	1	1	1	1	1	1	1	1	1	1	1	1	1	1	1	1	1	1	1	1	1	1	1	1	1	1	1	1	1	1	1	101P30B1|WP_036334903.1	103P14B1|WP_036334903.1	12P80B1|WP_003656831.1	157_rep1_MCAT|WP_036331625.1	157_rep2_MCAT|WP_036331625.1	25240|WP_036334903.1	304_MCAT|WP_049238166.1	324_MCAT|WP_049238166.1	339_MCAT|WP_049156424.1	340_MCAT|WP_049156424.1	46P47B1|WP_036331625.1	489_MCAT|WP_036331625.1	611_MCAT|WP_036331625.1	613_MCAT|WP_036331625.1	7169|WP_036334903.1
W1792	1	1	1	1	1	1	1	1	1	1	1	1	1	1	1	1	1	1	1	1	1	1	1	1	1	1	1	1	1	1	1	1	1	1	101P30B1|WP_036336057.1	103P14B1|WP_036336057.1	12P80B1|WP_003657729.1	157_rep1_MCAT|WP_036331772.1	157_rep2_MCAT|WP_036331772.1	25240|WP_036331772.1	304_MCAT|WP_049237155.1	324_MCAT|WP_049237155.1	339_MCAT|WP_036336057.1	340_MCAT|WP_036336057.1	46P47B1|WP_036331772.1	489_MCAT|WP_003657729.1	611_MCAT|WP_036331772.1	613_MCAT|WP_036331772.1	7169|WP_036336057.1
W1793	1	1	1	1	1	1	1	1	1	1	1	1	1	1	1	1	1	1	1	1	1	1	1	1	1	1	1	1	1	1	1	1	1	1	101P30B1|WP_036336114.1	103P14B1|WP_036336114.1	12P80B1|WP_003665445.1	157_rep1_MCAT|WP_049149287.1	157_rep2_MCAT|WP_049149287.1	25240|WP_038520231.1	304_MCAT|WP_049235823.1	324_MCAT|WP_049235823.1	339_MCAT|WP_036336114.1	340_MCAT|WP_036336114.1	46P47B1|WP_036332090.1	489_MCAT|WP_036335778.1	611_MCAT|WP_041786812.1	613_MCAT|WP_041786812.1	7169|WP_036336114.1
W1794	1	1	1	1	1	1	1	1	1	1	1	1	1	1	1	1	1	1	1	1	1	1	1	1	1	1	1	1	1	1	1	1	1	1	101P30B1|WP_036344292.1	103P14B1|WP_036344292.1	12P80B1|WP_003658739.1	157_rep1_MCAT|WP_036331879.1	157_rep2_MCAT|WP_036331879.1	25240|WP_036334991.1	304_MCAT|WP_049237913.1	324_MCAT|WP_049237913.1	339_MCAT|WP_036334991.1	340_MCAT|WP_036334991.1	46P47B1|WP_036331879.1	489_MCAT|WP_036334991.1	611_MCAT|WP_036331879.1	613_MCAT|WP_036331879.1	7169|WP_036334991.1
W1795	1	1	1	1	1	1	1	1	1	1	1	1	1	1	1	1	1	1	1	1	1	1	1	1	1	1	1	1	1	1	1	1	1	1	101P30B1|WP_036344323.1	103P14B1|WP_036344323.1	12P80B1|WP_003659465.1	157_rep1_MCAT|WP_036331908.1	157_rep2_MCAT|WP_036331908.1	25240|WP_036331908.1	304_MCAT|WP_049236292.1	324_MCAT|WP_049236292.1	339_MCAT|WP_036331908.1	340_MCAT|WP_036331908.1	46P47B1|WP_036331908.1	489_MCAT|WP_036331908.1	611_MCAT|WP_036331908.1	613_MCAT|WP_036331908.1	7169|WP_036331908.1
W1796	1	1	1	1	1	1	1	1	1	1	1	1	1	1	1	1	1	1	1	1	1	1	1	1	1	1	1	1	1	1	1	1	1	1	101P30B1|WP_036344357.1	103P14B1|WP_036344357.1	12P80B1|WP_003665732.1	157_rep1_MCAT|WP_036344357.1	157_rep2_MCAT|WP_036344357.1	25240|WP_036335221.1	304_MCAT|WP_049236271.1	324_MCAT|WP_049236271.1	339_MCAT|WP_036331929.1	340_MCAT|WP_036331929.1	46P47B1|WP_036331929.1	489_MCAT|WP_036335621.1	611_MCAT|WP_036344357.1	613_MCAT|WP_036344357.1	7169|WP_036344357.1
W1797	1	1	1	1	1	1	1	1	1	1	1	1	1	1	1	1	1	1	1	1	1	1	1	1	1	1	1	1	1	1	1	1	1	1	101P30B1|WP_036344465.1	103P14B1|WP_036344465.1	12P80B1|WP_003666508.1	157_rep1_MCAT|WP_049149400.1	157_rep2_MCAT|WP_049149400.1	25240|WP_038520235.1	304_MCAT|WP_049235856.1	324_MCAT|WP_049235856.1	339_MCAT|WP_038520235.1	340_MCAT|WP_038520235.1	46P47B1|WP_036332061.1	489_MCAT|WP_036332061.1	611_MCAT|WP_049149400.1	613_MCAT|WP_049149400.1	7169|WP_036332061.1
W1798	1	1	1	1	1	1	1	1	1	1	1	1	1	1	1	1	1	1	1	1	1	1	1	1	1	1	1	1	1	1	1	1	1	1	101P30B1|WP_036344495.1	103P14B1|WP_036383112.1	12P80B1|WP_003665667.1	157_rep1_MCAT|WP_049148963.1	157_rep2_MCAT|WP_049148963.1	25240|WP_038519189.1	304_MCAT|WP_049237339.1	324_MCAT|WP_049237339.1	339_MCAT|WP_049156370.1	340_MCAT|WP_049156370.1	46P47B1|WP_003663096.1	489_MCAT|WP_049166807.1	611_MCAT|WP_049148963.1	613_MCAT|WP_049148963.1	7169|WP_003660335.1
W1799	1	1	1	1	1	1	1	1	1	1	1	1	1	1	1	1	1	1	1	1	1	1	1	1	1	1	1	1	1	1	1	1	1	1	101P30B1|WP_036344500.1	103P14B1|WP_036344500.1	12P80B1|WP_003665416.1	157_rep1_MCAT|WP_003664585.1	157_rep2_MCAT|WP_003664585.1	25240|WP_038519259.1	304_MCAT|WP_049235703.1	324_MCAT|WP_049235703.1	339_MCAT|WP_042510395.1	340_MCAT|WP_042510395.1	46P47B1|WP_003664585.1	489_MCAT|WP_042510395.1	611_MCAT|WP_003664585.1	613_MCAT|WP_003664585.1	7169|WP_003660257.1
W1800	1	1	1	1	1	1	1	1	1	1	1	1	1	1	1	1	1	1	1	1	1	1	1	1	1	1	1		1	1	1	1	2	1	101P30B1|WP_036344523.1	103P14B1|WP_036344523.1	12P80B1|WP_003659494.1	157_rep1_MCAT|WP_003659494.1	157_rep2_MCAT|WP_003659494.1	25240|WP_003659494.1	304_MCAT|WP_049237007.1	324_MCAT|WP_049237007.1	339_MCAT|WP_003659494.1	340_MCAT|WP_003659494.1	46P47B1|WP_003663428.1	489_MCAT|WP_003659494.1	611_MCAT|WP_003659494.1	613_MCAT|WP_003659494.1	7169|WP_003659494.1
W1801	1	1	1	1	1	1	1	1	1	1	1	1	1	1	1	1	1	1	1	1	1	1	1	1	1	1	1	1	1	1	1	1	1	1	101P30B1|WP_036344563.1	103P14B1|WP_036335617.1	12P80B1|WP_003662707.1	157_rep1_MCAT|WP_036335617.1	157_rep2_MCAT|WP_036335617.1	25240|WP_036335617.1	304_MCAT|WP_049236730.1	324_MCAT|WP_049236730.1	339_MCAT|WP_049156144.1	340_MCAT|WP_049156144.1	46P47B1|WP_036331472.1	489_MCAT|WP_036335617.1	611_MCAT|WP_036335134.1	613_MCAT|WP_036335134.1	7169|WP_036344879.1
W1802	1	1	1	1	1	1	1	1	1	1	1	1	1	1	1	1	1	1	1	1	1	1	1	1	1	1	1	1	1	1	1	1	1	1	101P30B1|WP_036344572.1	103P14B1|WP_036344572.1	12P80B1|WP_003663483.1	157_rep1_MCAT|WP_049149357.1	157_rep2_MCAT|WP_049149357.1	25240|WP_003663483.1	304_MCAT|WP_049237665.1	324_MCAT|WP_049237665.1	339_MCAT|WP_003663483.1	340_MCAT|WP_003663483.1	46P47B1|WP_003663483.1	489_MCAT|WP_003663483.1	611_MCAT|WP_049149357.1	613_MCAT|WP_049149357.1	7169|WP_003659900.1
W1803	1	1	1	1	1	1	1	1	1	1	1	1	1	1	1	1	1	1	1	1	1	1	1	1	1	1	1	1	1	1	1	1	1	1	101P30B1|WP_050805821.1	103P14B1|WP_050805821.1	12P80B1|WP_003664591.1	157_rep1_MCAT|WP_042510549.1	157_rep2_MCAT|WP_042510549.1	25240|WP_042510549.1	304_MCAT|WP_049235708.1	324_MCAT|WP_049235708.1	339_MCAT|WP_049156673.1	340_MCAT|WP_049156673.1	46P47B1|WP_042510549.1	489_MCAT|WP_042510549.1	611_MCAT|WP_049158024.1	613_MCAT|WP_049158024.1	7169|WP_050812397.1
W1804	1	1	1	1	1	1	1	1	1	1	1	1	1	1	1	1	1	1	1	1	1	1	1	1	1	1	1	1	1	1	1	1	1	1	101P30B1|WP_050805822.1	103P14B1|WP_036383034.1	12P80B1|WP_003666670.1	157_rep1_MCAT|WP_003666670.1	157_rep2_MCAT|WP_003666670.1	25240|WP_038519124.1	304_MCAT|WP_049237128.1	324_MCAT|WP_049237128.1	339_MCAT|WP_049155996.1	340_MCAT|WP_049155996.1	46P47B1|WP_004461881.1	489_MCAT|WP_003666670.1	611_MCAT|WP_049157949.1	613_MCAT|WP_049157949.1	7169|WP_003658484.1
W1805	1	1			1	1	1	1	1	1	1	1	1	1	1	1	1	1	1	1	1	1	1	1	1	1	1	1	1	1	1	1	2	2	12P80B1|WP_003666668.1	157_rep1_MCAT|WP_049149187.1	157_rep2_MCAT|WP_049149187.1	25240|WP_038519127.1	304_MCAT|WP_049237171.1	324_MCAT|WP_049237171.1	339_MCAT|WP_049155998.1	340_MCAT|WP_049155998.1	46P47B1|WP_003658482.1	489_MCAT|WP_003670872.1	611_MCAT|WP_049157947.1	613_MCAT|WP_049157947.1	7169|WP_003658482.1	A114|WP_054581883.1	Acal|YP_004997302.1
W1806	1	1	1	1	1	1	1	1	1	1	1	1	1	1	1	1	1	1	1	1	1	1	1	1	1	1	1		1	1		2	1	1	A114|WP_054582027.1	A114|WP_054582214.1	101P30B1|WP_003663311.1	103P14B1|WP_003660809.1	12P80B1|WP_003666381.1	157_rep1_MCAT|WP_003660809.1	157_rep2_MCAT|WP_003660809.1	25240|WP_003663311.1	304_MCAT|WP_049236498.1	324_MCAT|WP_049236498.1	339_MCAT|WP_003663311.1	340_MCAT|WP_003663311.1	46P47B1|WP_003663311.1	489_MCAT|WP_003663311.1	611_MCAT|WP_003660809.1
W1807	1	3	1		1	2	1			3	2		1	1	1	1	1	1	1	1	2	3	1	2	1		1			1					MC1|PRJNA272372:SP69_05485	MC1|PRJNA272372:SP69_05515	MC1|PRJNA272372:SP69_06860	101P30B1|WP_036344604.1	12P80B1|WP_003664886.1	157_rep1_MCAT|WP_049149024.1	157_rep2_MCAT|WP_049148544.1	25240|WP_003672675.1	339_MCAT|WP_049167602.1	340_MCAT|WP_049155980.1	489_MCAT|WP_003668501.1	611_MCAT|WP_003668501.1	613_MCAT|WP_003668501.1	7169|WP_036344855.1	ATCC_25239|WP_003672675.1
W1808	1	1	1	1		1	1	1	1	1	1	1	1	1	1	1	1	1	1	1	1	1	1	1	1	1	1	1	1	1	1	1	1	1	101P30B1|WP_003656245.1	103P14B1|WP_036350896.1	157_rep1_MCAT|WP_013107690.1	157_rep2_MCAT|WP_013107690.1	25240|WP_038520082.1	304_MCAT|WP_049237894.1	324_MCAT|WP_049237894.1	339_MCAT|WP_036350896.1	340_MCAT|WP_036350896.1	46P47B1|WP_003663700.1	489_MCAT|WP_036350896.1	611_MCAT|WP_013107690.1	613_MCAT|WP_013107690.1	7169|WP_003663700.1	A114|WP_054580405.1
W1809	1	1	1	1	1	1	1	1	1	1	1	1	1	1	1	1	1	1	1	1	1	1	1	1	1	1	1	1	1		1	1	1	1	101P30B1|WP_003656250.1	103P14B1|WP_003661276.1	12P80B1|WP_003658733.1	157_rep1_MCAT|WP_003658733.1	157_rep2_MCAT|WP_003658733.1	25240|WP_038520076.1	304_MCAT|WP_049237895.1	324_MCAT|WP_049237895.1	339_MCAT|WP_003656250.1	340_MCAT|WP_003656250.1	46P47B1|WP_003658733.1	489_MCAT|WP_003661276.1	611_MCAT|WP_003658733.1	613_MCAT|WP_003658733.1	7169|WP_003658733.1
W1810	1	1	1	1	1	1	1	1	1	1	1	1	1	1	1	1	1		1	1	1	1	1	1	1	1	1	1	1	1	1	1	1	1	101P30B1|WP_003656316.1	103P14B1|WP_003656316.1	12P80B1|WP_003665042.1	157_rep1_MCAT|WP_003656316.1	157_rep2_MCAT|WP_003656316.1	25240|WP_003656316.1	304_MCAT|WP_049238194.1	324_MCAT|WP_049238194.1	339_MCAT|WP_003656316.1	340_MCAT|WP_003656316.1	46P47B1|WP_003656316.1	489_MCAT|WP_049167092.1	611_MCAT|WP_003656316.1	613_MCAT|WP_003656316.1	7169|WP_003656316.1
W1811	1	1	1	1	1	1	1	1	1	1	1	1	1	1	1	1	1	1	1	1	1	1	1	1	1	1	1	1	1	1		1	1	1	101P30B1|WP_003656334.1	103P14B1|WP_003656334.1	12P80B1|WP_003656334.1	157_rep1_MCAT|WP_003656334.1	157_rep2_MCAT|WP_003656334.1	25240|WP_003656334.1	304_MCAT|WP_049238205.1	324_MCAT|WP_049238205.1	339_MCAT|WP_003656334.1	340_MCAT|WP_003656334.1	46P47B1|WP_003656334.1	489_MCAT|WP_003656334.1	611_MCAT|WP_003656334.1	613_MCAT|WP_003656334.1	7169|WP_003656334.1
W1812	1	1	1	1	1	1	1	1	1	1	1	1	1	1	1	1	1	1	1	1	1	1	1	1	1	1	1	1	1	1	1		1	1	101P30B1|WP_003656346.1	103P14B1|WP_003661790.1	12P80B1|WP_003665030.1	157_rep1_MCAT|WP_003661790.1	157_rep2_MCAT|WP_003661790.1	25240|WP_003661790.1	304_MCAT|WP_049238215.1	324_MCAT|WP_049238215.1	339_MCAT|WP_003656346.1	340_MCAT|WP_003656346.1	46P47B1|WP_003664036.1	489_MCAT|WP_004463311.1	611_MCAT|WP_003673530.1	613_MCAT|WP_003673530.1	7169|WP_003656346.1
W1813	1	1	1	1	1	1	1	1	1	1	1	1	1	1	1	1	1	1	1	1	1	1	1	1	1	1	1	1	1	1	1		1	1	101P30B1|WP_003656349.1	103P14B1|WP_003661788.1	12P80B1|WP_003665029.1	157_rep1_MCAT|WP_003661788.1	157_rep2_MCAT|WP_003661788.1	25240|WP_003661788.1	304_MCAT|WP_049238217.1	324_MCAT|WP_049238217.1	339_MCAT|WP_003656349.1	340_MCAT|WP_003656349.1	46P47B1|WP_003664027.1	489_MCAT|WP_003656349.1	611_MCAT|WP_003661788.1	613_MCAT|WP_003661788.1	7169|WP_003656349.1
W1814	1	1	1	1	1	1	1	1	1	1	1	1	1	1	1	1	1	1	1	1		1	1	1	1	1	1	1	1	1	1	1	1	1	101P30B1|WP_003656379.1	103P14B1|WP_003656379.1	12P80B1|WP_003656379.1	157_rep1_MCAT|WP_003656379.1	157_rep2_MCAT|WP_003656379.1	25240|WP_003656379.1	304_MCAT|WP_049238240.1	324_MCAT|WP_049238240.1	339_MCAT|WP_003656379.1	340_MCAT|WP_003656379.1	46P47B1|WP_003656379.1	489_MCAT|WP_003656379.1	611_MCAT|WP_003656379.1	613_MCAT|WP_003656379.1	7169|WP_003656379.1
W1815	1	1	1	1	1	1	1	1	1	1	1	1	1	1	1	1	1	1	1	1	1	1	1	1	1	1	1	1	1	1	1	2			101P30B1|WP_003656436.1	103P14B1|WP_003656436.1	12P80B1|WP_003656436.1	157_rep1_MCAT|WP_003656436.1	157_rep2_MCAT|WP_003656436.1	25240|WP_003656436.1	304_MCAT|WP_049237869.1	324_MCAT|WP_049237869.1	339_MCAT|WP_003656436.1	340_MCAT|WP_003656436.1	46P47B1|WP_003656436.1	489_MCAT|WP_003656436.1	611_MCAT|WP_003656436.1	613_MCAT|WP_003656436.1	7169|WP_003656436.1
W1816	1	1	1	1		1	1	1	1	1	1	1	1	1	1	1	1	1	1	1	1	1	1	1	1	1	1	1	1	1	1	1	1	1	101P30B1|WP_003656443.1	103P14B1|WP_003656443.1	157_rep1_MCAT|WP_049148533.1	157_rep2_MCAT|WP_049148533.1	25240|WP_003656443.1	304_MCAT|WP_049237865.1	324_MCAT|WP_049237865.1	339_MCAT|WP_049155712.1	340_MCAT|WP_049155712.1	46P47B1|WP_003656443.1	489_MCAT|WP_003656443.1	611_MCAT|WP_049148533.1	613_MCAT|WP_049148533.1	7169|WP_003658786.1	A114|WP_054579973.1
W1817	1	1	1	1	1	1	1	1	1	1	1	1	1	1	1	1	1	1	1	1	1	1	1	1	1	1	1	1		1	1	1	1	1	101P30B1|WP_003656446.1	103P14B1|WP_003656446.1	12P80B1|WP_003656446.1	157_rep1_MCAT|WP_013107700.1	157_rep2_MCAT|WP_013107700.1	25240|WP_003656446.1	304_MCAT|WP_049237862.1	324_MCAT|WP_049237862.1	339_MCAT|WP_013107700.1	340_MCAT|WP_013107700.1	46P47B1|WP_003663218.1	489_MCAT|WP_003656446.1	611_MCAT|WP_013107700.1	613_MCAT|WP_013107700.1	7169|WP_003673556.1
W1818	1	1	1	1	1	1	1	1	1	1	1	1	1	1	1	1	1	1	1	1	1	1	1	1	1		1	1	1	1	1	1	1	1	101P30B1|WP_003656463.1	103P14B1|WP_003656463.1	12P80B1|WP_003656463.1	157_rep1_MCAT|WP_049148538.1	157_rep2_MCAT|WP_049148538.1	25240|WP_038520063.1	304_MCAT|WP_049237852.1	324_MCAT|WP_049237852.1	339_MCAT|WP_049155706.1	340_MCAT|WP_049155706.1	46P47B1|WP_003663216.1	489_MCAT|WP_049166979.1	611_MCAT|WP_049157843.1	613_MCAT|WP_049157843.1	7169|WP_003656463.1
W1819	1	1	1	1	1	1	1	1	1	1	1	1	1	1	1	1	1	1	1	1	1	1	1	1	1	1	1	1	1		1	1	1	1	101P30B1|WP_003656470.1	103P14B1|WP_003656470.1	12P80B1|WP_003658768.1	157_rep1_MCAT|WP_003658768.1	157_rep2_MCAT|WP_003658768.1	25240|WP_003658768.1	304_MCAT|WP_049237848.1	324_MCAT|WP_049237848.1	339_MCAT|WP_049155703.1	340_MCAT|WP_049155703.1	46P47B1|WP_003658768.1	489_MCAT|WP_003658768.1	611_MCAT|WP_003658768.1	613_MCAT|WP_003658768.1	7169|WP_003658768.1
W1820	1	1	1	1		1	1	1	1	1	1	1	1	1	1	1	1	1	1	1	1	1	1	1	1	1	1	1	1	1	1	1	1	1	101P30B1|WP_003656475.1	103P14B1|WP_003656475.1	157_rep1_MCAT|WP_003656475.1	157_rep2_MCAT|WP_003656475.1	25240|WP_003656475.1	304_MCAT|WP_049237846.1	324_MCAT|WP_049237846.1	339_MCAT|WP_003666966.1	340_MCAT|WP_003666966.1	46P47B1|WP_003656475.1	489_MCAT|WP_003656475.1	611_MCAT|WP_003656475.1	613_MCAT|WP_003656475.1	7169|WP_003656475.1	A114|WP_054580086.1
W1821	1	1	1	1		1	1	1	1	1	1	1	1	1	1	1	1	1	1	1	1	1	1	1	1	1	1	1	1	1	1	1	1	1	101P30B1|WP_003656490.1	103P14B1|WP_003656490.1	157_rep1_MCAT|WP_003670911.1	157_rep2_MCAT|WP_003670911.1	25240|WP_003670911.1	304_MCAT|WP_049237835.1	324_MCAT|WP_049237835.1	339_MCAT|WP_003670911.1	340_MCAT|WP_003670911.1	46P47B1|WP_003663189.1	489_MCAT|WP_003670911.1	611_MCAT|WP_003670911.1	613_MCAT|WP_003670911.1	7169|WP_003658759.1	A114|WP_054580451.1
W1822	1	1	1	1	1	1	1	1	1	1	1	1	1	1	1	1	1	1	1	1	1	1	1	1	1	1	1	1	1	1		1	1	1	101P30B1|WP_003656515.1	103P14B1|WP_003656515.1	12P80B1|WP_003664820.1	157_rep1_MCAT|WP_049148453.1	157_rep2_MCAT|WP_049148453.1	25240|WP_003663788.1	304_MCAT|WP_049235878.1	324_MCAT|WP_049235878.1	339_MCAT|WP_003656515.1	340_MCAT|WP_003656515.1	46P47B1|WP_003663788.1	489_MCAT|WP_049166961.1	611_MCAT|WP_049148453.1	613_MCAT|WP_049148453.1	7169|WP_003659484.1
W1823	1	1	1		1	1	1	1	1	1	1	1	1	1	1	1	1	1	1	1	1	1	1	1	1	1	1	1	1	1	1	1	1	1	101P30B1|WP_003656519.1	12P80B1|WP_003661870.1	157_rep1_MCAT|WP_049149664.1	157_rep2_MCAT|WP_049149664.1	25240|WP_038519758.1	304_MCAT|WP_049236110.1	324_MCAT|WP_049236110.1	339_MCAT|WP_003672328.1	340_MCAT|WP_003672328.1	46P47B1|WP_050810519.1	489_MCAT|WP_003656519.1	611_MCAT|WP_049149664.1	613_MCAT|WP_049149664.1	7169|WP_003659477.1	A114|WP_054580552.1
W1824	1	1	1	1	1	1	1	1	1	1	1	1	1	1	1		1	1	1	1	1	1	1	1	1	1	1	1	1	1	1	1	1	1	101P30B1|WP_003656525.1	103P14B1|WP_003661862.1	12P80B1|WP_003659467.1	157_rep1_MCAT|WP_003659467.1	157_rep2_MCAT|WP_003659467.1	25240|WP_038519763.1	304_MCAT|WP_049236126.1	324_MCAT|WP_049236126.1	339_MCAT|WP_003659467.1	340_MCAT|WP_003659467.1	46P47B1|WP_003659467.1	489_MCAT|WP_003672323.1	611_MCAT|WP_003673037.1	613_MCAT|WP_003673037.1	7169|WP_003659467.1
W1825	1	1	1	1	1	1	1	1	1	1	1		1	1	1	1	1	1	1	1	1	1	1	1	1	1	1	1	1	1	1	1	1	1	101P30B1|WP_003656679.1	103P14B1|WP_003656679.1	12P80B1|WP_003656679.1	157_rep1_MCAT|WP_003656679.1	157_rep2_MCAT|WP_003656679.1	25240|WP_003669095.1	304_MCAT|WP_049236175.1	324_MCAT|WP_049236175.1	339_MCAT|WP_003656679.1	340_MCAT|WP_003656679.1	489_MCAT|WP_003669095.1	611_MCAT|WP_003656679.1	613_MCAT|WP_003656679.1	7169|WP_003656679.1	A114|WP_054580865.1
W1826	1	1	1	1	1	1	1	1	1	1	1	1	1	1	1	1	1	1		1	1	1	1	1	1	1	1	1	1	1	1	1	1	1	101P30B1|WP_003656686.1	103P14B1|WP_003656686.1	12P80B1|WP_003656686.1	157_rep1_MCAT|WP_003656686.1	157_rep2_MCAT|WP_003656686.1	25240|WP_003656686.1	304_MCAT|WP_049236308.1	324_MCAT|WP_049236308.1	339_MCAT|WP_003656686.1	340_MCAT|WP_003656686.1	46P47B1|WP_003662975.1	489_MCAT|WP_003656686.1	611_MCAT|WP_003656686.1	613_MCAT|WP_003656686.1	7169|WP_003656686.1
W1827	1	1	1	1	1	1	1	1	1	1	1	1	1	1	1	1	1	1	1		1	1	1	1	1	1	1	1	1	1	1	1	1	1	101P30B1|WP_003656768.1	103P14B1|WP_003656768.1	12P80B1|WP_003666347.1	157_rep1_MCAT|WP_003672438.1	157_rep2_MCAT|WP_003672438.1	25240|WP_003656768.1	304_MCAT|WP_049237705.1	324_MCAT|WP_049237705.1	339_MCAT|WP_003656768.1	340_MCAT|WP_003656768.1	46P47B1|WP_003663966.1	489_MCAT|WP_003656768.1	611_MCAT|WP_003672438.1	613_MCAT|WP_003672438.1	7169|WP_003656768.1
W1828	1	1	1	1	1	1	1	1	1	1	1	1	1	1	1	1	1	1	1		1	1	1	1	1	1	1	1	1	1	1	1	1	1	101P30B1|WP_003656775.1	103P14B1|WP_003656775.1	12P80B1|WP_003656775.1	157_rep1_MCAT|WP_049148318.1	157_rep2_MCAT|WP_049148318.1	25240|WP_003669755.1	304_MCAT|WP_049237715.1	324_MCAT|WP_049237715.1	339_MCAT|WP_042510309.1	340_MCAT|WP_042510309.1	46P47B1|WP_003663961.1	489_MCAT|WP_003659655.1	611_MCAT|WP_049148318.1	613_MCAT|WP_049148318.1	7169|WP_003659655.1
W1829	1	1	1	1	1	1	1	1	1	1	1	1	1	1	1	1	1	1	1	1	1	1	1	1	1	1	1				1	1	2	2	101P30B1|WP_003656777.1	103P14B1|WP_003661600.1	12P80B1|WP_003666345.1	157_rep1_MCAT|WP_049148319.1	157_rep2_MCAT|WP_049148319.1	25240|WP_003673799.1	304_MCAT|WP_049237707.1	324_MCAT|WP_049237707.1	339_MCAT|WP_003669752.1	340_MCAT|WP_003669752.1	46P47B1|WP_003663959.1	489_MCAT|WP_049166990.1	611_MCAT|WP_049158088.1	613_MCAT|WP_049158088.1	7169|WP_003659656.1
W1830	1	1	1	1	1	1	1	1	1	1	1	1	1	1	1	1	1		1	1	1	1	1	1	1	1	1	1	1	1	1	1	1	1	101P30B1|WP_003656791.1	103P14B1|WP_003656791.1	12P80B1|WP_003666334.1	157_rep1_MCAT|WP_003666334.1	157_rep2_MCAT|WP_003666334.1	25240|WP_038519571.1	304_MCAT|WP_049235893.1	324_MCAT|WP_049235893.1	339_MCAT|WP_049155968.1	340_MCAT|WP_049155968.1	46P47B1|WP_003663952.1	489_MCAT|WP_049166994.1	611_MCAT|WP_003666334.1	613_MCAT|WP_003666334.1	7169|WP_003656791.1
W1831	1	1	1	1		1	1	1	1	1	1	1	1	1	1	1	1	1	1	1	1	1	1	1	1	1	1	1	1	1	1	1	1	1	101P30B1|WP_003656797.1	103P14B1|WP_036382989.1	157_rep1_MCAT|WP_003659663.1	157_rep2_MCAT|WP_003659663.1	25240|WP_038519568.1	304_MCAT|WP_049235896.1	324_MCAT|WP_049235896.1	339_MCAT|WP_049155965.1	340_MCAT|WP_049155965.1	46P47B1|WP_003663947.1	489_MCAT|WP_049166995.1	611_MCAT|WP_003659663.1	613_MCAT|WP_003659663.1	7169|WP_003659663.1	A114|WP_054581871.1
W1832	1	1	1	1	1	1	1	1	1	1	1	1	1	1	1	1	1		1	1	1	1	1	1	1	1	1	1	1	1	1	1	1	1	101P30B1|WP_003656799.1	103P14B1|WP_003661609.1	12P80B1|WP_003666328.1	157_rep1_MCAT|WP_049148378.1	157_rep2_MCAT|WP_049148378.1	25240|WP_038520257.1	304_MCAT|WP_049235897.1	324_MCAT|WP_049235897.1	339_MCAT|WP_049155986.1	340_MCAT|WP_049155986.1	46P47B1|WP_003663946.1	489_MCAT|WP_049167019.1	611_MCAT|WP_049148378.1	613_MCAT|WP_049148378.1	7169|WP_003659664.1
W1833	1	1	1	1	1	1	1	1	1	1	1	1	1	1	1	1	1	1	1	1	1	1	1	1	1	1	1	1	1		1	1	1	1	101P30B1|WP_003656840.1	103P14B1|WP_003656840.1	12P80B1|WP_003666624.1	157_rep1_MCAT|WP_003666624.1	157_rep2_MCAT|WP_003666624.1	25240|WP_003666624.1	304_MCAT|WP_049238149.1	324_MCAT|WP_049238149.1	339_MCAT|WP_049156429.1	340_MCAT|WP_049156429.1	46P47B1|WP_003663415.1	489_MCAT|WP_049167104.1	611_MCAT|WP_003666624.1	613_MCAT|WP_003666624.1	7169|WP_003666624.1
W1834	1	1	1	1		1	1	1	1	1	1	1	1	1	1	1	1	1	1	1	1	1	1	1	1	1	1	1	1	1	1	1	1	1	101P30B1|WP_003656844.1	103P14B1|WP_003656844.1	157_rep1_MCAT|WP_003656844.1	157_rep2_MCAT|WP_003656844.1	25240|WP_003656844.1	304_MCAT|WP_049238147.1	324_MCAT|WP_049238147.1	339_MCAT|WP_003656844.1	340_MCAT|WP_003656844.1	46P47B1|WP_003656844.1	489_MCAT|WP_003673510.1	611_MCAT|WP_003656844.1	613_MCAT|WP_003656844.1	7169|WP_003667264.1	A114|WP_054581068.1
W1835	1	1	1	1	1	1	1	1	1	1	1	1	1	1	1	1	1	1	1	1		1	1	1	1	1	1	1	1	1	1	1	1	1	101P30B1|WP_003656851.1	103P14B1|WP_003656851.1	12P80B1|WP_003666622.1	157_rep1_MCAT|WP_049149496.1	157_rep2_MCAT|WP_049149496.1	25240|WP_038520130.1	304_MCAT|WP_049238144.1	324_MCAT|WP_049238144.1	339_MCAT|WP_003656851.1	340_MCAT|WP_003656851.1	46P47B1|WP_003656851.1	489_MCAT|WP_049167108.1	611_MCAT|WP_049149496.1	613_MCAT|WP_049149496.1	7169|WP_003656851.1
W1836	1	1	1	1	1	1	1	1	1	1	1	1		1	1	1	1	1	1	1	1	1	1	1	1	1	1	1	1	1	1	1	1	1	101P30B1|WP_003656854.1	103P14B1|WP_003656854.1	12P80B1|WP_003666619.1	157_rep1_MCAT|WP_003669992.1	157_rep2_MCAT|WP_003669992.1	25240|WP_003656854.1	304_MCAT|WP_049238143.1	324_MCAT|WP_049238143.1	339_MCAT|WP_049156431.1	340_MCAT|WP_049156431.1	46P47B1|WP_003656854.1	611_MCAT|WP_003656854.1	613_MCAT|WP_003656854.1	7169|WP_003656854.1	A114|WP_054580398.1
W1837	1	1	1	1	1	1	1	1	1	1	1	1	1	1	1	1	1	1	1	1	1	1	1	1	1	1	1	1	1	1	1		1	1	101P30B1|WP_003656943.1	103P14B1|WP_003656943.1	12P80B1|WP_003665566.1	157_rep1_MCAT|WP_003665566.1	157_rep2_MCAT|WP_003665566.1	25240|WP_003665566.1	304_MCAT|WP_049236865.1	324_MCAT|WP_049236865.1	339_MCAT|WP_049156241.1	340_MCAT|WP_049156241.1	46P47B1|WP_003656943.1	489_MCAT|WP_003665566.1	611_MCAT|WP_003656943.1	613_MCAT|WP_003656943.1	7169|WP_003656943.1
W1838	1	1	1	1	1	1	1	1	1	1	1	1	1	1	1	1	1	1	1	1	1	1	1	1	1	1	1	1	1	1	1		1	1	101P30B1|WP_003656959.1	103P14B1|WP_003656959.1	12P80B1|WP_003656959.1	157_rep1_MCAT|WP_003656959.1	157_rep2_MCAT|WP_003656959.1	25240|WP_003656959.1	304_MCAT|WP_049236846.1	324_MCAT|WP_049236846.1	339_MCAT|WP_003656959.1	340_MCAT|WP_003656959.1	46P47B1|WP_003663169.1	489_MCAT|WP_003656959.1	611_MCAT|WP_003656959.1	613_MCAT|WP_003656959.1	7169|WP_003656959.1
W1839	1	1	1	1	1	1	1	1	1	1	1	1	1	1	1	1	1	1	1	1	1	1	1	1	1	1	1	1	1	1		1	1	1	101P30B1|WP_003656996.1	103P14B1|WP_003656996.1	12P80B1|WP_003656996.1	157_rep1_MCAT|WP_003656996.1	157_rep2_MCAT|WP_003656996.1	25240|WP_003656996.1	304_MCAT|WP_049236904.1	324_MCAT|WP_049236904.1	339_MCAT|WP_049156235.1	340_MCAT|WP_049156235.1	46P47B1|WP_003656996.1	489_MCAT|WP_003672010.1	611_MCAT|WP_003656996.1	613_MCAT|WP_003656996.1	7169|WP_003656996.1
W1840	1	1	1	1	1	1	1	1	1	1	1	1	1	1	1	1	1	1	1	1	1	1	1	1	1	1	1	1	1		1	1	1	1	101P30B1|WP_003657026.1	103P14B1|WP_003657026.1	12P80B1|WP_003657026.1	157_rep1_MCAT|WP_003657026.1	157_rep2_MCAT|WP_003657026.1	25240|WP_003657026.1	304_MCAT|WP_049236776.1	324_MCAT|WP_049236776.1	339_MCAT|WP_003657026.1	340_MCAT|WP_003657026.1	46P47B1|WP_003657026.1	489_MCAT|WP_003657026.1	611_MCAT|WP_003657026.1	613_MCAT|WP_003657026.1	7169|WP_003657026.1
W1841	1	1	1	1		1	1	1	1	1	1	1	1	1	1	1	1	1	1	1	1	1	1	1	1	1	1	1	1	1	1	1	1	1	101P30B1|WP_003657078.1	103P14B1|WP_003657078.1	157_rep1_MCAT|WP_003670275.1	157_rep2_MCAT|WP_003670275.1	25240|WP_004463456.1	304_MCAT|WP_049237519.1	324_MCAT|WP_049237519.1	339_MCAT|WP_049156193.1	340_MCAT|WP_049156193.1	46P47B1|WP_003657078.1	489_MCAT|WP_003670275.1	611_MCAT|WP_003670275.1	613_MCAT|WP_003670275.1	7169|WP_003658679.1	A114|WP_054582400.1
W1842	1	1	1	1	1	1	1	1	1	1	1	1	1	1	1	1	1	1	1	1	1	1	1	1	1	1	1	1	1	1	1		1	1	101P30B1|WP_003657083.1	103P14B1|WP_003657083.1	12P80B1|WP_003657083.1	157_rep1_MCAT|WP_003657083.1	157_rep2_MCAT|WP_003657083.1	25240|WP_003657083.1	304_MCAT|WP_049237530.1	324_MCAT|WP_049237530.1	339_MCAT|WP_003657083.1	340_MCAT|WP_003657083.1	46P47B1|WP_003657083.1	489_MCAT|WP_003657083.1	611_MCAT|WP_003657083.1	613_MCAT|WP_003657083.1	7169|WP_003658682.1
W1843	1	1	1		1	1	1	1	1	1	1	1	1	1	1	1	1	1	1	1	1	1	1	1	1	1	1	1	1	1	1	1	1	1	101P30B1|WP_003657086.1	12P80B1|WP_003665493.1	157_rep1_MCAT|WP_049148593.1	157_rep2_MCAT|WP_049148593.1	25240|WP_003663888.1	304_MCAT|WP_049237526.1	324_MCAT|WP_049237526.1	339_MCAT|WP_003663888.1	340_MCAT|WP_003663888.1	46P47B1|WP_003663888.1	489_MCAT|WP_049167054.1	611_MCAT|WP_003663888.1	613_MCAT|WP_003663888.1	7169|WP_003658683.1	A114|WP_054580872.1
W1844	1	1	1	1		1	1	1	1	1	1	1	1	1	1	1	1	1	1	1	1	1	1	1	1	1	1	1	1	1	1	1	1	1	101P30B1|WP_003657116.1	103P14B1|WP_003657116.1	157_rep1_MCAT|WP_049148603.1	157_rep2_MCAT|WP_049148603.1	25240|WP_038519001.1	304_MCAT|WP_049236965.1	324_MCAT|WP_049236965.1	339_MCAT|WP_003657116.1	340_MCAT|WP_003657116.1	46P47B1|WP_003663911.1	489_MCAT|WP_003657116.1	611_MCAT|WP_003657116.1	613_MCAT|WP_003657116.1	7169|WP_003658699.1	A114|WP_054580999.1
W1845	1	1	1	1	1	1	1	1	1	1	1	1	1	1	1	1	1	1	1	1	1	1	1	1	1	1	1	1	1		1	1	1	1	101P30B1|WP_003657120.1	103P14B1|WP_003662668.1	12P80B1|WP_003662668.1	157_rep1_MCAT|WP_003662668.1	157_rep2_MCAT|WP_003662668.1	25240|WP_004463489.1	304_MCAT|WP_049236962.1	324_MCAT|WP_049236962.1	339_MCAT|WP_049156189.1	340_MCAT|WP_049156189.1	46P47B1|WP_003663915.1	489_MCAT|WP_003663915.1	611_MCAT|WP_003662668.1	613_MCAT|WP_003662668.1	7169|WP_003658701.1
W1846	1	1	1	1	1	1	1	1	1	1	1	1	1	1	1	1	1	1	1	1	1	1	1	1	1	1	1	1	1	1	1		1	1	101P30B1|WP_003657130.1	103P14B1|WP_003662674.1	12P80B1|WP_003662674.1	157_rep1_MCAT|WP_003657130.1	157_rep2_MCAT|WP_003657130.1	25240|WP_003657130.1	304_MCAT|WP_049236947.1	324_MCAT|WP_049236947.1	339_MCAT|WP_003657130.1	340_MCAT|WP_003657130.1	46P47B1|WP_003662674.1	489_MCAT|WP_003657130.1	611_MCAT|WP_003657130.1	613_MCAT|WP_003657130.1	7169|WP_003657130.1
W1847	1	1	1	1	1	1	1	1	1	1	1	1	1	1	1	1	1	1	1	1	1	1	1	1	1	1	1	1	1	1	1		1	1	101P30B1|WP_003657131.1	103P14B1|WP_003662675.1	12P80B1|WP_003662675.1	157_rep1_MCAT|WP_003658704.1	157_rep2_MCAT|WP_003658704.1	25240|WP_003658704.1	304_MCAT|WP_049236945.1	324_MCAT|WP_049236945.1	339_MCAT|WP_003658704.1	340_MCAT|WP_003658704.1	46P47B1|WP_003658704.1	489_MCAT|WP_003658704.1	611_MCAT|WP_003658704.1	613_MCAT|WP_003658704.1	7169|WP_003658704.1
W1848	1	1	1	1	1	1	1	1	1	1	1	1	1	1	1	1	1		1	1	1	1	1	1	1	1	1	1	1	1	1	1	1	1	101P30B1|WP_003657180.1	103P14B1|WP_003657180.1	12P80B1|WP_003664013.1	157_rep1_MCAT|WP_003657180.1	157_rep2_MCAT|WP_003657180.1	25240|WP_003664013.1	304_MCAT|WP_049235599.1	324_MCAT|WP_049235599.1	339_MCAT|WP_003664013.1	340_MCAT|WP_003664013.1	46P47B1|WP_003664013.1	489_MCAT|WP_003664013.1	611_MCAT|WP_003657180.1	613_MCAT|WP_003657180.1	7169|WP_003657180.1
W1849	1	1	1	1	1	1	1	1	1	1	1	1	1	1	1	1	1	1	1	1	1	1	1	1	1	1	1		1	1	1	1	1	1	101P30B1|WP_003657201.1	103P14B1|WP_003657201.1	12P80B1|WP_003664005.1	157_rep1_MCAT|WP_049148465.1	157_rep2_MCAT|WP_049148465.1	25240|WP_003664005.1	304_MCAT|WP_049235612.1	324_MCAT|WP_049235612.1	339_MCAT|WP_003660405.1	340_MCAT|WP_003660405.1	46P47B1|WP_003664005.1	489_MCAT|WP_003664005.1	611_MCAT|WP_049148465.1	613_MCAT|WP_049148465.1	7169|WP_003660405.1
W1850	1	1	1	1	1	1	1	1	1	1	1	1	1	1	1	1	1	1	1	1	1	1	1	1	1	1	1		1	1	1	1	1	1	101P30B1|WP_003657203.1	103P14B1|WP_003657203.1	12P80B1|WP_003657203.1	157_rep1_MCAT|WP_003657203.1	157_rep2_MCAT|WP_003657203.1	25240|WP_038518886.1	304_MCAT|WP_049235613.1	324_MCAT|WP_049235613.1	339_MCAT|WP_003657203.1	340_MCAT|WP_003657203.1	46P47B1|WP_003660406.1	489_MCAT|WP_003657203.1	611_MCAT|WP_003657203.1	613_MCAT|WP_003657203.1	7169|WP_003660406.1
W1851	1	1	1	1	1	1	1	1	1	1	1	1	1	1	1	1	1	1	1	1	1	1	1	1	1	1	1	1	1	1	1		1	1	101P30B1|WP_003657248.1	103P14B1|WP_003657248.1	12P80B1|WP_003660423.1	157_rep1_MCAT|WP_003660423.1	157_rep2_MCAT|WP_003660423.1	25240|WP_003660423.1	304_MCAT|WP_049235635.1	324_MCAT|WP_049235635.1	339_MCAT|WP_003663987.1	340_MCAT|WP_003663987.1	46P47B1|WP_003663987.1	489_MCAT|WP_003663987.1	611_MCAT|WP_003663987.1	613_MCAT|WP_003663987.1	7169|WP_003660423.1
W1852	1	1	1	1	1	1	1	1	1	1	1	1	1	1	1	1	1	1	1	1	1	1	1	1	1	1	1	1		1	1	1	1	1	101P30B1|WP_003657313.1	103P14B1|WP_003657313.1	12P80B1|WP_003662888.1	157_rep1_MCAT|WP_003662888.1	157_rep2_MCAT|WP_003662888.1	25240|WP_003657313.1	304_MCAT|WP_049237762.1	324_MCAT|WP_049237762.1	339_MCAT|WP_003657313.1	340_MCAT|WP_003657313.1	46P47B1|WP_003662888.1	489_MCAT|WP_003662888.1	611_MCAT|WP_003662888.1	613_MCAT|WP_003662888.1	7169|WP_003657313.1
W1853	1	1	1	1	1	1	1	1	1	1	1	1	1	1	1	1	1		1	1	1	1	1	1	1	1	1	1	1	1	1	1	1	1	101P30B1|WP_003657320.1	103P14B1|WP_003657320.1	12P80B1|WP_003660470.1	157_rep1_MCAT|WP_049148502.1	157_rep2_MCAT|WP_049148502.1	25240|WP_003660470.1	304_MCAT|WP_049237759.1	324_MCAT|WP_049237759.1	339_MCAT|WP_003657320.1	340_MCAT|WP_003657320.1	46P47B1|WP_003662882.1	489_MCAT|WP_003660470.1	611_MCAT|WP_049148502.1	613_MCAT|WP_049148502.1	7169|WP_003660470.1
W1854	1	1	1	1	1	1	1	1	1	1	1	1	1	1	1	1	1	1	1	1	1	1	1	1	1	1	1	1	1	1		1	1	1	101P30B1|WP_003657364.1	103P14B1|WP_003657364.1	12P80B1|WP_003664938.1	157_rep1_MCAT|WP_003657364.1	157_rep2_MCAT|WP_003657364.1	25240|WP_003664938.1	304_MCAT|WP_049237733.1	324_MCAT|WP_049237733.1	339_MCAT|WP_003657364.1	340_MCAT|WP_003657364.1	46P47B1|WP_003657364.1	489_MCAT|WP_003664938.1	611_MCAT|WP_049157894.1	613_MCAT|WP_049157894.1	7169|WP_003657364.1
W1855	1	1	1	1	1	1	1	1	1	1	1	1	1	1	1	1	1	1	1	1	1	1	1	1	1	1	1	1	1		1	1	1	1	101P30B1|WP_003657372.1	103P14B1|WP_003657372.1	12P80B1|WP_003657372.1	157_rep1_MCAT|WP_003657372.1	157_rep2_MCAT|WP_003657372.1	25240|WP_003657372.1	304_MCAT|WP_049237725.1	324_MCAT|WP_049237725.1	339_MCAT|WP_003657372.1	340_MCAT|WP_003657372.1	46P47B1|WP_003657372.1	489_MCAT|WP_003657372.1	611_MCAT|WP_003657372.1	613_MCAT|WP_003657372.1	7169|WP_003660502.1
W1856	1	1	1	1	1	1	1	1	1	1	1	1	1	1	1	1	1	1	1	1	1	1	1	1	1	1	1	1	1		1	1	1	1	101P30B1|WP_003657373.1	103P14B1|WP_003657373.1	12P80B1|WP_003657373.1	157_rep1_MCAT|WP_003657373.1	157_rep2_MCAT|WP_003657373.1	25240|WP_003657373.1	304_MCAT|WP_049237723.1	324_MCAT|WP_049237723.1	339_MCAT|WP_003657373.1	340_MCAT|WP_003657373.1	46P47B1|WP_003657373.1	489_MCAT|WP_003657373.1	611_MCAT|WP_003657373.1	613_MCAT|WP_003657373.1	7169|WP_003657373.1
W1857	1	1	1	1	1	1	1	1	1	1	1	1	1	1	1	1	1	1	1	1	1	1	1	1	1	1	1	1	1	1		1	1	1	101P30B1|WP_003657384.1	103P14B1|WP_003657384.1	12P80B1|WP_003664928.1	157_rep1_MCAT|WP_003664928.1	157_rep2_MCAT|WP_003664928.1	25240|WP_003660514.1	304_MCAT|WP_049235836.1	324_MCAT|WP_049235836.1	339_MCAT|WP_003673391.1	340_MCAT|WP_003673391.1	46P47B1|WP_003663614.1	489_MCAT|WP_003672652.1	611_MCAT|WP_003664928.1	613_MCAT|WP_003664928.1	7169|WP_003660514.1
W1858	1	1	1		1	1	1	1	1	1	1	1	1	1	1	1	1	1	1	1	1	1	1	1	1	1	1	1	1	1	1	1	1	1	101P30B1|WP_003657451.1	12P80B1|WP_003657451.1	157_rep1_MCAT|WP_049149252.1	157_rep2_MCAT|WP_049149252.1	25240|WP_003657451.1	304_MCAT|WP_049235731.1	324_MCAT|WP_049235731.1	339_MCAT|WP_049156626.1	340_MCAT|WP_049156626.1	46P47B1|WP_003664617.1	489_MCAT|WP_003657451.1	611_MCAT|WP_003657451.1	613_MCAT|WP_003657451.1	7169|WP_003657451.1	A114|WP_054581423.1
W1859	1	1	1		1	1	1	1	1	1	1	1	1	1	1	1	1	1	1	1	1	1	1	1	1	1	1	1	1	1	1	1	1	1	101P30B1|WP_003657457.1	12P80B1|WP_003665435.1	157_rep1_MCAT|WP_003657457.1	157_rep2_MCAT|WP_003657457.1	25240|WP_003657457.1	304_MCAT|WP_049235729.1	324_MCAT|WP_049235729.1	339_MCAT|WP_003673272.1	340_MCAT|WP_003673272.1	46P47B1|WP_003664612.1	489_MCAT|WP_049166951.1	611_MCAT|WP_003657457.1	613_MCAT|WP_003657457.1	7169|WP_003657457.1	A114|WP_054580988.1
W1860	1	1	1	1	1	1	1	1	1	1	1	1	1	1	1	1	1	1	1	1		1	1	1	1	1	1	1	1	1	1	1	1	1	101P30B1|WP_003657493.1	103P14B1|WP_003657493.1	12P80B1|WP_003657493.1	157_rep1_MCAT|WP_003657493.1	157_rep2_MCAT|WP_003657493.1	25240|WP_003657493.1	304_MCAT|WP_049235694.1	324_MCAT|WP_049235694.1	339_MCAT|WP_003657493.1	340_MCAT|WP_003657493.1	46P47B1|WP_003657493.1	489_MCAT|WP_049166944.1	611_MCAT|WP_003657493.1	613_MCAT|WP_003657493.1	7169|WP_003657493.1
W1861	1	1	1	1	1	1	1	1	1	1	1	1	1	1	1	1	1	1	1	1	1	1	1	1	1	1	1		1	1	1	1	1	1	101P30B1|WP_003657501.1	103P14B1|WP_003657501.1	12P80B1|WP_003660267.1	157_rep1_MCAT|WP_003660267.1	157_rep2_MCAT|WP_003660267.1	25240|WP_013108072.1	304_MCAT|WP_049235689.1	324_MCAT|WP_049235689.1	339_MCAT|WP_049156660.1	340_MCAT|WP_049156660.1	46P47B1|WP_003660267.1	489_MCAT|WP_013108072.1	611_MCAT|WP_003660267.1	613_MCAT|WP_003660267.1	7169|WP_003660267.1
W1862	1	1	1	1	1	1	1	1	1	1	1	1	1	1	1		1	1	1	1	1	1	1	1	1	1	1	1	1	1	1	1	1	1	101P30B1|WP_003657504.1	103P14B1|WP_003657504.1	12P80B1|WP_003665399.1	157_rep1_MCAT|WP_003667452.1	157_rep2_MCAT|WP_003667452.1	25240|WP_003664565.1	304_MCAT|WP_049235687.1	324_MCAT|WP_049235687.1	339_MCAT|WP_003667452.1	340_MCAT|WP_003667452.1	46P47B1|WP_003664565.1	489_MCAT|WP_049166941.1	611_MCAT|WP_003667452.1	613_MCAT|WP_003667452.1	7169|WP_003660269.1
W1863	1	1	1		1	1	1	1	1	1	1	1	1	1	1	1	1	1	1	1	1	1	1	1	1	1	1	1	1	1	1	1	1	1	101P30B1|WP_003657565.1	12P80B1|WP_003660318.1	157_rep1_MCAT|WP_003660318.1	157_rep2_MCAT|WP_003660318.1	25240|WP_003660318.1	304_MCAT|WP_049237303.1	324_MCAT|WP_049237303.1	339_MCAT|WP_003660318.1	340_MCAT|WP_003660318.1	46P47B1|WP_003660318.1	489_MCAT|WP_049166799.1	611_MCAT|WP_003660318.1	613_MCAT|WP_003660318.1	7169|WP_003660318.1	A114|WP_054581207.1
W1864	1	1	1	1	1	1	1	1	1	1	1	1	1	1	1	1	1		1	1	1	1	1	1	1	1	1	1	1	1	1	1	1	1	101P30B1|WP_003657566.1	103P14B1|WP_003657566.1	12P80B1|WP_003665631.1	157_rep1_MCAT|WP_049148986.1	157_rep2_MCAT|WP_049148986.1	25240|WP_038519212.1	304_MCAT|WP_049237304.1	324_MCAT|WP_049237304.1	339_MCAT|WP_049156379.1	340_MCAT|WP_049156379.1	46P47B1|WP_003663071.1	489_MCAT|WP_049166800.1	611_MCAT|WP_049148986.1	613_MCAT|WP_049148986.1	7169|WP_003660319.1
W1865	1	1	1	1	1	1	1	1	1	1	1	1	1	1	1	1	1	1	1	1	1	1	1	1	1	1	1	1	1		1	1	1	1	101P30B1|WP_003657579.1	103P14B1|WP_003657579.1	12P80B1|WP_003657579.1	157_rep1_MCAT|WP_003667686.1	157_rep2_MCAT|WP_003667686.1	25240|WP_038519203.1	304_MCAT|WP_049237318.1	324_MCAT|WP_049237318.1	339_MCAT|WP_049156376.1	340_MCAT|WP_049156376.1	46P47B1|WP_003657579.1	489_MCAT|WP_003657579.1	611_MCAT|WP_003667686.1	613_MCAT|WP_003667686.1	7169|WP_003657579.1
W1866	1	1	1	1	1	1	1	1	1	1	1	1	1	1	1	1	1	1		1	1	1	1	1	1	1	1	1	1	1	1	1	1	1	101P30B1|WP_003657614.1	103P14B1|WP_003657614.1	12P80B1|WP_003665684.1	157_rep1_MCAT|WP_003665684.1	157_rep2_MCAT|WP_003665684.1	25240|WP_003657614.1	304_MCAT|WP_049237368.1	324_MCAT|WP_049237368.1	339_MCAT|WP_003657614.1	340_MCAT|WP_003657614.1	46P47B1|WP_003657614.1	489_MCAT|WP_003657614.1	611_MCAT|WP_003665684.1	613_MCAT|WP_003665684.1	7169|WP_003657614.1
W1867	1	1	1	1	1	1	1	1	1	1	1	1	1	1	1	1	1	1	1	1	1	1	1	1	1	1	1	1	1		1	1	1	1	101P30B1|WP_003657620.1	103P14B1|WP_003661956.1	12P80B1|WP_003657620.1	157_rep1_MCAT|WP_049148944.1	157_rep2_MCAT|WP_049148944.1	25240|WP_003661956.1	304_MCAT|WP_049237378.1	324_MCAT|WP_049237378.1	339_MCAT|WP_049148944.1	340_MCAT|WP_049148944.1	46P47B1|WP_003664362.1	489_MCAT|WP_003657620.1	611_MCAT|WP_049148944.1	613_MCAT|WP_049148944.1	7169|WP_003660352.1
W1868	1	1	1		1	1	1	1	1	1	1	1	1	1	1	1	1	1	1	1	1	1	1	1	1	1	1	1	1	1	1	1	1	1	101P30B1|WP_003657627.1	12P80B1|WP_003665690.1	157_rep1_MCAT|WP_049148941.1	157_rep2_MCAT|WP_049148941.1	25240|WP_003665690.1	304_MCAT|WP_049237442.1	324_MCAT|WP_049237442.1	339_MCAT|WP_049156353.1	340_MCAT|WP_049156353.1	46P47B1|WP_003660356.1	489_MCAT|WP_049156353.1	611_MCAT|WP_049148941.1	613_MCAT|WP_049148941.1	7169|WP_003660356.1	A114|WP_054580400.1
W1869	1	1	1	1		1	1	1	1	1	1	1	1	1	1	1	1	1	1	1	1	1	1	1	1	1	1	1	1	1	1	1	1	1	101P30B1|WP_003657640.1	103P14B1|WP_003657640.1	157_rep1_MCAT|WP_049148932.1	157_rep2_MCAT|WP_049148932.1	25240|WP_003657640.1	304_MCAT|WP_049237426.1	324_MCAT|WP_049237426.1	339_MCAT|WP_003657640.1	340_MCAT|WP_003657640.1	46P47B1|WP_003657640.1	489_MCAT|WP_003657640.1	611_MCAT|WP_049148932.1	613_MCAT|WP_049148932.1	7169|WP_003657640.1	A114|WP_054581132.1
W1870	1	1	1	1	1	1	1	1	1	1	1	1	1	1	1	1	1	1	1	1	1	1	1	1	1	1	1	1	1		1	1	1	1	101P30B1|WP_003657658.1	103P14B1|WP_003657658.1	12P80B1|WP_003664343.1	157_rep1_MCAT|WP_042510428.1	157_rep2_MCAT|WP_042510428.1	25240|WP_003671837.1	304_MCAT|WP_049237445.1	324_MCAT|WP_049237445.1	339_MCAT|WP_049156398.1	340_MCAT|WP_049156398.1	46P47B1|WP_003664343.1	489_MCAT|WP_049166816.1	611_MCAT|WP_042510428.1	613_MCAT|WP_042510428.1	7169|WP_003660378.1
W1871	1	1	1	1	1	1	1	1	1	1	1	1	1	1	1	1	1	1	1	1		1	1	1	1	1	1	1	1	1	1	1	1	1	101P30B1|WP_003657660.1	103P14B1|WP_003657660.1	12P80B1|WP_003665126.1	157_rep1_MCAT|WP_003670187.1	157_rep2_MCAT|WP_003670187.1	25240|WP_003670187.1	304_MCAT|WP_049237408.1	324_MCAT|WP_049237408.1	339_MCAT|WP_003660381.1	340_MCAT|WP_003660381.1	46P47B1|WP_003660381.1	489_MCAT|WP_003660381.1	611_MCAT|WP_003670187.1	613_MCAT|WP_003670187.1	7169|WP_003660381.1
W1872	1	1	1	1	1	1	1	1	1	1	1	1	1	1	1	1	1	1	1	1	1	1	1	1	1	1	1	1	1		1	1	1	1	101P30B1|WP_003657715.1	103P14B1|WP_003657715.1	12P80B1|WP_003657715.1	157_rep1_MCAT|WP_003657715.1	157_rep2_MCAT|WP_003657715.1	25240|WP_003657715.1	304_MCAT|WP_049237055.1	324_MCAT|WP_049237055.1	339_MCAT|WP_003657715.1	340_MCAT|WP_003657715.1	46P47B1|WP_003663771.1	489_MCAT|WP_003672554.1	611_MCAT|WP_003657715.1	613_MCAT|WP_003657715.1	7169|WP_003657715.1
W1873	1	1	1	1	1	1	1	1	1	1	1	1	1	1	1	1	1	1	1	1	1	1	1	1	1	1	1	1	1	1		1	1	1	101P30B1|WP_003657718.1	103P14B1|WP_003657718.1	12P80B1|WP_003666055.1	157_rep1_MCAT|WP_003663769.1	157_rep2_MCAT|WP_003663769.1	25240|WP_003663769.1	304_MCAT|WP_049237051.1	324_MCAT|WP_049237051.1	339_MCAT|WP_003663769.1	340_MCAT|WP_003663769.1	46P47B1|WP_003663769.1	489_MCAT|WP_003663769.1	611_MCAT|WP_003663769.1	613_MCAT|WP_003663769.1	7169|WP_003657718.1
W1874	1	1	1		1	1	1	1	1	1	1	1	1	1	1	1	1	1	1	1	1	1	1	1	1	1	1	1	1	1	1	1	1	1	101P30B1|WP_003657750.1	12P80B1|WP_003666664.1	157_rep1_MCAT|WP_004461868.1	157_rep2_MCAT|WP_004461868.1	25240|WP_003672574.1	304_MCAT|WP_049237123.1	324_MCAT|WP_049237123.1	339_MCAT|WP_049156002.1	340_MCAT|WP_049156002.1	46P47B1|WP_004461868.1	489_MCAT|WP_003674157.1	611_MCAT|WP_004461868.1	613_MCAT|WP_004461868.1	7169|WP_003658472.1	A114|WP_054581506.1
W1875	1	1	1	1	1	1	1	1	1	1	1	1	1	1	1	1	1	1	1	1	1	1	1	1	1	1	1	1	1	1		1	1	1	101P30B1|WP_003657753.1	103P14B1|WP_003657753.1	12P80B1|WP_003657753.1	157_rep1_MCAT|WP_003657753.1	157_rep2_MCAT|WP_003657753.1	25240|WP_003657753.1	304_MCAT|WP_049237117.1	324_MCAT|WP_049237117.1	339_MCAT|WP_003657753.1	340_MCAT|WP_003657753.1	46P47B1|WP_003657753.1	489_MCAT|WP_003657753.1	611_MCAT|WP_003657753.1	613_MCAT|WP_003657753.1	7169|WP_003657753.1
W1876	1	1	1	1	1	1	1	1	1	1	1	1	1	1	1	1	1	1	1	1	1	1	1	1	1	1	1	1	1	1		1	1	1	101P30B1|WP_003657755.1	103P14B1|WP_003657755.1	12P80B1|WP_003657755.1	157_rep1_MCAT|WP_003657755.1	157_rep2_MCAT|WP_003657755.1	25240|WP_003657755.1	304_MCAT|WP_049237112.1	324_MCAT|WP_049237112.1	339_MCAT|WP_003657755.1	340_MCAT|WP_003657755.1	46P47B1|WP_003657755.1	489_MCAT|WP_003657755.1	611_MCAT|WP_003657755.1	613_MCAT|WP_003657755.1	7169|WP_003657755.1
W1877	1	1	1	1	1	1	1	1	1	1	1	1	1	1	1	1	1	1	1	1	1	1	1	1	1	1	1	1	1	1	1		1	1	101P30B1|WP_003657758.1	103P14B1|WP_003657758.1	12P80B1|WP_003666659.1	157_rep1_MCAT|WP_042510431.1	157_rep2_MCAT|WP_042510431.1	25240|WP_003657758.1	304_MCAT|WP_049237105.1	324_MCAT|WP_049237105.1	339_MCAT|WP_003666659.1	340_MCAT|WP_003666659.1	46P47B1|WP_003657758.1	489_MCAT|WP_003666659.1	611_MCAT|WP_042510431.1	613_MCAT|WP_042510431.1	7169|WP_003657758.1
W1878	1	1	1	1	1	1	1	1	1	1	1	1	1	1	1	1	1	1	1	1	1	1	1	1	1		1	1	1	1	1	1	1	1	101P30B1|WP_003657769.1	103P14B1|WP_003657769.1	12P80B1|WP_003658462.1	157_rep1_MCAT|WP_013108125.1	157_rep2_MCAT|WP_013108125.1	25240|WP_003657769.1	304_MCAT|WP_049237166.1	324_MCAT|WP_049237166.1	339_MCAT|WP_013108125.1	340_MCAT|WP_013108125.1	46P47B1|WP_004461852.1	489_MCAT|WP_003658462.1	611_MCAT|WP_013108125.1	613_MCAT|WP_013108125.1	7169|WP_003658462.1
W1879	1	1	1	1	1	1	1	1	1	1	1	1	1	1	1	1	1		1	1	1	1	1	1	1	1	1	1	1	1	1	1	1	1	101P30B1|WP_003657783.1	103P14B1|WP_003657783.1	12P80B1|WP_003666298.1	157_rep1_MCAT|WP_003663593.1	157_rep2_MCAT|WP_003663593.1	25240|WP_003666298.1	304_MCAT|WP_049236692.1	324_MCAT|WP_049236692.1	339_MCAT|WP_003666298.1	340_MCAT|WP_003666298.1	46P47B1|WP_003663593.1	489_MCAT|WP_049167031.1	611_MCAT|WP_003663593.1	613_MCAT|WP_003663593.1	7169|WP_003658844.1
W1880	1	1	1	1	1	1	1	1	1	1	1	1	1	1	1	1	1		1	1	1	1	1	1	1	1	1	1	1	1	1	1	1	1	101P30B1|WP_003657785.1	103P14B1|WP_003657785.1	12P80B1|WP_003666297.1	157_rep1_MCAT|WP_049148400.1	157_rep2_MCAT|WP_049148400.1	25240|WP_038520050.1	304_MCAT|WP_049236736.1	324_MCAT|WP_049236736.1	339_MCAT|WP_049155787.1	340_MCAT|WP_049155787.1	46P47B1|WP_003663592.1	489_MCAT|WP_003663592.1	611_MCAT|WP_049148400.1	613_MCAT|WP_049148400.1	7169|WP_003658846.1
W1881	1	1	1	1	1	1	1	1	1	1	1	1	1	1	1	1	1	1	1	1	1	1	1	1		1	1	1	1	1	1	1	1	1	101P30B1|WP_003657801.1	103P14B1|WP_003658865.1	12P80B1|WP_003665845.1	157_rep1_MCAT|WP_049149042.1	157_rep2_MCAT|WP_049149042.1	25240|WP_038520026.1	304_MCAT|WP_049236666.1	324_MCAT|WP_049236666.1	339_MCAT|WP_049156711.1	340_MCAT|WP_049156711.1	46P47B1|WP_003663506.1	489_MCAT|WP_003657801.1	611_MCAT|WP_049158068.1	613_MCAT|WP_049239678.1	7169|WP_003658865.1
W1882	1	1	1		1	1	1	1	1	1	1	1	1	1	1	1	1	1	1	1	1	1	1	1	1	1	1	1	1	1	1	1	1	1	101P30B1|WP_003657816.1	12P80B1|WP_003664867.1	157_rep1_MCAT|WP_003663201.1	157_rep2_MCAT|WP_003663201.1	25240|WP_038520020.1	304_MCAT|WP_049236652.1	324_MCAT|WP_049236652.1	339_MCAT|WP_003657816.1	340_MCAT|WP_003657816.1	46P47B1|WP_003663201.1	489_MCAT|WP_003657816.1	611_MCAT|WP_003657816.1	613_MCAT|WP_003657816.1	7169|WP_003658882.1	A114|WP_054580079.1
W1883	1	1	1	1		1	1	1	1	1	1	1	1	1	1	1	1	1	1	1	1	1	1	1	1	1	1	1	1	1	1	1	1	1	101P30B1|WP_003657879.1	103P14B1|WP_003657879.1	157_rep1_MCAT|WP_003659975.1	157_rep2_MCAT|WP_003659975.1	25240|WP_038519370.1	304_MCAT|WP_049237775.1	324_MCAT|WP_049237775.1	339_MCAT|WP_003671239.1	340_MCAT|WP_003671239.1	46P47B1|WP_036331676.1	489_MCAT|WP_003671239.1	611_MCAT|WP_003659975.1	613_MCAT|WP_003659975.1	7169|WP_003659975.1	A114|WP_054581519.1
W1884	1	1	1	1	1	1	1	1	1	1	1	1	1	1	1	1	1	1	1		1	1	1	1	1	1	1	1	1	1	1	1	1	1	101P30B1|WP_003657911.1	103P14B1|WP_003657911.1	12P80B1|WP_003657911.1	157_rep1_MCAT|WP_003657911.1	157_rep2_MCAT|WP_003657911.1	25240|WP_003657911.1	304_MCAT|WP_049237657.1	324_MCAT|WP_049237657.1	339_MCAT|WP_003657911.1	340_MCAT|WP_003657911.1	46P47B1|WP_003657911.1	489_MCAT|WP_003657911.1	611_MCAT|WP_003657911.1	613_MCAT|WP_003657911.1	7169|WP_003657911.1
W1885	1	1	1	1	1	1	1	1	1	1	1	1	1	1	1	1	1	1	1	1	1	1	1	1	1	1	1	1	1		1	1	1	1	101P30B1|WP_003657916.1	103P14B1|WP_003657916.1	12P80B1|WP_003665790.1	157_rep1_MCAT|WP_049149331.1	157_rep2_MCAT|WP_049149331.1	25240|WP_038519384.1	304_MCAT|WP_049237673.1	324_MCAT|WP_049237673.1	339_MCAT|WP_049156303.1	340_MCAT|WP_049156303.1	46P47B1|WP_003663748.1	489_MCAT|WP_049166969.1	611_MCAT|WP_049149331.1	613_MCAT|WP_049149331.1	7169|WP_003659957.1
W1886	1	1	1	1	1	1	1	1	1	1	1	1	1	1	1	1	1	1	1	1	1	1	1	1	1	1	1	1	1	1	1		1	1	101P30B1|WP_003657946.1	103P14B1|WP_003657946.1	12P80B1|WP_003657946.1	157_rep1_MCAT|WP_003657946.1	157_rep2_MCAT|WP_003657946.1	25240|WP_003657946.1	304_MCAT|WP_049237643.1	324_MCAT|WP_049237643.1	339_MCAT|WP_003657946.1	340_MCAT|WP_003657946.1	46P47B1|WP_003657946.1	489_MCAT|WP_003657946.1	611_MCAT|WP_003657946.1	613_MCAT|WP_003657946.1	7169|WP_003657946.1
W1887	1	1	1		1	1	1	1	1	1	1	1	1	1	1	1	1	1	1	1	1	1	1	1	1	1	1	1	1	1	1	1	1	1	101P30B1|WP_003657965.1	12P80B1|WP_003657965.1	157_rep1_MCAT|WP_003657965.1	157_rep2_MCAT|WP_003657965.1	25240|WP_003657965.1	304_MCAT|WP_049237632.1	324_MCAT|WP_049237632.1	339_MCAT|WP_003659912.1	340_MCAT|WP_003659912.1	46P47B1|WP_003663720.1	489_MCAT|WP_003657965.1	611_MCAT|WP_003657965.1	613_MCAT|WP_003657965.1	7169|WP_003659912.1	A114|WP_054582467.1
W1888	1	1	1	1	1	1	1	1	1	1	1	1	1	1	1	1	1	1	1	1	1	1	1	1	1	1	1	1		1	1	1	1	1	101P30B1|WP_003657972.1	103P14B1|WP_003657972.1	12P80B1|WP_003665776.1	157_rep1_MCAT|WP_003671273.1	157_rep2_MCAT|WP_003671273.1	25240|WP_003657972.1	304_MCAT|WP_049237627.1	324_MCAT|WP_049237627.1	339_MCAT|WP_003671273.1	340_MCAT|WP_003671273.1	46P47B1|WP_003657972.1	489_MCAT|WP_049166973.1	611_MCAT|WP_003671273.1	613_MCAT|WP_003671273.1	7169|WP_003659907.1
W1889	1	1	1	1	1	1	1	1	1	1	1	1	1	1	1	1	1	1	1	1		1	1	1	1	1	1	1	1	1	1	1	1	1	101P30B1|WP_003657975.1	103P14B1|WP_003657975.1	12P80B1|WP_003665774.1	157_rep1_MCAT|WP_049149352.1	157_rep2_MCAT|WP_049149352.1	25240|WP_003657975.1	304_MCAT|WP_049237667.1	324_MCAT|WP_049237667.1	339_MCAT|WP_003671276.1	340_MCAT|WP_003671276.1	46P47B1|WP_003663487.1	489_MCAT|WP_003671276.1	611_MCAT|WP_049149352.1	613_MCAT|WP_049149352.1	7169|WP_003657975.1
W1890	1	1	1	1	1	1	1	1	1	1	1	1	1	1	1	1	1	1	1	1	1	1	1	1	1	1	1	1	1	1	1		1	1	101P30B1|WP_003657989.1	103P14B1|WP_003657989.1	12P80B1|WP_003663480.1	157_rep1_MCAT|WP_049149362.1	157_rep2_MCAT|WP_049149362.1	25240|WP_038519408.1	304_MCAT|WP_049237607.1	324_MCAT|WP_049237607.1	339_MCAT|WP_049156315.1	340_MCAT|WP_049156315.1	46P47B1|WP_003663480.1	489_MCAT|WP_003663480.1	611_MCAT|WP_049149362.1	613_MCAT|WP_049149362.1	7169|WP_003659892.1
W1891	1	1	1		1	1	1	1	1	1	1	1	1	1	1	1	1	1	1	1	1	1	1	1	1	1	1	1	1	1	1	1	1	1	101P30B1|WP_003658011.1	12P80B1|WP_003665763.1	157_rep1_MCAT|WP_003663476.1	157_rep2_MCAT|WP_003663476.1	25240|WP_003663476.1	304_MCAT|WP_049237593.1	324_MCAT|WP_049237593.1	339_MCAT|WP_049156323.1	340_MCAT|WP_049156323.1	46P47B1|WP_003663476.1	489_MCAT|WP_003665763.1	611_MCAT|WP_003663476.1	613_MCAT|WP_003663476.1	7169|WP_003659881.1	A114|WP_054582057.1
W1892	1	1	1	1	1	1	1	1	1	1	1	1	1	1	1	1	1	1	1	1	1	1	1	1	1	1	1	1	1		1	1	1	1	101P30B1|WP_003658040.1	103P14B1|WP_003658040.1	12P80B1|WP_003665757.1	157_rep1_MCAT|WP_049149378.1	157_rep2_MCAT|WP_049149378.1	25240|WP_003658040.1	304_MCAT|WP_049237558.1	324_MCAT|WP_049237558.1	339_MCAT|WP_049156331.1	340_MCAT|WP_049156331.1	46P47B1|WP_003663470.1	489_MCAT|WP_049167024.1	611_MCAT|WP_049149378.1	613_MCAT|WP_049149378.1	7169|WP_003659868.1
W1893	1	1	1	1	1	1	1	1	1	1	1	1	1	1	1	1	1	1	1	1	1	1	1	1	1	1	1	1	1	1		1	1	1	101P30B1|WP_003658072.1	103P14B1|WP_003659851.1	12P80B1|WP_003659851.1	157_rep1_MCAT|WP_003662950.1	157_rep2_MCAT|WP_003662950.1	25240|WP_003659851.1	304_MCAT|WP_049236071.1	324_MCAT|WP_049236071.1	339_MCAT|WP_049155826.1	340_MCAT|WP_049155826.1	46P47B1|WP_003662950.1	489_MCAT|WP_049166883.1	611_MCAT|WP_003659851.1	613_MCAT|WP_003659851.1	7169|WP_003659851.1
W1894	1	1	1	1	1	1	1	1	1	1	1	1	1	1	1	1	1	1	1	1	1	1	1	1	1	1	1	1		1	1	1	1	1	101P30B1|WP_003658080.1	103P14B1|WP_003658080.1	12P80B1|WP_003659849.1	157_rep1_MCAT|WP_003659849.1	157_rep2_MCAT|WP_003659849.1	25240|WP_003659849.1	304_MCAT|WP_049236068.1	324_MCAT|WP_049236068.1	339_MCAT|WP_003659849.1	340_MCAT|WP_003659849.1	46P47B1|WP_003662946.1	489_MCAT|WP_003659849.1	611_MCAT|WP_003659849.1	613_MCAT|WP_003659849.1	7169|WP_003659849.1
W1895	1	1	1	1	1	1	1	1	1	1	1		1	1	1	1	1	1	1	1	1	1	1	1	1	1	1	1	1	1	1	1	1	1	101P30B1|WP_003658087.1	103P14B1|WP_003658087.1	12P80B1|WP_003658087.1	157_rep1_MCAT|WP_003658087.1	157_rep2_MCAT|WP_003658087.1	25240|WP_003658087.1	304_MCAT|WP_049236065.1	324_MCAT|WP_049236065.1	339_MCAT|WP_003658087.1	340_MCAT|WP_003658087.1	489_MCAT|WP_003658087.1	611_MCAT|WP_003658087.1	613_MCAT|WP_003658087.1	7169|WP_003658087.1	A114|WP_054582256.1
W1896	1	1	1	1	1	1	1	1	1	1	1	1	1	1	1	1	1	1	1	1	1	1	1	1	1	1	1	1		1	1	1	1	1	101P30B1|WP_003658115.1	103P14B1|WP_003658115.1	12P80B1|WP_003662854.1	157_rep1_MCAT|WP_003658115.1	157_rep2_MCAT|WP_003658115.1	25240|WP_003658115.1	304_MCAT|WP_049236001.1	324_MCAT|WP_049236001.1	339_MCAT|WP_049155840.1	340_MCAT|WP_049155840.1	46P47B1|WP_003658115.1	489_MCAT|WP_003658115.1	611_MCAT|WP_003658115.1	613_MCAT|WP_003658115.1	7169|WP_003658115.1
W1897	1	1	1	1	1	1	1	1	1	1	1	1	1	1	1	1	1	1	1	1	1	1	1	1	1	1	1	1		1	1	1	1	1	101P30B1|WP_003658117.1	103P14B1|WP_003658117.1	12P80B1|WP_003658117.1	157_rep1_MCAT|WP_049148636.1	157_rep2_MCAT|WP_049148636.1	25240|WP_003658117.1	304_MCAT|WP_049236003.1	324_MCAT|WP_049236003.1	339_MCAT|WP_049148636.1	340_MCAT|WP_049148636.1	46P47B1|WP_003658117.1	489_MCAT|WP_003658117.1	611_MCAT|WP_049148636.1	613_MCAT|WP_049148636.1	7169|WP_003659829.1
W1898	1	1	1	1	1	1	1	1	1	1	1	1	1	1	1	1	1	1	1	1	1	1	1	1	1	1	1	1	1	1	1		1	1	101P30B1|WP_003658183.1	103P14B1|WP_003658183.1	12P80B1|WP_003665895.1	157_rep1_MCAT|WP_042510337.1	157_rep2_MCAT|WP_042510337.1	25240|WP_003668383.1	304_MCAT|WP_049236019.1	324_MCAT|WP_049236019.1	339_MCAT|WP_049155883.1	340_MCAT|WP_049155883.1	46P47B1|WP_050810520.1	489_MCAT|WP_003668383.1	611_MCAT|WP_003668383.1	613_MCAT|WP_003668383.1	7169|WP_003659776.1
W1899	1	1	1	1	1	1	1	1	1	1	1		1	1	1	1	1	1	1	1	1	1	1	1	1	1	1	1	1	1	1	1	1	1	101P30B1|WP_003658190.1	103P14B1|WP_003658190.1	12P80B1|WP_003658190.1	157_rep1_MCAT|WP_049148365.1	157_rep2_MCAT|WP_049148365.1	25240|WP_003658190.1	304_MCAT|WP_049236027.1	324_MCAT|WP_049236027.1	339_MCAT|WP_003658190.1	340_MCAT|WP_003658190.1	489_MCAT|WP_003658190.1	611_MCAT|WP_049148365.1	613_MCAT|WP_049148365.1	7169|WP_003658190.1	A114|WP_054582328.1
W1900	1	1	1	1	1	1	1	1	1	1	1	1	1	1	1	1	1	1	1	1	1	1	1	1	1	1	1	1	1		1	1	1	1	101P30B1|WP_003658196.1	103P14B1|WP_003658196.1	12P80B1|WP_003666199.1	157_rep1_MCAT|WP_003658196.1	157_rep2_MCAT|WP_003658196.1	25240|WP_038519485.1	304_MCAT|WP_049236031.1	324_MCAT|WP_049236031.1	339_MCAT|WP_003658196.1	340_MCAT|WP_003658196.1	46P47B1|WP_003658196.1	489_MCAT|WP_003658196.1	611_MCAT|WP_003658196.1	613_MCAT|WP_003658196.1	7169|WP_003658196.1
W1901	1	1	1		1	1	1	1	1	1	1	1	1	1	1	1	1	1	1	1	1	1	1	1	1	1	1	1	1	1	1	1	1	1	101P30B1|WP_003658217.1	12P80B1|WP_003666214.1	157_rep1_MCAT|WP_038519498.1	157_rep2_MCAT|WP_038519498.1	25240|WP_038519498.1	304_MCAT|WP_049236042.1	324_MCAT|WP_049236042.1	339_MCAT|WP_049155898.1	340_MCAT|WP_049155898.1	46P47B1|WP_003664320.1	489_MCAT|WP_049166904.1	611_MCAT|WP_003664320.1	613_MCAT|WP_003664320.1	7169|WP_003659744.1	A114|WP_054582210.1
W1902	1	1	1	1	1	1	1	1	1	1	1	1	1	1		1	1	1	1	1	1	1	1	1	1	1	1	1	1	1	1	1	1	1	101P30B1|WP_003658221.1	103P14B1|WP_003658221.1	12P80B1|WP_003658221.1	157_rep1_MCAT|WP_003658221.1	157_rep2_MCAT|WP_003658221.1	25240|WP_003658221.1	304_MCAT|WP_049236044.1	324_MCAT|WP_049245470.1	339_MCAT|WP_003658221.1	340_MCAT|WP_003658221.1	46P47B1|WP_003658221.1	489_MCAT|WP_049167018.1	611_MCAT|WP_003658221.1	7169|WP_003658221.1	A114|WP_054581864.1
W1903	1	1	1	1		1	1	1	1	1	1	1	1	1	1	1	1	1	1	1	1	1	1	1	1	1	1	1	1	1	1	1	1	1	101P30B1|WP_003658238.1	103P14B1|WP_003658238.1	157_rep1_MCAT|WP_003664310.1	157_rep2_MCAT|WP_003664310.1	25240|WP_003664310.1	304_MCAT|WP_049235988.1	324_MCAT|WP_049235988.1	339_MCAT|WP_049155911.1	340_MCAT|WP_049155911.1	46P47B1|WP_003664310.1	489_MCAT|WP_049167012.1	611_MCAT|WP_003658238.1	613_MCAT|WP_003658238.1	7169|WP_003658238.1	A114|WP_054581813.1
W1904	1	1	1	1	1	1	1	1	1	1	1	1	1	1	1	1	1	1	1	1		1	1	1	1	1	1	1	1	1	1	1	1	1	101P30B1|WP_003658241.1	103P14B1|WP_003662384.1	12P80B1|WP_003666236.1	157_rep1_MCAT|WP_049148352.1	157_rep2_MCAT|WP_049148352.1	25240|WP_038519505.1	304_MCAT|WP_049235984.1	324_MCAT|WP_049235984.1	339_MCAT|WP_049155916.1	340_MCAT|WP_049155916.1	46P47B1|WP_003664307.1	489_MCAT|WP_049167010.1	611_MCAT|WP_049158094.1	613_MCAT|WP_049239667.1	7169|WP_003659731.1
W1905	1	1	1	1	1	1	1	1	1	1	1	1	1	1	1	1	1	1	1	1	1	1	1	1	1	1	1	1	1	1		1	1	1	101P30B1|WP_003658253.1	103P14B1|WP_003658253.1	12P80B1|WP_003658253.1	157_rep1_MCAT|WP_003658253.1	157_rep2_MCAT|WP_003658253.1	25240|WP_038519520.1	304_MCAT|WP_049235972.1	324_MCAT|WP_049235972.1	339_MCAT|WP_003658253.1	340_MCAT|WP_003658253.1	46P47B1|WP_003658253.1	489_MCAT|WP_049167007.1	611_MCAT|WP_003669714.1	613_MCAT|WP_003669714.1	7169|WP_003658253.1
W1906	1	1	1	1	1	1	1	1	1	1	1	1	1	1	1	1	1	1	1	1	1	1	1	1	1	1	1	1	1	1		1	1	1	101P30B1|WP_003658264.1	103P14B1|WP_003662370.1	12P80B1|WP_003658264.1	157_rep1_MCAT|WP_003669719.1	157_rep2_MCAT|WP_003669719.1	25240|WP_003658264.1	304_MCAT|WP_049235963.1	324_MCAT|WP_049235963.1	339_MCAT|WP_003669719.1	340_MCAT|WP_003669719.1	46P47B1|WP_003664301.1	489_MCAT|WP_003669719.1	611_MCAT|WP_003669719.1	613_MCAT|WP_003669719.1	7169|WP_003659719.1
W1907	1	1	1	1	1	1	1	1	1	1	1	1	1	1	1	1	1	1	1	1	1	1	1	1	1	1	1	1	1	1		1	1	1	101P30B1|WP_003658270.1	103P14B1|WP_003659714.1	12P80B1|WP_003659714.1	157_rep1_MCAT|WP_003658270.1	157_rep2_MCAT|WP_003658270.1	25240|WP_003659714.1	304_MCAT|WP_049235959.1	324_MCAT|WP_049235959.1	339_MCAT|WP_003659714.1	340_MCAT|WP_003659714.1	46P47B1|WP_003658270.1	489_MCAT|WP_003659714.1	611_MCAT|WP_003659714.1	613_MCAT|WP_003659714.1	7169|WP_003659714.1
W1908	1	1	1	1		1	1	1	1	1	1	1	1	1	1	1	1	1	1	1	1	1	1	1	1	1	1	1	1	1	1	1	1	1	101P30B1|WP_003658277.1	103P14B1|WP_003658277.1	157_rep1_MCAT|WP_042510320.1	157_rep2_MCAT|WP_042510320.1	25240|WP_038519532.1	304_MCAT|WP_049236085.1	324_MCAT|WP_049236085.1	339_MCAT|WP_049155928.1	340_MCAT|WP_049155928.1	46P47B1|WP_003664291.1	489_MCAT|WP_049167006.1	611_MCAT|WP_042510320.1	613_MCAT|WP_042510320.1	7169|WP_003659707.1	A114|WP_054581046.1
W1909	1	1	1		1	1	1	1	1	1	1	1	1	1	1	1	1	1	1	1	1	1	1	1	1	1	1	1	1	1	1	1	1	1	101P30B1|WP_003658285.1	12P80B1|WP_003666259.1	157_rep1_MCAT|WP_003658285.1	157_rep2_MCAT|WP_003658285.1	25240|WP_003659703.1	304_MCAT|WP_049235949.1	324_MCAT|WP_049235949.1	339_MCAT|WP_003668424.1	340_MCAT|WP_003668424.1	46P47B1|WP_003659703.1	489_MCAT|WP_049167004.1	611_MCAT|WP_003658285.1	613_MCAT|WP_003658285.1	7169|WP_003659703.1	A114|WP_054581887.1
[truncated: 3,870 more rows]
[truncated: 49 more columns]
